# Supplementary material for: Interkingdom interactions shape the fungal microbiome of mosquitoes
Source: Anim Microbiome. 2024 Mar 7;6:11. doi: 10.1186/s42523-024-00298-4 (PMC10921588; doi:10.1186/s42523-024-00298-4)
Supplement: Supplementary file 7 — Additional file7: Sequences of PCR primers used in the study [file 42523_2024_298_MOESM7_ESM.xlsx]

## Sheet: Sheet1
Primer name	Sequence (5'-3')	Reference
ITS1	TCCGTAGGTGAACCTGCGG	39
ITS2	GCTGCGTTCTTCATCGATGC	39
ITS3	GCATCGATGAAGAACGCAGC	39
ITS4	TCCTCCGCTTATTGATATGC	39
ITS5	GAGAAGTAAAAGTCGTAACAAGG	39
FungiQuant-F	GGRAAACTCACCAGGTCCAG	42
ungiQuant-R	GSWCTATCCCCAKCACGA	42
FungiQuant-Prb	((6FAM) 5′-TGGTGCATGGCCGTT-3′ (MGBNFQ)	42
