# Supplementary material for: Interkingdom interactions shape the fungal microbiome of mosquitoes
Source: Anim Microbiome. 2024 Mar 7;6:11. doi: 10.1186/s42523-024-00298-4 (PMC10921588; doi:10.1186/s42523-024-00298-4)
Supplement: Supplementary file 8 — Additional file8: Characteristics of mosquito derived fungal isolates. The size, color of the colony screened for each species isolated from the Ae. albopictus Galveston and Cx. quinquefasciatus colony. The fungal species were indentified by Sanger sequencing. [file 42523_2024_298_MOESM8_ESM.xlsx]

## Sheet: Sheet1
Host speceis	Color	Size	Number of colonies screened	Fungi isolated
Aedes albopictus Galveston	Red	Big	12	Rhodotorula mucilaginosa
Aedes albopictus Galveston	Red	Medium	6	Rhodotorula mucilaginosa
Aedes albopictus Galveston	Red	Small	3	Rhodotorula mucilaginosa
Aedes albopictus Galveston	Red	Tiny	2	Rhodotorula mucilaginosa
Aedes albopictus Galveston	White	Medium	1	Candida oleophila
Aedes albopictus Galveston	White	Big	2	Candida oleophila
Aedes albopictus Galveston	White	Small	2	Candida oleophila
Aedes albopictus Galveston	Red centre and white on edge	Big	2	Candida oleophila
Culex quinquefasciatus	Brown	Medium	40	Lachancea thermotolerans
