# Supplementary material for: Interkingdom interactions shape the fungal microbiome of mosquitoes
Source: Anim Microbiome. 2024 Mar 7;6:11. doi: 10.1186/s42523-024-00298-4 (PMC10921588; doi:10.1186/s42523-024-00298-4)
Supplement: Supplementary file 9 — Additional file9 : Complete and filtered OTU table with relative abundance from each individual mosquito (Ae. albopictus and Cx. quinquefasciatus). [file 42523_2024_298_MOESM9_ESM.xlsx]

## Sheet: Absolute
Name	Taxonomy	Alb_BG_1 Abundance	Alb_BG_10 Abundance	Alb_BG_2 Abundance	Alb_BG_3 Abundance	Alb_BG_4 Abundance	Alb_BG_5 Abundance	Alb_BG_6 Abundance	Alb_BG_7 Abundance	Alb_BG_8 Abundance	Alb_BG_9 Abundance	Alb_G_1 Abundance	Alb_G_10 Abundance	Alb_G_2 Abundance	Alb_G_3 Abundance	Alb_G_4 Abundance	Alb_G_5 Abundance	Alb_G_6 Abundance	Alb_G_7 Abundance	Alb_G_8 Abundance	Alb_G_9 Abundance	Cq_BG_1 Abundance	Cq_BG_10 Abundance	Cq_BG_2 Abundance	Cq_BG_3 Abundance	Cq_BG_4 Abundance	Cq_BG_5 Abundance	Cq_BG_6 Abundance	Cq_BG_7 Abundance	Cq_BG_8 Abundance	Cq_BG_9 Abundance	Cq_G_1 Abundance	Cq_G_10 Abundance	Cq_G_2 Abundance	Cq_G_3 Abundance	Cq_G_4 Abundance	Cq_G_5 Abundance	Cq_G_6 Abundance	Cq_G_7 Abundance	Cq_G_8 Abundance	Cq_G_9 Abundance	Lab_Alb_1 Abundance	Lab_Alb_10 Abundance	Lab_Alb_2 Abundance	Lab_Alb_3 Abundance	Lab_Alb_4 Abundance	Lab_Alb_5 Abundance	Lab_Alb_6 Abundance	Lab_Alb_7 Abundance
SH032996.07FU_GU246263_refs	k__Fungi, p__Ascomycota, c__Saccharomycetes, o__Saccharomycetales, f__Metschnikowiaceae, g__Kodamaea, s__Kodamaea_ohmeri	0	0	0	0	0	0	0	0	171	0	0	0	0	0	0	0	0	0	0	0	0	0	0	0	0	0	0	0	0	0	0	0	0	0	0	0	0	0	0	0	0	0	0	0	0	0	0	0
SH018508.07FU_KU559741_reps	k__Fungi, p__Ascomycota, c__Leotiomycetes, o__Helotiales, f__unidentified, g__unidentified, s__unidentified	0	0	0	0	0	0	0	0	0	0	0	0	0	0	0	0	0	0	0	0	0	0	0	0	0	0	0	0	0	0	0	0	0	0	0	0	0	0	0	0	0	0	0	0	0	215	0	0
SH009610.07FU_KR093906_reps	k__Fungi, p__Basidiomycota, c__Agaricomycetes, o__Russulales, f__Peniophoraceae, g__Peniophora, s__Peniophora_laxitexta	0	0	0	0	0	0	0	0	0	0	0	0	0	0	0	0	0	0	0	0	0	0	25	0	0	0	0	0	0	0	0	0	0	0	0	0	0	0	0	0	0	0	0	0	0	0	0	0
SH015475.07FU_EF159187_refs	k__Fungi, p__Basidiomycota, c__Tremellomycetes, o__Filobasidiales, f__unidentified, g__unidentified, s__unidentified	0	0	0	0	0	0	0	0	0	0	381	0	0	0	0	0	0	0	0	0	0	0	0	0	0	0	0	0	0	0	0	0	0	0	0	0	0	0	0	0	0	0	0	0	0	0	0	0
SH013026.07FU_JF710546_reps_singleton	k__Fungi, p__Ascomycota, c__Sordariomycetes, o__Glomerellales, f__Glomerellaceae, g__Colletotrichum, s__Colletotrichum_gloeosporioides	0	0	0	0	0	0	0	0	0	0	0	0	0	0	0	0	0	0	0	0	0	0	0	0	0	0	44	0	0	0	0	0	0	0	0	0	0	0	0	0	0	0	0	0	0	0	0	0
SH012019.07FU_KU509518_reps	k__Fungi, p__Basidiomycota, c__Agaricomycetes, o__Polyporales, f__Meruliaceae, g__Ceriporiopsis, s__Ceriporiopsis_gilvescens	0	0	0	23	0	0	0	0	0	0	0	0	0	0	0	0	0	0	0	0	0	0	0	0	0	0	0	0	0	0	0	0	0	0	0	0	0	0	0	0	0	0	0	0	0	0	0	0
SH005501.07FU_JN686433_refs	k__Fungi, p__Ascomycota, c__Eurotiomycetes, o__Eurotiales, f__Aspergillaceae, g__Penicillium, s__Penicillium_adametzioides	0	0	0	0	0	0	0	0	0	0	0	0	0	0	0	0	0	0	0	0	0	0	0	0	0	0	0	0	0	0	0	0	0	0	0	0	0	0	0	0	2	0	0	0	6	0	0	0
SH002010.07FU_GU246267_refs	k__Fungi, p__Ascomycota, c__Saccharomycetes, o__Saccharomycetales, f__Saccharomycetales_fam_Incertae_sedis, g__Diutina, s__Diutina_catenulata	0	0	0	0	0	0	0	0	0	0	0	0	0	0	0	0	0	0	0	0	0	0	0	0	0	0	0	0	0	0	0	0	0	0	0	0	0	0	0	0	1463	0	517	0	507	0	0	0
SH028103.07FU_DQ002493_reps_singleton	k__Fungi, p__Ascomycota, c__Saccharomycetes, o__Saccharomycetales, f__Saccharomycetales_fam_Incertae_sedis, g__Candida, s__Candida_kofuensis	0	0	288	18708	1	1	0	2	0	1	0	0	2956	19203	0	0	0	3	0	0	6	0	0	0	0	308	0	0	0	0	3	0	0	0	0	3	0	0	1	0	0	2	0	0	0	0	7	0
SH018610.07FU_KJ734197_reps_singleton	k__Fungi, p__Ascomycota, c__Saccharomycetes, o__Saccharomycetales, f__Saccharomycetales_fam_Incertae_sedis, g__Candida, s__Candida_tropicalis	0	0	0	0	0	0	0	0	0	0	0	0	0	0	0	0	0	0	0	0	0	0	0	0	0	0	0	100	0	0	0	0	0	0	0	0	0	0	0	0	1228	0	0	1034	1169	0	0	0
SH007901.07FU_JQ301894_refs	k__Fungi, p__Ascomycota, c__Eurotiomycetes, o__Eurotiales, f__Aspergillaceae, g__Aspergillus, s__Aspergillus_subversicolor	0	0	0	0	0	0	0	0	0	0	0	0	0	0	0	0	0	0	0	0	0	0	0	0	0	0	0	0	0	0	0	0	0	0	0	0	0	0	0	0	2	0	0	0	0	0	0	0
SH018753.07FU_DQ317631_refs	k__Fungi, p__Basidiomycota, c__Exobasidiomycetes, o__Microstromatales, f__Microstromatales_fam_Incertae_sedis, g__Sympodiomycopsis, s__Sympodiomycopsis_paphiopedili	0	0	0	0	0	0	0	0	0	0	0	0	0	0	0	0	0	0	0	0	0	0	0	0	0	0	0	0	0	0	0	0	88	0	0	0	44	0	0	0	0	0	0	0	0	0	0	0
SH032509.07FU_AF145568_refs	k__Fungi, p__Basidiomycota, c__Agaricomycetes, o__Corticiales, f__Corticiaceae, g__Hyphodontia, s__Hyphodontia_radula	0	0	0	0	0	0	0	0	0	0	0	0	0	0	0	0	0	0	0	0	0	0	0	0	0	0	0	0	0	0	0	0	0	0	0	0	0	0	0	0	0	0	0	158	0	0	0	0
SH009059.07FU_GU117108_reps	k__Fungi, p__Basidiomycota, c__Exobasidiomycetes, o__Entylomatales, f__Entylomataceae, g__Entyloma, s__Entyloma_gaillardianum	0	0	0	0	0	0	0	0	0	0	0	0	0	0	0	0	0	0	0	0	0	0	0	0	0	0	0	0	0	0	0	0	0	0	0	0	9	0	0	0	0	0	0	0	0	0	0	0
SH493948.07FU_HG937146_reps_singleton	k__Fungi, p__Ascomycota, c__Sordariomycetes, o__Hypocreales, f__Nectriaceae, g__unidentified, s__unidentified	0	0	0	0	0	0	0	0	0	0	0	0	0	0	0	0	0	0	0	0	0	0	0	0	0	346	0	0	0	0	0	0	0	0	0	0	0	0	0	72	0	0	0	0	0	0	0	0
SH012469.07FU_AJ238468_refs	k__Fungi, p__Ascomycota, c__Dothideomycetes, o__Dothideales, f__Dothideales_fam_Incertae_sedis, g__Hortaea, s__Hortaea_werneckii	0	0	0	0	0	35	0	0	0	0	0	0	0	0	0	0	0	0	0	0	0	0	0	0	0	0	0	0	0	0	0	0	0	0	0	0	0	0	0	0	0	0	0	0	0	0	0	0
SH013758.07FU_JX156048_reps	k__Fungi, p__Ascomycota, c__Sordariomycetes, o__Xylariales, f__Xylariaceae, g__unidentified, s__unidentified	0	0	0	0	0	0	0	0	0	0	0	0	0	0	0	0	499	0	0	0	0	0	0	0	445	0	0	0	0	0	0	0	0	0	0	0	0	0	0	0	0	0	0	0	0	0	0	0
SH487464.07FU_KT202955_reps	k__Fungi, p__Ascomycota, c__Dothideomycetes, o__Pleosporales, f__Pleosporaceae, g__Alternaria, s__unidentified	0	0	0	0	0	0	0	0	0	0	0	0	0	0	0	0	0	0	0	0	0	0	0	0	0	0	0	0	0	0	0	0	0	0	0	0	0	0	0	0	0	0	0	0	0	2	0	0
SH009062.07FU_AY081045_reps	k__Fungi, p__Basidiomycota, c__Exobasidiomycetes, o__Entylomatales, f__Entylomataceae, g__Entyloma, s__Entyloma_microsporum	0	0	0	0	0	0	0	0	0	0	0	0	0	0	0	0	0	0	0	0	0	0	0	0	0	0	0	0	0	0	0	0	0	0	0	0	0	0	0	0	0	0	0	0	0	0	0	0
SH021830.07FU_EU479803_reps	k__Fungi, p__Ascomycota, c__Dothideomycetes, o__Pleosporales, f__Pleosporaceae, g__Alternaria, s__unidentified	0	0	0	0	0	0	0	0	1	0	0	0	0	0	0	0	1498	0	0	0	0	0	0	28	0	0	0	0	0	0	0	0	0	0	0	0	0	0	0	0	0	0	219	0	0	0	0	0
SH487739.07FU_KU580627_reps	k__Fungi, p__unidentified, c__unidentified, o__unidentified, f__unidentified, g__unidentified, s__unidentified	0	0	0	0	0	0	0	0	0	0	0	0	0	0	0	0	0	0	0	0	0	0	0	0	0	0	0	0	0	0	0	0	0	0	0	0	0	0	0	0	0	0	0	269	0	0	0	0
SH010433.07FU_AF033422_refs	k__Fungi, p__Ascomycota, c__Eurotiomycetes, o__Eurotiales, f__Aspergillaceae, g__Penicillium, s__Penicillium_citrinum	0	0	0	0	0	0	0	0	0	0	0	0	0	0	0	0	0	0	0	0	0	0	0	0	0	0	0	0	0	0	0	0	0	0	0	0	0	0	0	0	652	0	1401	0	1573	0	0	0
SH487544.07FU_JX376696_reps_singleton	k__Fungi, p__unidentified, c__unidentified, o__unidentified, f__unidentified, g__unidentified, s__unidentified	0	0	0	0	0	0	0	0	0	0	0	0	0	0	0	0	0	0	0	0	2	0	0	0	0	0	0	0	0	0	0	0	0	0	0	0	0	0	0	0	0	0	0	0	0	0	0	0
SH005751.07FU_DQ092527_reps	k__Fungi, p__Ascomycota, c__Dothideomycetes, o__Pleosporales, f__unidentified, g__unidentified, s__unidentified	0	0	0	0	0	0	0	0	0	0	0	0	0	0	0	0	0	0	0	0	0	0	259	0	0	0	0	0	0	0	0	0	0	0	0	0	0	0	0	0	0	0	0	0	0	0	0	0
SH000838.07FU_JQ988825_reps	k__Fungi, p__Ascomycota, c__Sordariomycetes, o__Hypocreales, f__Hypocreales_fam_Incertae_sedis, g__Acremonium, s__unidentified	0	0	0	0	0	0	26	0	0	0	0	0	0	0	0	0	0	0	0	0	0	0	0	0	0	0	0	0	0	0	1	0	0	0	0	0	0	0	0	0	0	0	0	0	0	0	0	0
SH494529.07FU_JX337889_reps_singleton	k__Fungi, p__unidentified, c__unidentified, o__unidentified, f__unidentified, g__unidentified, s__unidentified	0	0	0	0	0	0	0	0	0	0	0	0	0	0	0	0	0	0	0	0	0	0	0	0	0	0	0	0	0	0	0	0	0	0	0	0	0	0	0	0	5	0	2	2	24	3	0	0
SH016565.07FU_AY188851_reps	k__Fungi, p__Ascomycota, c__Saccharomycetes, o__Saccharomycetales, f__Saccharomycetaceae, g__Kazachstania, s__Kazachstania_humilis	0	0	0	0	0	0	0	0	0	0	152	0	0	0	0	0	0	0	0	0	0	0	0	0	0	0	0	0	0	0	0	0	0	0	0	0	0	0	0	0	0	0	0	0	0	0	0	0
SH015532.07FU_AY939798_refs	k__Fungi, p__Ascomycota, c__Saccharomycetes, o__Saccharomycetales, f__Saccharomycetales_fam_Incertae_sedis, g__Candida, s__Candida_parapsilosis	0	0	0	0	0	0	0	0	0	0	0	0	0	0	0	0	0	0	0	0	0	0	0	0	0	0	0	0	0	0	0	0	0	0	0	0	0	0	0	0	0	0	0	0	0	0	0	0
SH001235.07FU_L76477_reps	k__Fungi, p__Basidiomycota, c__Pucciniomycetes, o__Pucciniales, f__Cronartiaceae, g__Peridermium, s__Peridermium_bethelii	0	0	37	0	0	0	0	0	0	0	0	0	0	0	0	0	0	0	0	0	0	0	0	0	0	0	0	0	0	0	0	0	0	0	0	0	0	0	0	0	0	0	0	0	0	0	0	0
SH009060.07FU_JQ910878_reps	k__Fungi, p__Basidiomycota, c__Exobasidiomycetes, o__Entylomatales, f__unidentified, g__unidentified, s__unidentified	0	0	0	0	0	0	0	0	0	0	0	0	0	0	0	0	0	0	0	0	0	0	0	0	0	0	0	0	0	0	0	0	0	0	0	0	0	0	0	0	0	0	0	0	0	492	0	0
SH026561.07FU_JN650521_reps_singleton	k__Fungi, p__Ascomycota, c__Dothideomycetes, o__Botryosphaeriales, f__Botryosphaeriaceae, g__Botryosphaeria, s__unidentified	0	0	0	0	0	0	0	0	0	0	0	0	0	0	0	0	0	0	0	0	0	0	0	0	0	0	0	0	0	0	0	0	0	0	0	0	0	0	0	0	0	0	0	0	0	0	0	0
SH628739.07FU_KU325425_reps_singleton	k__Fungi, p__Ascomycota, c__Dothideomycetes, o__Pleosporales, f__Pleosporaceae, g__Alternaria, s__Alternaria_oregonensis	0	0	0	0	0	0	0	0	0	0	0	0	0	0	0	0	0	428	0	0	0	0	0	0	0	0	0	0	0	0	0	73	0	0	0	0	0	0	0	0	0	0	0	0	0	628	0	0
SH014535.07FU_JX298919_reps_singleton	k__Fungi, p__Ascomycota, c__Sordariomycetes, o__Xylariales, f__Xylariaceae, g__unidentified, s__unidentified	0	0	0	0	0	0	0	0	0	0	0	0	0	0	0	0	0	0	0	0	0	0	0	0	0	0	111	0	0	0	0	0	0	0	0	0	0	0	0	0	0	0	0	0	0	0	0	0
SH032836.07FU_LN482409_reps_singleton	k__Fungi, p__Ascomycota, c__Eurotiomycetes, o__Eurotiales, f__Aspergillaceae, g__Aspergillus, s__Aspergillus_pseudodeflectus	0	0	0	0	0	0	0	0	0	0	0	0	0	0	0	0	0	0	0	0	0	0	0	0	0	0	0	0	0	0	0	0	0	0	0	0	0	0	0	0	3203	0	0	0	1492	1	0	0
SH497161.07FU_KT161088_reps_singleton	k__Fungi, p__Ascomycota, c__unidentified, o__unidentified, f__unidentified, g__unidentified, s__unidentified	0	0	0	0	0	0	0	0	1	0	0	0	0	0	0	2	0	0	0	0	0	0	1	0	0	0	0	0	0	0	0	1	3	0	0	0	0	137	0	0	0	0	2	0	0	0	0	0
SH012501.07FU_KF156010_refs	k__Fungi, p__Ascomycota, c__Dothideomycetes, o__Pleosporales, f__Pleosporaceae, g__Paradendryphiella, s__Paradendryphiella_arenariae	0	0	0	0	0	0	0	0	0	0	0	0	0	0	0	0	0	0	0	0	0	0	0	0	572	0	0	0	0	0	0	0	0	0	0	0	0	0	0	0	0	0	0	0	0	0	0	0
SH022757.07FU_FJ487941_reps	k__Fungi, p__Basidiomycota, c__Exobasidiomycetes, o__Microstromatales, f__Microstromatales_fam_Incertae_sedis, g__Jaminaea, s__Jaminaea_angkorensis	0	0	0	0	0	0	0	0	0	0	0	0	0	0	0	0	0	0	0	201	0	0	191	55	0	0	0	0	0	0	0	0	0	0	0	0	0	0	0	68	0	0	0	0	0	0	0	0
SH017212.07FU_EF159528_reps	k__Fungi, p__Ascomycota, c__Dothideomycetes, o__Dothideales, f__Aureobasidiaceae, g__Kabatiella, s__unidentified	0	0	0	0	0	0	0	0	0	0	0	0	0	0	0	0	0	0	0	0	0	0	0	0	0	0	0	0	0	0	0	0	0	0	0	0	0	0	0	0	0	0	0	0	0	988	0	0
SH028962.07FU_AY328912_refs	k__Fungi, p__Basidiomycota, c__Wallemiomycetes, o__Wallemiales, f__Wallemiales_fam_Incertae_sedis, g__Wallemia, s__Wallemia_sebi	0	0	4	0	0	0	0	0	0	0	0	0	0	0	0	0	0	0	0	0	0	0	0	0	0	0	0	1	0	0	0	0	0	0	0	2	0	0	0	0	4	0	0	0	6	0	0	0
SH496806.07FU_LC025970_reps_singleton	k__Fungi, p__unidentified, c__unidentified, o__unidentified, f__unidentified, g__unidentified, s__unidentified	20	148	996	0	0	1	62	0	134	444	0	874	0	42	746	127	272	245	420	2	235	13	15	0	1	160	0	280	408	0	28	28	0	2	188	27	8	6	0	0	1	377	0	0	1	5338	480	119
SH004973.07FU_KC869705_reps	k__Fungi, p__unidentified, c__unidentified, o__unidentified, f__unidentified, g__unidentified, s__unidentified	0	0	0	0	0	0	0	0	0	0	0	0	0	0	0	0	0	0	0	0	2	0	0	0	0	0	0	0	3	0	0	0	0	0	0	0	0	0	0	0	4	0	3	2	3	4	4	0
SH493936.07FU_HG937174_reps_singleton	k__Fungi, p__Ascomycota, c__Saccharomycetes, o__Saccharomycetales, f__unidentified, g__unidentified, s__unidentified	134	142	2369	0	162	91	672	0	205	188	1027	1	191	243	1	728	1472	467	1074	186	1721	9056	211	546	470	262	481	248	4422	0	185	0	0	77	592	4	3	28	0	0	0	331	0	19	422	0	1173	583
SH007933.07FU_EF652448_refs_singleton	k__Fungi, p__Ascomycota, c__Eurotiomycetes, o__Eurotiales, f__Aspergillaceae, g__Aspergillus, s__Aspergillus_silvaticus	0	0	0	0	0	0	0	0	0	0	0	0	0	0	0	0	0	0	0	0	0	0	0	0	0	0	0	0	0	0	0	0	0	0	0	0	0	0	0	0	25	0	0	0	11	0	0	0
SH030064.07FU_HM148081_refs	k__Fungi, p__Ascomycota, c__Dothideomycetes, o__Capnodiales, f__Cladosporiaceae, g__Cladosporium, s__Cladosporium_delicatulum	0	38	0	0	0	0	0	0	0	287	0	0	0	0	0	0	0	0	0	0	6018	0	0	0	0	1	0	0	0	0	0	0	0	15	0	0	0	0	0	0	0	0	3	0	1334	0	2	3
SH011171.07FU_FJ820703_reps	k__Fungi, p__Basidiomycota, c__Agaricomycetes, o__Cantharellales, f__Cantharellales_fam_Incertae_sedis, g__Sistotrema, s__Sistotrema_epiphyllum	0	0	0	0	0	0	0	0	0	0	0	0	0	0	0	0	0	0	0	0	0	0	0	0	0	0	0	0	0	0	0	0	0	0	0	0	0	0	0	0	0	0	0	0	0	0	0	0
SH021856.07FU_AJ390431_refs	k__Fungi, p__Ascomycota, c__Sordariomycetes, o__Xylariales, f__Xylariaceae, g__Nemania, s__Nemania_maritima	0	0	0	0	0	0	0	0	0	0	0	0	0	0	0	0	2	0	0	0	0	0	0	0	0	0	0	0	0	0	0	0	0	0	0	0	0	0	0	0	0	0	0	0	0	0	0	0
SH496542.07FU_KM277956_reps_singleton	k__Fungi, p__Ascomycota, c__Eurotiomycetes, o__Eurotiales, f__Aspergillaceae, g__Penicillium, s__Penicillium_citreonigrum	0	0	0	0	0	0	0	0	0	0	0	0	0	0	0	0	0	0	0	0	0	0	0	0	0	0	0	0	0	0	0	0	0	0	0	0	0	0	0	0	0	0	0	0	6	5	0	0
SH495530.07FU_KP714267_reps_singleton	k__Fungi, p__Ascomycota, c__Eurotiomycetes, o__Eurotiales, f__Aspergillaceae, g__Aspergillus, s__unidentified	0	0	0	0	0	0	0	0	0	0	0	0	0	0	0	0	0	0	0	0	0	0	0	0	0	0	0	0	0	0	0	0	0	0	0	0	0	0	0	0	0	0	0	12	0	0	0	0
SH021829.07FU_FJ605252_reps	k__Fungi, p__Ascomycota, c__Dothideomycetes, o__Pleosporales, f__Pleosporaceae, g__Alternaria, s__Alternaria_brassicae	1	0	0	0	16	0	0	0	0	0	0	0	0	0	0	159	0	0	0	0	0	0	0	0	0	1	0	2812	0	0	0	0	0	1	0	57	0	0	0	0	0	0	425	0	0	0	0	0
SH025547.07FU_EU480318_reps	k__Fungi, p__Basidiomycota, c__Tremellomycetes, o__Tremellales, f__Tremellaceae, g__Cryptococcus, s__Cryptococcus_pseudolongus	0	0	0	0	0	0	0	0	0	0	0	0	0	0	0	0	0	0	0	0	0	0	0	0	0	0	0	0	0	0	0	0	0	0	0	0	0	0	0	0	1	0	0	0	0	1	0	0
SH026448.07FU_KM519240_reps	k__Fungi, p__Ascomycota, c__Sordariomycetes, o__Xylariales, f__Xylariaceae, g__unidentified, s__unidentified	0	0	0	0	0	0	0	0	0	0	0	0	0	0	0	0	0	0	0	0	0	0	0	0	0	0	0	88	0	0	0	0	0	0	0	0	0	0	0	0	0	0	0	0	0	0	0	0
SH492529.07FU_KP196597_reps_singleton	k__Fungi, p__Ascomycota, c__Saccharomycetes, o__unidentified, f__unidentified, g__unidentified, s__unidentified	0	0	0	0	12	2	0	0	2	0	58	12	0	0	0	0	0	0	0	0	0	0	0	0	0	0	1	0	0	0	0	0	0	0	0	0	0	0	0	0	50	0	0	32	0	0	0	0
SH008351.07FU_KU597325_reps	k__Fungi, p__Ascomycota, c__Dothideomycetes, o__Pleosporales, f__Didymosphaeriaceae, g__unidentified, s__unidentified	0	0	0	0	0	0	0	0	0	0	0	0	0	0	0	0	0	0	0	0	4	0	0	0	0	0	0	0	0	0	0	0	0	0	0	0	0	0	0	0	0	0	0	0	0	0	0	0
SH005749.07FU_KR056291_reps	k__Fungi, p__Ascomycota, c__unidentified, o__unidentified, f__unidentified, g__unidentified, s__unidentified	0	0	0	0	0	0	0	0	0	0	0	0	0	0	0	0	0	0	0	0	0	0	0	0	0	0	0	0	0	0	0	0	0	0	0	0	0	0	0	0	0	0	0	0	0	0	0	12
SH007168.07FU_UDB015395_refs	k__Fungi, p__Basidiomycota, c__Agaricomycetes, o__Polyporales, f__Coriolaceae, g__Trametes, s__Trametes_hirsuta	0	0	0	0	0	0	0	0	0	0	0	0	0	0	0	6	0	0	0	0	0	0	0	0	0	0	0	0	0	0	0	0	0	0	0	0	0	0	0	0	0	0	0	0	0	0	0	0
SH008483.07FU_GU328611_reps	k__Fungi, p__Basidiomycota, c__Agaricomycetes, o__Cantharellales, f__Ceratobasidiaceae, g__unidentified, s__unidentified	0	0	0	0	0	0	0	0	0	0	0	0	0	0	0	0	0	0	0	0	0	0	0	0	0	0	0	0	0	0	0	0	0	0	0	0	0	0	0	0	0	0	0	0	0	0	0	0
SH007927.07FU_KT758160_reps_singleton	k__Fungi, p__Ascomycota, c__Eurotiomycetes, o__Eurotiales, f__Aspergillaceae, g__Aspergillus, s__Aspergillus_fumigatus	0	0	0	0	0	0	0	0	0	0	0	0	0	0	0	0	0	0	0	0	0	0	0	0	0	0	0	0	0	0	0	0	0	0	0	0	0	0	0	0	47	0	0	36	0	0	0	0
SH022268.07FU_AF033475_refs	k__Fungi, p__Ascomycota, c__Eurotiomycetes, o__Eurotiales, f__Aspergillaceae, g__Penicillium, s__Penicillium_polonicum	0	0	0	0	0	0	0	0	0	0	0	0	0	0	0	0	0	0	0	0	0	0	0	0	0	0	0	0	0	0	0	0	0	0	0	0	0	0	0	0	1837	0	381	0	1629	0	0	0
SH630639.07FU_KX430937_reps_singleton	k__Fungi, p__unidentified, c__unidentified, o__unidentified, f__unidentified, g__unidentified, s__unidentified	0	0	0	0	0	0	0	0	0	0	0	0	0	0	0	0	0	0	0	0	0	0	0	0	0	0	0	0	0	0	0	0	0	0	0	0	0	0	0	0	542	0	0	256	1	0	0	0
SH020621.07FU_HM123098_reps	k__Fungi, p__Ascomycota, c__Sordariomycetes, o__unidentified, f__unidentified, g__unidentified, s__unidentified	0	0	0	0	0	0	0	0	0	0	0	0	0	0	0	0	0	0	0	0	0	0	0	0	0	0	0	0	0	0	0	0	0	0	0	0	0	0	0	0	0	0	0	0	0	0	0	0
SH026333.07FU_AF444417_refs	k__Fungi, p__Basidiomycota, c__Tremellomycetes, o__Cystofilobasidiales, f__Cystofilobasidiaceae, g__Guehomyces, s__Guehomyces_pullulans	0	0	0	0	0	0	0	0	0	0	0	0	0	0	0	0	0	0	0	0	0	0	0	0	0	0	0	0	0	0	0	0	0	0	0	0	0	0	0	0	187	0	1052	999	209	2244	0	592
SH018124.07FU_KX826883_reps	k__unidentified, p__unidentified, c__unidentified, o__unidentified, f__unidentified, g__unidentified, s__unidentified	0	0	0	0	0	0	0	0	0	0	0	0	0	0	0	0	0	0	0	0	0	0	0	0	0	0	0	0	0	0	0	0	0	0	0	0	0	0	0	0	98	0	0	0	0	0	0	0
SH020117.07FU_AB035046_refs	k__Fungi, p__Basidiomycota, c__Tremellomycetes, o__Tremellales, f__Rhynchogastremataceae, g__Papiliotrema, s__Papiliotrema_flavescens	0	0	0	0	0	0	0	0	0	0	0	0	0	0	0	0	0	0	1869	0	0	0	1	0	0	0	0	0	1866	0	0	0	0	0	1	0	1	0	0	0	0	1	0	0	0	0	0	0
SH027581.07FU_AF444301_refs	k__Fungi, p__Basidiomycota, c__Tremellomycetes, o__Tremellales, f__Cryptococcaceae, g__Kwoniella, s__Kwoniella_heveanensis	0	0	0	0	0	0	0	0	0	0	0	0	0	0	0	0	0	0	0	0	0	0	0	0	0	0	0	0	0	0	0	0	114	0	0	0	0	0	0	0	0	0	0	0	0	0	0	0
SH020853.07FU_EU200782_refs	k__Fungi, p__Basidiomycota, c__Tremellomycetes, o__Tremellales, f__Rhynchogastremataceae, g__Papiliotrema, s__Papiliotrema_terrestris	0	0	0	0	0	0	0	0	0	0	0	0	0	0	0	0	0	0	0	0	0	0	0	0	0	0	0	0	62	0	0	0	0	0	0	0	0	0	0	0	0	0	0	0	0	0	0	0
SH020337.07FU_KU534753_reps	k__Fungi, p__unidentified, c__unidentified, o__unidentified, f__unidentified, g__unidentified, s__unidentified	0	0	0	0	0	0	0	0	0	0	0	0	0	0	0	0	0	0	0	0	0	0	0	0	0	0	0	0	0	0	0	0	0	0	0	0	0	0	0	0	673	0	0	0	0	0	0	0
SH001484.07FU_AY743636_refs	k__Fungi, p__Basidiomycota, c__Malasseziomycetes, o__Malasseziales, f__Malasseziaceae, g__Malassezia, s__Malassezia_restricta	0	0	1814	29	43	0	0	0	77	1	0	4	0	2	3	0	529	326	255	606	1	14778	0	1	0	0	0	190	3166	0	0	0	0	0	0	30	0	1	0	0	0	1	445	0	0	4	1	960
SH025036.07FU_KF675509_reps	k__Fungi, p__unidentified, c__unidentified, o__unidentified, f__unidentified, g__unidentified, s__unidentified	0	0	0	0	0	0	0	0	0	0	0	0	0	0	0	0	0	0	0	0	0	0	0	0	0	0	0	0	0	0	0	0	0	0	0	283	0	0	0	0	0	0	0	0	0	0	0	0
SH008134.07FU_JQ936163_reps_singleton	k__Fungi, p__Ascomycota, c__Dothideomycetes, o__Pleosporales, f__Didymellaceae, g__Didymella, s__Didymella_glomerata	0	0	0	0	0	0	0	0	0	0	0	0	0	0	0	0	0	0	0	0	0	0	0	0	0	0	0	0	0	0	0	0	0	0	0	0	0	0	0	0	0	0	0	0	0	0	0	80
SH020858.07FU_AB035045_refs	k__Fungi, p__Basidiomycota, c__Tremellomycetes, o__Tremellales, f__Rhynchogastremataceae, g__Papiliotrema, s__Papiliotrema_aurea	0	0	0	0	0	0	0	0	0	0	0	0	0	0	0	0	0	0	0	0	0	0	0	0	0	0	0	0	0	0	0	0	39	0	0	0	0	0	0	0	0	0	0	0	0	0	0	0
SH017987.07FU_JF289111_reps	k__Fungi, p__Basidiomycota, c__Agaricomycetes, o__Polyporales, f__Phanerochaetaceae, g__Phanerochaete, s__Phanerochaete_sordida	0	0	0	0	0	0	0	0	0	0	0	0	0	0	0	0	0	0	0	0	0	0	0	0	0	49	0	0	0	0	0	0	0	0	0	0	0	0	0	0	0	0	0	0	0	0	0	0
SH009630.07FU_GU721554_reps_singleton	k__Fungi, p__unidentified, c__unidentified, o__unidentified, f__unidentified, g__unidentified, s__unidentified	0	0	0	0	0	0	0	0	0	0	0	0	0	0	0	0	0	0	0	0	0	0	0	0	0	0	0	0	0	0	0	0	0	0	0	0	0	0	241	0	0	0	0	0	0	0	0	0
SH013485.07FU_KX022030_reps	k__Fungi, p__Basidiomycota, c__Agaricomycetes, o__Auriculariales, f__Auriculariaceae, g__Auricularia, s__Auricularia_heimuer	0	0	0	0	0	0	0	0	0	0	0	0	0	0	0	0	0	0	0	0	0	677	0	0	0	0	0	0	0	0	0	0	0	0	0	0	0	0	0	0	0	0	0	0	0	0	0	0
SH022314.07FU_FJ427059_refs	k__Fungi, p__Ascomycota, c__Dothideomycetes, o__Pleosporales, f__Didymellaceae, g__Didymella, s__Didymella_calidophila	0	0	0	0	0	0	0	0	0	0	0	0	0	0	0	0	0	0	0	0	0	0	0	0	0	0	0	0	0	0	0	0	0	0	0	0	0	0	0	0	0	0	0	0	0	0	0	2908
SH487733.07FU_KU580833_reps_singleton	k__Fungi, p__unidentified, c__unidentified, o__unidentified, f__unidentified, g__unidentified, s__unidentified	0	0	0	0	0	0	0	0	0	0	0	0	0	0	0	0	0	0	0	0	0	0	0	0	0	0	0	0	0	0	0	0	0	0	0	0	0	0	0	0	0	0	0	0	989	0	0	0
SH005843.07FU_EU489942_reps_singleton	k__Fungi, p__Ascomycota, c__unidentified, o__unidentified, f__unidentified, g__unidentified, s__unidentified	0	0	0	0	0	0	0	0	0	0	0	0	0	0	0	0	0	0	0	0	0	0	0	0	0	0	0	0	0	0	0	28	0	0	0	0	0	0	0	0	0	0	0	0	0	0	0	0
SH008135.07FU_EF408240_reps_singleton	k__Fungi, p__Ascomycota, c__Dothideomycetes, o__Pleosporales, f__Didymellaceae, g__Phoma, s__unidentified	0	0	0	0	0	0	0	0	0	0	0	0	0	0	0	0	0	0	0	0	0	0	0	0	0	0	0	0	0	0	0	0	0	0	0	0	0	0	0	0	0	0	0	0	0	0	0	0
SH629057.07FU_KX515377_reps_singleton	k__Fungi, p__unidentified, c__unidentified, o__unidentified, f__unidentified, g__unidentified, s__unidentified	0	0	0	0	0	0	0	0	0	0	0	0	0	0	0	0	0	0	0	0	0	0	0	0	0	0	0	0	0	0	0	0	2	0	0	0	0	0	0	0	0	0	0	0	0	0	0	0
SH011095.07FU_DQ249199_refs	k__Fungi, p__Ascomycota, c__Saccharomycetes, o__Saccharomycetales, f__Phaffomycetaceae, g__Cyberlindnera, s__Cyberlindnera_jadinii	0	0	0	0	0	0	0	0	0	0	0	0	0	0	0	0	0	0	0	0	0	0	0	0	0	0	0	0	0	0	0	0	0	0	0	0	0	0	0	0	319	0	0	0	0	0	0	0
SH630425.07FU_LT603051_reps_singleton	k__Fungi, p__Ascomycota, c__Eurotiomycetes, o__Eurotiales, f__Aspergillaceae, g__unidentified, s__unidentified	0	0	0	0	0	0	0	0	0	0	0	0	0	0	0	0	0	0	0	0	0	0	0	0	0	0	0	0	0	0	0	0	0	0	0	0	0	0	0	0	0	0	1	0	6	1	0	0
SH005540.07FU_JQ247388_reps_singleton	k__Fungi, p__Ascomycota, c__Eurotiomycetes, o__Eurotiales, f__unidentified, g__unidentified, s__unidentified	0	0	0	0	0	0	0	0	0	0	0	0	0	0	0	0	0	0	0	0	0	0	0	0	0	0	0	0	0	0	0	0	0	0	0	0	0	0	0	0	867	0	405	522	2332	738	0	0
SH482333.07FU_KJ174226_reps_singleton	k__Fungi, p__Ascomycota, c__Sordariomycetes, o__Hypocreales, f__Hypocreaceae, g__Trichoderma, s__Trichoderma_longibrachiatum	0	0	0	0	0	0	0	0	0	0	0	0	0	0	0	0	0	0	0	0	0	0	0	0	0	0	0	0	0	0	0	0	0	0	0	0	0	0	0	0	0	0	310	0	0	0	0	0
SH029637.07FU_JN903933_reps	k__Fungi, p__Ascomycota, c__Sordariomycetes, o__Xylariales, f__unidentified, g__unidentified, s__unidentified	0	0	0	0	0	0	0	0	0	0	0	0	0	0	0	0	1499	0	0	0	0	0	0	0	0	0	0	0	0	0	0	0	0	0	0	0	0	0	0	0	0	0	0	0	0	0	0	0
SH013132.07FU_LC092892_reps	k__Fungi, p__Ascomycota, c__unidentified, o__unidentified, f__unidentified, g__unidentified, s__unidentified	0	0	0	0	0	0	0	0	0	0	0	0	0	0	0	0	0	0	0	0	0	0	0	0	0	0	0	0	0	0	0	0	0	0	0	0	0	0	0	0	193	0	168	0	0	0	0	0
SH005492.07FU_KF802444_reps	k__Fungi, p__Ascomycota, c__Eurotiomycetes, o__Eurotiales, f__Aspergillaceae, g__unidentified, s__unidentified	0	0	0	0	0	0	0	0	0	0	0	0	0	0	0	0	0	0	0	0	0	0	0	0	0	0	0	0	0	0	0	0	0	0	0	0	0	0	0	0	0	0	6	0	6	2	0	0
SH028830.07FU_KC202415_reps_singleton	k__Fungi, p__Ascomycota, c__Dothideomycetes, o__Capnodiales, f__Cladosporiaceae, g__Cladosporium, s__unidentified	0	0	0	0	0	0	0	0	0	0	0	0	0	0	0	0	0	0	0	0	0	0	0	0	0	0	0	0	0	0	0	0	0	0	0	0	0	0	0	0	0	0	0	0	0	0	0	2
SH018814.07FU_GQ395810_reps	k__Fungi, p__Ascomycota, c__Dothideomycetes, o__Capnodiales, f__Cladosporiaceae, g__Graphiopsis, s__Graphiopsis_chlorocephala	0	0	0	0	0	0	0	0	0	0	0	0	0	0	0	0	0	0	0	0	0	2	0	0	0	0	0	0	0	0	0	0	0	0	0	0	0	0	0	0	0	0	0	0	0	0	0	0
SH028504.07FU_KF800683_reps	k__Fungi, p__unidentified, c__unidentified, o__unidentified, f__unidentified, g__unidentified, s__unidentified	0	0	0	0	0	0	0	0	0	0	0	0	0	0	0	0	2	2	0	0	0	0	0	0	0	0	0	0	0	0	0	0	0	0	0	0	0	0	0	0	0	0	0	0	0	0	0	3
SH628978.07FU_KX515044_reps	k__Fungi, p__unidentified, c__unidentified, o__unidentified, f__unidentified, g__unidentified, s__unidentified	0	0	0	0	0	0	0	0	2253	0	0	0	1	1	3	11755	1	0	0	0	0	2892	148	964	0	0	1	0	0	0	0	8332	6149	0	0	1	1	1	0	0	0	0	204	0	0	0	0	0
SH017271.07FU_KC537804_refs	k__Fungi, p__Ascomycota, c__Sordariomycetes, o__Xylariales, f__Sporocadaceae, g__Pestalotiopsis, s__Pestalotiopsis_rhododendri	0	0	0	0	0	0	0	0	0	0	0	0	0	0	0	0	0	0	0	0	0	0	0	0	0	0	0	0	0	0	0	0	0	0	0	0	0	0	0	0	0	0	325	0	0	0	0	0
SH003415.07FU_EF652074_refs	k__Fungi, p__Ascomycota, c__Eurotiomycetes, o__Eurotiales, f__Aspergillaceae, g__Aspergillus, s__Aspergillus_intermedius	0	0	0	0	0	0	0	0	0	0	0	0	0	0	0	0	0	0	0	0	0	0	0	0	0	0	0	0	0	0	0	0	0	0	0	0	0	0	0	0	258	0	0	0	0	1310	0	0
SH017971.07FU_KC492918_refs	k__Fungi, p__Basidiomycota, c__Agaricomycetes, o__Russulales, f__Bondarzewiaceae, g__Heterobasidion, s__Heterobasidion_araucariae	0	0	0	0	0	0	0	0	0	0	0	0	0	0	0	0	0	0	0	0	0	0	0	0	0	0	0	0	0	0	0	0	0	0	0	0	0	0	0	0	0	0	0	0	0	0	0	0
SH009627.07FU_GQ999214_reps	k__Fungi, p__Basidiomycota, c__Agaricomycetes, o__Russulales, f__Peniophoraceae, g__Peniophora, s__unidentified	0	0	0	0	0	0	0	0	0	0	0	0	0	0	0	0	0	0	0	0	0	0	0	0	0	0	0	0	0	0	0	0	0	0	0	0	0	0	0	0	0	0	0	0	0	0	0	0
SH008368.07FU_DQ420839_reps_singleton	k__Fungi, p__Ascomycota, c__Dothideomycetes, o__Pleosporales, f__unidentified, g__unidentified, s__unidentified	0	0	0	0	0	0	0	0	0	0	0	0	0	0	0	0	0	0	0	0	3	0	0	0	0	0	0	0	0	0	0	0	0	0	0	0	0	0	0	0	0	0	0	0	0	0	0	0
SH012086.07FU_AY553846_refs	k__Fungi, p__Ascomycota, c__Saccharomycetes, o__Saccharomycetales, f__Saccharomycetales_fam_Incertae_sedis, g__Candida, s__Candida_athensensis	0	0	0	0	0	0	0	0	0	0	0	0	0	0	0	0	0	0	0	0	0	0	0	0	0	0	0	0	0	0	0	0	0	0	0	0	0	0	0	0	0	0	0	0	0	0	0	0
SH629237.07FU_KU940111_reps_singleton	k__Fungi, p__Ascomycota, c__Dothideomycetes, o__Botryosphaeriales, f__Botryosphaeriaceae, g__Neodeightonia, s__Neodeightonia_microspora	0	0	4	0	0	0	0	0	0	0	0	0	0	0	0	0	0	0	0	0	0	0	0	0	0	0	0	0	0	0	0	0	0	0	0	0	0	0	0	0	0	0	0	0	0	0	0	0
SH006798.07FU_UDB032767_reps	k__Fungi, p__Basidiomycota, c__Agaricomycetes, o__Polyporales, f__Polyporales_fam_Incertae_sedis, g__Junghuhnia, s__Junghuhnia_luteoalba	0	0	0	0	0	0	0	0	0	0	0	0	0	0	0	0	0	0	0	0	0	0	0	0	0	0	0	0	0	0	0	0	0	0	0	0	0	0	0	0	0	150	0	0	0	0	0	0
SH007156.07FU_DQ340333_refs	k__Fungi, p__Basidiomycota, c__Agaricomycetes, o__Corticiales, f__Corticiaceae, g__Hyphodontia, s__Hyphodontia_microspora	0	0	0	0	0	0	0	1	0	0	0	0	0	4801	0	0	0	0	0	0	0	0	0	0	0	0	0	0	0	0	0	0	0	0	0	0	0	0	0	0	0	0	0	0	0	0	0	0
SH009622.07FU_KJ509191_refs	k__Fungi, p__Basidiomycota, c__Agaricomycetes, o__Corticiales, f__Corticiaceae, g__Duportella, s__unidentified	0	0	0	0	0	0	0	0	0	0	0	0	0	0	0	0	0	0	0	0	0	0	3404	0	0	0	0	0	0	0	0	0	0	0	0	0	0	0	0	0	0	0	0	0	0	0	0	0
SH628764.07FU_KX400783_reps_singleton	k__Fungi, p__Ascomycota, c__Eurotiomycetes, o__Eurotiales, f__Aspergillaceae, g__Aspergillus, s__unidentified	0	0	0	0	0	0	0	0	0	0	0	0	0	0	0	0	0	0	0	0	0	0	0	0	0	0	0	0	0	0	0	0	0	0	0	0	0	0	0	0	6	0	0	0	4	0	0	0
SH004200.07FU_AY559355_reps_singleton	k__Fungi, p__Ascomycota, c__Eurotiomycetes, o__Chaetothyriales, f__unidentified, g__unidentified, s__unidentified	0	0	0	0	0	0	0	0	0	0	0	0	0	0	0	0	0	0	0	0	0	0	0	0	0	0	0	0	0	0	0	0	0	0	0	0	0	0	0	0	0	0	859	0	0	0	0	0
SH004216.07FU_FN428908_reps	k__Fungi, p__Basidiomycota, c__Tremellomycetes, o__Tremellales, f__unidentified, g__unidentified, s__unidentified	0	0	0	0	0	0	0	0	0	0	0	0	0	0	0	0	0	0	0	82	0	0	0	0	0	0	0	0	139	0	0	0	0	0	0	0	0	0	0	0	0	0	0	0	0	0	0	0
SH028101.07FU_DQ002495_reps	k__Fungi, p__Ascomycota, c__Saccharomycetes, o__Saccharomycetales, f__Metschnikowiaceae, g__Metschnikowia, s__Metschnikowia_noctiluminum	0	0	0	3	0	0	0	0	0	0	0	0	1	3	0	0	0	0	0	0	0	0	0	0	0	0	0	0	0	0	0	0	0	0	0	0	0	0	0	0	0	0	0	0	0	0	0	0
SH010357.07FU_AY821840_refs	k__Fungi, p__Ascomycota, c__Saccharomycetes, o__Saccharomycetales, f__Saccharomycetales_fam_Incertae_sedis, g__Candida, s__Candida_boleticola	0	0	255	1	0	0	0	0	0	0	0	1	0	0	0	0	0	0	0	0	0	0	0	70	0	0	0	0	0	0	0	0	0	0	0	12	0	0	233	0	0	0	0	0	0	0	2164	0
SH497238.07FU_KP735247_reps_singleton	k__Fungi, p__Ascomycota, c__Dothideomycetes, o__Capnodiales, f__Cladosporiaceae, g__Cladosporium, s__Cladosporium_sphaerospermum	103	0	0	0	1	0	0	0	0	0	3	453	0	1	0	0	1	0	1	2	337	673	1	1	0	0	1	389	0	0	0	0	0	0	0	0	2	1	0	0	327	3	0	0	0	0	0	18471
SH028821.07FU_EF679363_refs	k__Fungi, p__Ascomycota, c__Dothideomycetes, o__Capnodiales, f__Mycosphaerellaceae, g__Mycosphaerella, s__Mycosphaerella_tassiana	0	0	296	22	0	0	700	0	0	0	0	0	0	0	0	0	340	0	0	0	1	0	0	0	0	0	147	0	0	0	0	0	0	0	0	0	0	0	0	0	0	0	308	0	1899	0	0	0
SH005503.07FU_AF125937_refs	k__Fungi, p__Ascomycota, c__Eurotiomycetes, o__Eurotiales, f__Aspergillaceae, g__Penicillium, s__Penicillium_angulare	0	0	0	0	2	0	0	0	0	0	0	0	0	0	0	0	0	0	0	0	0	0	0	0	0	0	0	0	0	0	0	0	0	0	0	0	0	0	0	0	0	0	0	0	0	0	0	0
SH025963.07FU_AY699691_reps	k__Fungi, p__Ascomycota, c__Sordariomycetes, o__Sordariales, f__unidentified, g__unidentified, s__unidentified	0	0	0	0	0	0	0	0	0	0	0	0	0	0	0	0	0	0	0	0	0	0	0	0	0	0	0	0	0	0	0	0	0	0	0	0	0	0	0	0	0	0	0	0	0	0	0	17
SH629693.07FU_KX426688_reps_singleton	k__Fungi, p__Ascomycota, c__Dothideomycetes, o__Capnodiales, f__Cladosporiaceae, g__Cladosporium, s__Cladosporium_tenuissimum	0	0	0	0	0	0	0	0	0	0	0	0	0	0	0	0	0	0	0	0	2	0	0	0	0	0	0	0	0	0	0	0	0	0	0	0	0	0	0	0	0	0	0	0	0	0	0	0
SH006500.07FU_KM269167_reps	k__Fungi, p__Basidiomycota, c__Malasseziomycetes, o__Malasseziales, f__Malasseziaceae, g__Malassezia, s__Malassezia_globosa	0	0	0	0	0	0	0	0	0	0	0	0	0	0	0	0	0	0	0	0	0	0	0	95	0	0	0	34	0	0	0	0	0	7	0	0	0	0	0	0	0	0	0	0	0	0	0	0
SH031764.07FU_JX974747_reps_singleton	k__Fungi, p__Basidiomycota, c__Agaricomycetes, o__Agaricales, f__Psathyrellaceae, g__unidentified, s__unidentified	0	0	0	0	0	0	0	0	0	0	0	0	0	0	0	0	0	0	0	0	0	0	0	0	0	0	0	0	0	0	0	0	0	0	0	0	0	0	0	0	0	0	0	0	0	0	0	3
SH029214.07FU_AY278838_reps	k__Fungi, p__Ascomycota, c__Dothideomycetes, o__Pleosporales, f__Pleosporaceae, g__unidentified, s__unidentified	0	0	0	0	0	0	0	0	0	0	0	0	0	0	0	0	0	0	0	0	0	0	0	0	0	0	0	0	0	0	0	0	0	0	0	0	0	0	0	0	0	0	0	0	0	0	0	0
SH029322.07FU_JF908443_reps_singleton	k__Fungi, p__Basidiomycota, c__Agaricomycetes, o__Agaricales, f__Tricholomataceae, g__Mycena, s__Mycena_capillaris	0	0	0	0	0	0	0	0	0	0	0	0	0	0	0	0	0	0	0	0	0	0	0	0	0	0	0	0	0	0	0	0	0	0	0	0	0	0	0	0	119	0	0	0	0	0	0	0
SH015759.07FU_JX240404_reps	k__Fungi, p__Ascomycota, c__Eurotiomycetes, o__Eurotiales, f__Aspergillaceae, g__Aspergillus, s__unidentified	0	0	0	0	0	0	0	0	0	0	0	0	0	0	0	0	0	0	0	0	0	0	0	0	0	0	0	0	0	0	0	0	0	0	0	0	0	0	0	0	0	0	0	0	0	0	0	0
SH032512.07FU_AF145586_refs	k__Fungi, p__Basidiomycota, c__Agaricomycetes, o__Corticiales, f__Corticiaceae, g__Schizopora, s__Schizopora_ovispora	0	0	0	0	0	0	0	0	0	0	0	0	0	0	0	0	0	0	0	0	0	0	0	0	0	0	0	0	0	0	0	0	0	0	0	0	0	0	0	0	0	0	0	170	0	0	0	0
SH023960.07FU_AY969329_reps	k__Fungi, p__Ascomycota, c__unidentified, o__unidentified, f__unidentified, g__unidentified, s__unidentified	0	0	0	0	0	0	0	0	0	0	0	0	0	0	0	0	0	0	0	0	5	0	0	0	0	0	0	0	0	0	0	0	0	0	0	0	0	0	0	0	0	0	0	0	0	0	0	0
SH025771.07FU_DQ458893_refs	k__Fungi, p__Ascomycota, c__Dothideomycetes, o__Botryosphaeriales, f__Botryosphaeriaceae, g__Diplodia, s__Diplodia_cupressi	0	0	258	0	0	0	0	0	0	0	0	0	0	0	0	0	0	0	0	0	0	0	0	0	0	0	0	0	0	0	0	0	0	0	0	0	0	0	0	0	0	0	0	0	0	0	0	0
SH630815.07FU_KT758147_reps_singleton	k__Fungi, p__Ascomycota, c__Dothideomycetes, o__Pleosporales, f__Didymosphaeriaceae, g__Paraphaeosphaeria, s__unidentified	0	0	0	0	0	0	0	0	0	0	0	0	0	0	0	0	0	0	0	0	0	0	0	0	0	0	0	0	0	0	0	0	0	0	0	0	0	0	0	0	0	0	3	0	0	0	0	0
SH008505.07FU_DQ317630_refs	k__Fungi, p__Basidiomycota, c__Exobasidiomycetes, o__Microstromatales, f__Microstromataceae, g__Microstroma, s__Microstroma_phylloplanum	0	0	0	0	0	0	0	0	0	0	0	0	0	0	0	0	0	0	0	0	0	0	0	0	0	0	0	0	0	0	0	0	0	0	0	0	0	33	0	0	0	0	0	0	0	0	0	0
SH009616.07FU_GU721865_reps	k__Fungi, p__Basidiomycota, c__Agaricomycetes, o__Russulales, f__unidentified, g__unidentified, s__unidentified	0	0	0	0	0	0	0	0	0	0	0	0	0	0	0	0	0	0	0	0	0	0	0	0	0	0	0	0	0	0	0	0	0	0	0	0	0	0	5	0	0	0	0	0	0	0	0	0
SH001577.07FU_JF770450_refs	k__Fungi, p__Ascomycota, c__Dothideomycetes, o__Capnodiales, f__Cladosporiaceae, g__Cladosporium, s__Cladosporium_grevilleae	0	0	0	0	0	0	0	0	0	0	0	0	0	0	0	0	0	0	0	0	0	0	0	0	0	0	0	0	0	0	0	0	0	0	0	0	0	0	0	0	0	0	0	0	2	0	0	0
SH491932.07FU_KM266015_reps_singleton	k__Fungi, p__unidentified, c__unidentified, o__unidentified, f__unidentified, g__unidentified, s__unidentified	0	0	0	2	0	0	0	0	0	0	0	0	0	0	0	0	0	1	0	0	8342	0	0	0	0	0	0	0	0	0	0	0	0	0	0	1	0	0	0	0	0	0	0	0	0	0	1	0
SH008053.07FU_JN692543_refs	k__Fungi, p__Ascomycota, c__Dothideomycetes, o__Botryosphaeriales, f__Phyllostictaceae, g__Guignardia, s__Guignardia_gaultheriae	0	0	0	0	0	0	0	0	0	0	0	0	0	0	0	0	0	0	368	0	0	0	0	0	0	0	0	0	0	0	0	0	0	0	0	0	0	0	0	0	0	0	0	0	0	0	0	0
SH028741.07FU_AF444556_refs	k__Fungi, p__Basidiomycota, c__Agaricostilbomycetes, o__Agaricostilbales, f__Agaricostilbaceae, g__Sterigmatomyces, s__Sterigmatomyces_halophilus	0	0	0	0	0	0	0	0	1	0	0	0	0	0	700	0	0	0	0	0	0	0	0	0	0	0	0	0	0	0	0	0	0	0	0	0	0	0	0	0	0	0	0	0	0	0	0	0
SH021468.07FU_AF444546_refs	k__Fungi, p__Basidiomycota, c__Microbotryomycetes, o__Sporidiobolales, f__Sporidiobolaceae, g__Sporobolomyces, s__Sporobolomyces_oryzicola	0	0	0	0	0	0	0	0	0	0	0	0	0	0	0	123	0	0	0	0	0	0	0	0	0	0	0	0	0	0	0	0	0	0	0	0	0	0	0	0	0	0	0	0	0	458	0	0
SH004215.07FU_AF325171_refs	k__Fungi, p__Basidiomycota, c__Tremellomycetes, o__Tremellales, f__Bulleribasidiaceae, g__Hannaella, s__Hannaella_kunmingensis	0	0	0	0	0	0	0	0	0	0	0	0	0	0	0	0	0	0	0	2155	0	0	0	0	0	0	0	0	3773	0	0	0	0	0	3	0	0	0	0	0	0	0	0	0	0	0	0	0
SH631563.07FU_LT603053_reps_singleton	k__Fungi, p__Ascomycota, c__Saccharomycetes, o__Saccharomycetales, f__Saccharomycetales_fam_Incertae_sedis, g__Candida, s__Candida_albicans	0	0	0	0	0	0	0	0	0	0	0	0	0	0	0	0	0	0	0	0	0	0	0	0	0	0	0	0	0	0	0	0	0	0	0	0	0	0	0	0	0	0	0	0	3	0	0	0
SH006499.07FU_GU291271_refs	k__Fungi, p__Basidiomycota, c__Malasseziomycetes, o__Malasseziales, f__Malasseziaceae, g__Malassezia, s__Malassezia_globosa	0	0	110	3	17	18	51	0	23	28	0	327	46	0	0	4	1615	637	284	369	65	0	47	1	1	0	24	42	508	2	18	0	8	0	1	1	32	0	47	0	0	0	0	134	0	862	694	558
SH631271.07FU_KX426681_reps_singleton	k__Fungi, p__Ascomycota, c__Dothideomycetes, o__Capnodiales, f__Cladosporiaceae, g__Cladosporium, s__unidentified	0	0	0	0	0	0	0	0	0	0	0	11	0	0	0	0	0	0	0	0	0	2	0	0	0	0	0	0	0	0	0	0	0	0	0	0	0	0	0	0	2	0	0	0	0	0	0	428
SH012620.07FU_UDB011614_refs	k__Fungi, p__Basidiomycota, c__Agaricomycetes, o__Polyporales, f__Coriolaceae, g__Trametes, s__Trametes_versicolor	0	0	0	0	0	0	0	0	0	0	0	0	0	0	0	0	0	0	0	0	0	0	0	0	0	0	0	0	0	0	0	0	0	0	0	0	0	0	0	0	0	0	0	0	0	0	0	0
SH012434.07FU_AM749923_refs_singleton	k__Fungi, p__Ascomycota, c__Sordariomycetes, o__Xylariales, f__Xylariaceae, g__Hypoxylon, s__Hypoxylon_petriniae	0	0	290	0	0	0	0	0	0	0	0	0	0	0	0	0	0	0	0	0	0	0	0	0	0	0	0	0	0	0	0	0	0	0	0	0	0	0	0	0	0	0	0	0	0	0	0	0
SH018813.07FU_JX069874_refs	k__Fungi, p__Ascomycota, c__Dothideomycetes, o__Capnodiales, f__Cladosporiaceae, g__Toxicocladosporium, s__Toxicocladosporium_strelitziae	0	0	0	0	0	0	0	0	0	0	0	0	0	0	0	0	0	0	0	0	0	0	49	0	0	0	0	0	0	0	0	0	0	0	0	0	0	0	0	0	0	0	0	0	0	0	0	0
SH008147.07FU_AB025690_refs	k__Fungi, p__Basidiomycota, c__Exobasidiomycetes, o__Entylomatales, f__Entylomatales_fam_Incertae_sedis, g__Tilletiopsis, s__Tilletiopsis_washingtonensis	0	0	0	0	0	0	0	0	0	0	6	0	0	0	0	0	0	0	0	0	0	0	0	0	0	0	0	0	0	0	0	0	0	0	0	0	0	0	0	0	0	0	0	0	0	0	0	0
SH007918.07FU_KF706666_reps	k__Fungi, p__Ascomycota, c__Eurotiomycetes, o__Eurotiales, f__Aspergillaceae, g__Aspergillus, s__Aspergillus_unguis	0	0	0	0	0	0	0	0	0	0	0	0	0	0	0	0	0	0	0	0	0	0	0	0	0	0	0	0	0	0	0	0	0	0	0	0	0	0	0	0	2	0	0	0	0	0	0	0
SH494953.07FU_KP735242_reps_singleton	k__Fungi, p__Basidiomycota, c__Tremellomycetes, o__Trichosporonales, f__Trichosporonaceae, g__Trichosporon, s__unidentified	0	0	0	0	0	0	0	0	0	0	0	0	0	0	0	0	0	0	0	0	0	1853	0	0	0	0	0	0	0	0	0	0	0	0	0	0	0	0	0	0	0	0	0	0	0	0	0	0
SH489134.07FU_JX136590_reps	k__Fungi, p__Basidiomycota, c__Agaricomycetes, o__Russulales, f__Peniophoraceae, g__Peniophora, s__unidentified	0	0	0	0	0	0	0	0	0	0	0	0	0	0	0	0	0	0	0	0	0	0	29	0	0	0	0	0	0	0	0	0	0	0	0	0	0	0	0	0	0	0	0	0	0	0	0	0
SH020067.07FU_EU714323_refs	k__Fungi, p__Ascomycota, c__Saccharomycetes, o__Saccharomycetales, f__Debaryomycetaceae, g__Hyphopichia, s__Hyphopichia_burtonii	0	0	0	0	0	0	0	0	0	0	0	0	0	0	0	0	0	0	0	0	0	0	0	0	0	0	0	0	0	0	0	0	0	0	0	55	0	0	0	0	0	0	0	0	0	0	0	0
SH008330.07FU_KM458806_reps	k__Fungi, p__Ascomycota, c__Dothideomycetes, o__Pleosporales, f__Didymosphaeriaceae, g__Paraphaeosphaeria, s__unidentified	0	0	0	0	0	0	0	0	0	0	0	0	0	0	0	0	0	0	0	0	3	0	0	0	0	0	0	0	0	0	0	0	0	0	0	0	0	0	0	0	0	0	0	0	0	0	0	0
SH015975.07FU_FR716678_reps	k__Fungi, p__Ascomycota, c__Dothideomycetes, o__unidentified, f__unidentified, g__unidentified, s__unidentified	0	0	0	0	0	0	0	0	0	0	0	0	0	0	0	0	0	0	0	0	0	0	0	0	0	0	454	0	0	0	0	0	0	0	0	0	0	0	0	0	0	0	0	0	0	0	0	0
SH005243.07FU_AY313036_reps_singleton	k__Fungi, p__Basidiomycota, c__Tremellomycetes, o__Tremellales, f__Bulleribasidiaceae, g__Dioszegia, s__unidentified	0	0	0	0	0	0	0	0	0	0	0	0	0	0	0	0	0	0	0	0	0	0	0	0	0	0	0	0	0	0	0	0	0	0	0	0	0	0	0	0	0	0	0	0	0	9	0	0
SH469173.07FU_EU516756_reps_singleton	k__Fungi, p__Rozellomycota, c__unidentified, o__unidentified, f__unidentified, g__unidentified, s__unidentified	0	0	0	0	0	0	0	0	0	0	0	0	0	0	0	0	0	0	0	0	0	0	0	0	0	0	0	0	0	0	0	0	0	0	0	0	0	0	0	0	0	0	0	0	0	0	0	0
SH015756.07FU_EF652036_refs	k__Fungi, p__Ascomycota, c__Eurotiomycetes, o__Eurotiales, f__Aspergillaceae, g__Aspergillus, s__Aspergillus_penicillioides	0	0	0	0	0	0	0	0	0	0	0	0	0	0	0	0	0	0	0	0	0	0	0	0	0	0	0	3	0	0	0	0	0	0	0	0	0	0	0	0	0	0	0	0	0	0	0	0
SH630640.07FU_KX430947_reps_singleton	k__Fungi, p__unidentified, c__unidentified, o__unidentified, f__unidentified, g__unidentified, s__unidentified	0	0	0	0	0	0	0	0	97	64	0	0	0	0	0	0	0	0	0	0	0	0	0	0	0	0	0	0	0	0	0	0	1	0	0	3	0	0	0	0	0	0	1	0	1181	0	0	0
SH029640.07FU_JX298914_reps_singleton	k__Fungi, p__Ascomycota, c__Sordariomycetes, o__unidentified, f__unidentified, g__unidentified, s__unidentified	0	0	0	0	0	0	0	0	0	0	0	0	0	0	0	0	0	0	0	0	0	0	0	0	0	0	0	0	0	0	0	0	0	0	0	0	0	0	0	0	0	0	365	0	0	0	0	0
SH029632.07FU_KT290994_reps	k__Fungi, p__Ascomycota, c__Sordariomycetes, o__Xylariales, f__Xylariaceae, g__unidentified, s__unidentified	0	0	0	0	0	0	0	0	0	0	0	0	0	0	0	0	59	0	0	0	0	0	0	0	0	0	0	0	0	0	0	0	0	0	0	0	0	0	0	0	0	0	0	0	0	0	0	0
SH008349.07FU_EF600979_reps	k__Fungi, p__Ascomycota, c__Dothideomycetes, o__Pleosporales, f__Didymellaceae, g__Ascochyta, s__Ascochyta_maackiae	0	0	0	0	0	0	0	0	0	0	0	0	0	0	0	0	0	0	0	0	3	0	0	0	0	0	0	0	0	0	0	0	0	0	0	0	0	0	0	0	0	0	0	0	0	0	0	0
SH010435.07FU_AB245443_reps_singleton	k__Fungi, p__Ascomycota, c__Eurotiomycetes, o__Eurotiales, f__Aspergillaceae, g__Penicillium, s__unidentified	0	0	0	0	0	0	0	0	0	0	0	0	0	0	0	0	0	0	0	0	0	0	0	0	0	0	0	0	0	0	0	0	0	0	0	0	0	0	0	0	0	0	0	0	2	0	0	0
SH003730.07FU_KC694158_reps_singleton	k__Fungi, p__Ascomycota, c__unidentified, o__unidentified, f__unidentified, g__unidentified, s__unidentified	0	0	0	0	0	0	0	0	0	0	0	0	0	0	0	0	0	0	0	0	0	0	0	0	0	0	0	0	0	0	0	0	0	0	0	0	0	0	0	0	0	0	0	0	0	0	0	0
SH032989.07FU_FR870035_reps_singleton	k__Fungi, p__Ascomycota, c__Saccharomycetes, o__Saccharomycetales, f__Saccharomycetales_fam_Incertae_sedis, g__Starmerella, s__unidentified	0	0	0	0	0	0	0	0	0	0	0	0	0	0	0	0	0	0	0	0	0	0	0	0	9	0	0	0	0	0	0	0	0	0	0	0	0	0	0	0	0	0	0	0	0	0	0	0
SH014275.07FU_JQ411339_reps	k__Fungi, p__Ascomycota, c__Sordariomycetes, o__Xylariales, f__Diatrypaceae, g__unidentified, s__unidentified	0	0	0	0	0	0	0	0	0	0	0	173	0	0	0	0	0	0	0	0	0	0	0	0	0	0	0	0	0	0	0	0	0	0	0	0	0	0	1	0	0	0	0	0	0	0	0	0
SH007169.07FU_EU153500_reps	k__Fungi, p__Basidiomycota, c__Agaricomycetes, o__unidentified, f__unidentified, g__unidentified, s__unidentified	0	0	0	0	0	0	0	0	0	0	0	0	0	0	0	0	0	0	0	0	0	0	0	0	0	0	0	0	0	0	0	0	0	0	0	0	0	0	0	0	0	0	0	77	0	0	0	0
SH009619.07FU_KM265849_reps	k__Fungi, p__Basidiomycota, c__Agaricomycetes, o__Russulales, f__Peniophoraceae, g__Peniophora, s__Peniophora_pithya	0	0	0	0	0	0	0	0	0	0	0	0	0	0	0	0	0	0	0	0	0	0	54	0	0	0	0	0	0	0	0	0	0	0	0	0	0	0	0	0	0	0	0	0	0	0	0	1
SH024336.07FU_KC765125_reps	k__Fungi, p__Ascomycota, c__Saccharomycetes, o__Saccharomycetales, f__Saccharomycetaceae, g__Saccharomyces, s__Saccharomyces_cerevisiae	0	0	0	0	60	43	1	0	32	0	1254	308	0	0	0	0	0	0	8	0	0	0	0	0	1	0	55	0	0	0	0	0	0	1	19	22	9	1	0	0	1503	0	0	521	0	0	0	0
SH003734.07FU_EU118607_refs	k__Fungi, p__Basidiomycota, c__Agaricomycetes, o__Cantharellales, f__Botryobasidiaceae, g__Botryobasidium, s__Botryobasidium_subcoronatum	0	0	0	0	0	0	0	0	0	0	0	0	0	0	0	0	0	0	0	0	0	0	0	0	0	0	0	0	0	0	0	0	0	0	0	0	0	0	0	0	0	0	352	0	0	0	0	0
SH003722.07FU_KC884462_reps	k__Fungi, p__Ascomycota, c__Leotiomycetes, o__unidentified, f__unidentified, g__unidentified, s__unidentified	0	0	0	0	0	0	0	0	0	0	0	0	0	0	0	0	0	0	0	0	0	0	0	0	0	0	0	0	0	0	0	0	0	0	0	0	0	0	0	0	0	0	0	0	0	0	0	0
SH021473.07FU_FJ238090_reps	k__Fungi, p__Basidiomycota, c__unidentified, o__unidentified, f__unidentified, g__unidentified, s__unidentified	0	0	0	0	0	0	0	0	0	0	0	0	0	0	0	0	0	0	0	0	0	0	0	0	0	0	0	0	0	0	0	0	0	0	0	0	0	0	0	0	0	0	108	0	0	0	0	0
SH490037.07FU_KP714303_reps_singleton	k__Fungi, p__Ascomycota, c__Eurotiomycetes, o__Eurotiales, f__Trichocomaceae, g__Talaromyces, s__Talaromyces_amestolkiae	0	0	4	0	0	0	0	59	0	0	0	0	0	0	1	0	0	0	0	0	0	0	31	0	0	0	0	0	0	0	0	0	0	0	0	0	0	0	0	0	0	0	0	0	0	0	0	0
SH004738.07FU_GU131272_reps_singleton	k__Fungi, p__Ascomycota, c__Sordariomycetes, o__Hypocreales, f__Hypocreaceae, g__Trichoderma, s__Trichoderma_viride	0	0	0	0	0	0	0	0	0	0	0	0	0	0	0	0	0	0	4	0	0	0	0	0	0	0	0	0	0	0	0	0	0	0	0	0	0	0	0	0	0	0	0	0	0	0	0	0
SH630877.07FU_KX515702_reps_singleton	k__Fungi, p__unidentified, c__unidentified, o__unidentified, f__unidentified, g__unidentified, s__unidentified	0	0	0	0	0	0	0	0	0	0	0	0	0	0	0	24	0	0	0	0	0	0	0	0	0	0	0	0	0	0	0	0	0	0	0	0	0	0	0	0	0	0	0	0	0	0	0	0
SH012199.07FU_UDB016396_refs	k__Fungi, p__Basidiomycota, c__Agaricomycetes, o__Polyporales, f__Xenasmataceae, g__Xenasma, s__Xenasma_tulasnelloideum	0	0	0	0	0	0	0	0	0	0	0	0	0	0	0	0	0	0	0	0	0	0	0	0	0	0	0	0	0	0	0	0	0	0	0	0	0	0	0	0	0	0	0	0	0	0	0	0
SH027792.07FU_AF118139_refs	k__Fungi, p__Ascomycota, c__Sordariomycetes, o__Togniniales, f__Togniniaceae, g__Phaeoacremonium, s__Phaeoacremonium_rubrigenum	0	0	0	0	0	0	0	0	0	0	0	0	0	0	0	0	0	0	0	0	0	0	0	0	0	0	0	0	0	0	0	0	0	0	0	0	0	0	0	0	0	0	0	0	0	0	0	0
SH009263.07FU_AY743632_refs	k__Fungi, p__Basidiomycota, c__Malasseziomycetes, o__Malasseziales, f__Malasseziaceae, g__Malassezia, s__Malassezia_sympodialis	0	0	0	0	10	1	0	0	0	0	0	1	210	1	0	0	0	0	0	0	0	0	0	0	0	0	0	0	0	0	28	0	1	0	0	0	0	0	0	0	0	0	0	0	272	0	0	0
SH019265.07FU_HQ631033_reps_singleton	k__Fungi, p__Ascomycota, c__Dothideomycetes, o__unidentified, f__unidentified, g__unidentified, s__unidentified	0	7720	1	0	2	0	0	1	0	0	0	0	0	0	0	0	1	0	0	0	0	0	0	0	0	0	0	0	1	0	0	0	0	0	1	0	0	0	0	0	0	0	0	0	0	0	0	0
SH028501.07FU_HQ882800_reps	k__Fungi, p__Ascomycota, c__Dothideomycetes, o__Pleosporales, f__Didymellaceae, g__unidentified, s__unidentified	0	0	0	0	0	0	0	0	0	0	0	0	0	0	0	0	3	0	0	0	0	0	0	0	0	0	0	0	0	0	0	0	0	0	0	0	0	0	0	0	0	0	0	0	0	0	0	0
SH004017.07FU_UDB025163_reps	k__Fungi, p__Basidiomycota, c__Agaricomycetes, o__unidentified, f__unidentified, g__unidentified, s__unidentified	0	0	0	0	0	0	0	0	0	0	0	0	0	0	0	0	0	0	0	0	0	0	0	0	0	0	0	0	0	0	0	0	0	0	0	0	0	0	0	0	0	0	0	0	0	0	0	0
SH008768.07FU_JN192388_refs_singleton	k__Fungi, p__Ascomycota, c__Dothideomycetes, o__Pleosporales, f__Pleosporaceae, g__Curvularia, s__Curvularia_tripogonis	0	0	0	0	0	0	0	0	0	0	0	0	0	0	0	0	0	0	0	0	0	0	0	0	0	0	0	0	0	0	0	0	0	0	0	0	0	0	0	0	0	0	0	0	0	0	0	0
SH008326.07FU_KX610324_reps	k__Fungi, p__Ascomycota, c__unidentified, o__unidentified, f__unidentified, g__unidentified, s__unidentified	0	0	0	0	0	0	0	0	0	0	0	0	0	0	0	0	0	0	0	0	0	0	0	0	0	0	0	0	0	0	0	0	0	0	0	0	0	0	0	0	0	0	0	0	0	0	0	2
SH005658.07FU_AB693782_reps	k__Fungi, p__Basidiomycota, c__Ustilaginomycetes, o__Ustilaginales, f__Ustilaginaceae, g__unidentified, s__unidentified	0	0	0	0	0	0	0	0	0	0	0	0	0	0	0	0	0	0	0	0	0	0	0	0	0	0	0	0	2	0	0	0	0	0	0	0	0	0	0	0	0	0	0	0	0	0	0	0
SH020861.07FU_AM262325_reps	k__Fungi, p__Basidiomycota, c__Tremellomycetes, o__Tremellales, f__unidentified, g__unidentified, s__unidentified	0	0	0	0	0	0	0	0	0	0	0	0	0	0	0	0	0	0	6854	0	0	0	0	0	0	0	0	0	0	0	0	0	0	0	1	0	0	0	0	0	0	0	0	0	0	0	0	0
SH630141.07FU_KU325121_reps_singleton	k__Fungi, p__Ascomycota, c__Dothideomycetes, o__Pleosporales, f__Pleosporaceae, g__Alternaria, s__Alternaria_infectoria	0	0	0	0	0	0	0	0	0	0	0	0	0	0	0	0	0	2	0	0	0	0	0	0	0	0	0	0	0	0	0	0	0	0	0	0	0	0	0	0	0	0	0	0	0	0	0	0
SH008129.07FU_EU754960_reps_singleton	k__Fungi, p__Ascomycota, c__Dothideomycetes, o__Pleosporales, f__unidentified, g__unidentified, s__unidentified	0	0	0	0	0	0	0	0	0	0	0	0	0	0	0	0	0	0	0	0	0	0	0	0	0	0	0	0	0	0	0	0	0	0	0	0	0	0	0	0	0	0	0	0	0	0	0	2
SH032431.07FU_AF444373_refs	k__Fungi, p__Basidiomycota, c__Tremellomycetes, o__Filobasidiales, f__Filobasidiaceae, g__Filobasidium, s__Filobasidium_wieringae	0	0	0	0	0	0	0	0	0	0	0	0	0	0	0	0	0	0	0	0	0	0	0	0	0	0	0	0	0	0	0	0	0	0	0	0	0	0	0	0	0	0	0	0	0	0	0	0
SH006354.07FU_AY046153_refs	k__Fungi, p__Ascomycota, c__Saccharomycetes, o__Saccharomycetales, f__Saccharomycetaceae, g__Kazachstania, s__Kazachstania_servazzii	0	0	0	0	0	0	0	0	0	0	0	0	0	0	0	0	0	0	0	0	0	0	0	0	0	0	0	0	0	0	0	0	0	0	0	0	0	0	0	0	0	0	0	0	0	0	0	3
SH014171.07FU_KF767326_reps_singleton	k__Fungi, p__Ascomycota, c__Eurotiomycetes, o__Eurotiales, f__Aspergillaceae, g__unidentified, s__unidentified	0	0	0	0	0	0	0	0	0	0	0	0	0	0	0	0	0	0	0	0	0	0	0	0	0	0	0	0	0	0	0	0	0	0	0	0	0	0	0	0	2	0	0	0	0	0	0	0
SH014449.07FU_AF121283_reps	k__Fungi, p__Ascomycota, c__unidentified, o__unidentified, f__unidentified, g__unidentified, s__unidentified	0	0	0	0	0	0	0	0	0	0	0	0	0	0	0	0	0	0	0	0	0	0	0	0	0	0	0	0	0	0	0	0	0	0	0	0	0	0	0	0	0	0	130	0	0	0	0	0
SH022315.07FU_GU721291_reps	k__Fungi, p__unidentified, c__unidentified, o__unidentified, f__unidentified, g__unidentified, s__unidentified	0	0	0	0	0	0	0	0	0	0	0	0	0	0	0	0	0	0	0	0	0	0	0	0	0	0	0	0	0	0	0	0	0	0	0	0	0	0	0	0	0	0	0	0	0	0	0	0
SH004658.07FU_AB018043_refs	k__Fungi, p__Ascomycota, c__Saccharomycetes, o__Saccharomycetales, f__Saccharomycetaceae, g__Saccharomyces, s__Saccharomyces_cerevisiae	0	0	0	0	0	0	0	0	0	0	0	0	0	0	0	0	0	0	0	0	0	0	0	0	0	0	0	0	0	0	0	0	0	0	0	0	0	0	0	0	109	0	0	6	0	0	0	0
SH008122.07FU_GU237794_refs	k__Fungi, p__Ascomycota, c__Dothideomycetes, o__Pleosporales, f__Didymellaceae, g__Didymella, s__Didymella_exigua	0	0	0	0	0	0	0	0	0	0	0	0	0	0	0	0	0	2	0	0	0	0	0	55	0	0	0	0	0	0	0	0	0	0	0	0	0	0	0	0	0	0	0	0	0	0	0	0
SH490729.07FU_KT161063_reps	k__Fungi, p__Ascomycota, c__Dothideomycetes, o__Pleosporales, f__Didymosphaeriaceae, g__unidentified, s__unidentified	0	0	0	0	0	0	0	0	0	0	0	0	0	0	0	0	0	0	0	0	2	0	0	0	0	0	0	0	0	0	0	0	0	0	0	0	0	0	0	0	0	0	0	0	0	0	0	0
SH016817.07FU_EF452449_refs	k__Fungi, p__Ascomycota, c__Dothideomycetes, o__Pleosporales, f__Pleosporaceae, g__Stemphylium, s__Stemphylium_herbarum	0	0	0	0	0	0	0	0	0	0	0	2	1	0	0	0	0	0	0	0	0	0	0	0	5643	0	0	1	0	0	0	0	0	0	0	0	0	0	1	0	0	0	0	0	0	0	0	0
SH013109.07FU_AF444329_refs	k__Fungi, p__Basidiomycota, c__Tremellomycetes, o__Cystofilobasidiales, f__Cystofilobasidiaceae, g__Cystofilobasidium, s__Cystofilobasidium_macerans	0	0	0	0	0	0	0	0	0	0	0	0	0	0	0	0	0	0	0	0	0	0	0	0	0	0	0	0	0	0	0	0	0	0	0	0	0	0	0	0	0	0	0	0	0	413	0	0
SH020975.07FU_KC411681_reps	k__Fungi, p__Ascomycota, c__Eurotiomycetes, o__Eurotiales, f__Aspergillaceae, g__Penicillium, s__Penicillium_alicantinum	0	0	0	0	0	0	0	0	0	0	0	0	0	0	0	0	0	0	0	0	0	0	0	0	0	0	0	0	0	0	0	0	0	0	0	0	0	0	0	0	0	0	4	0	0	0	0	0
SH005490.07FU_AY214440_refs	k__Fungi, p__Ascomycota, c__Eurotiomycetes, o__Eurotiales, f__Aspergillaceae, g__Aspergillus, s__Aspergillus_caesiellus	0	0	0	0	0	0	0	0	0	0	0	0	0	0	0	0	0	0	0	0	0	0	0	0	0	0	0	0	0	0	0	0	0	0	0	0	0	0	0	0	0	0	185	664	1060	2754	0	0
SH019367.07FU_AB006428_reps_singleton	k__Fungi, p__Ascomycota, c__Eurotiomycetes, o__Eurotiales, f__Aspergillaceae, g__Aspergillus, s__Aspergillus_restrictus	0	0	0	0	0	0	0	0	0	0	0	0	0	0	0	0	0	0	0	0	0	0	0	0	0	0	0	0	0	0	0	0	0	0	0	0	0	0	0	0	13	0	0	0	0	55	0	0
SH009297.07FU_AY158675_refs	k__Fungi, p__Basidiomycota, c__Exobasidiomycetes, o__Exobasidiales, f__Brachybasidiaceae, g__Meira, s__Meira_argovae	0	0	0	0	0	0	0	0	0	0	0	0	0	0	0	0	0	0	0	0	0	243	0	0	0	0	0	0	0	0	0	47	0	0	0	0	0	0	0	0	0	0	0	0	0	0	0	0
SH020812.07FU_JX126901_reps	k__Fungi, p__Basidiomycota, c__Agaricomycetes, o__Polyporales, f__Coriolaceae, g__Fomes, s__Fomes_fasciatus	58	0	0	0	0	0	0	0	0	0	0	0	0	0	0	0	0	0	0	0	0	0	0	0	0	0	0	0	0	0	0	0	0	0	0	0	0	0	0	0	0	0	0	0	0	0	0	0
SH007940.07FU_KJ679498_reps_singleton	k__Fungi, p__Ascomycota, c__Eurotiomycetes, o__Eurotiales, f__Aspergillaceae, g__Emericella, s__unidentified	0	0	0	0	0	0	0	0	0	0	0	0	0	0	0	0	0	0	0	0	0	0	0	0	0	0	0	0	0	0	0	0	0	0	0	0	0	0	0	0	9	0	0	0	0	0	0	0
SH002387.07FU_JN207250_reps_singleton	k__Fungi, p__Ascomycota, c__Sordariomycetes, o__Trichosphaeriales, f__Trichosphaeriaceae, g__Nigrospora, s__unidentified	0	0	0	0	0	0	0	0	0	0	0	0	0	0	0	0	0	309	0	0	0	0	0	0	0	0	0	0	0	0	0	0	0	0	0	0	0	31	0	0	0	0	0	0	0	0	0	0
SH024425.07FU_JN710536_reps_singleton	k__Fungi, p__Basidiomycota, c__Agaricomycetes, o__Polyporales, f__Polyporaceae, g__Flabellophora, s__unidentified	0	0	0	0	0	0	0	0	0	0	0	0	0	0	0	0	0	0	0	0	0	0	0	0	0	0	0	0	0	0	0	0	0	0	0	0	0	0	0	0	0	0	447	0	0	0	0	0
SH005550.07FU_FJ571436_reps_singleton	k__Fungi, p__Ascomycota, c__Eurotiomycetes, o__Eurotiales, f__Aspergillaceae, g__Aspergillus, s__unidentified	0	0	0	0	0	0	0	0	0	0	0	0	0	0	0	0	0	0	0	0	0	0	0	0	0	0	0	0	0	0	0	0	0	0	0	0	0	0	0	0	0	0	0	0	0	5	0	0
SH025461.07FU_KF800360_reps	k__Fungi, p__Ascomycota, c__unidentified, o__unidentified, f__unidentified, g__unidentified, s__unidentified	0	0	2	0	0	0	0	0	0	0	0	0	0	0	0	0	8	0	0	0	2	0	0	0	0	0	0	0	0	0	0	0	0	0	0	0	0	0	0	0	0	0	3	0	0	0	0	0
SH001485.07FU_KU164262_reps	k__Fungi, p__Basidiomycota, c__Malasseziomycetes, o__Malasseziales, f__unidentified, g__unidentified, s__unidentified	0	0	0	0	0	0	0	0	0	0	0	0	0	0	0	0	0	0	0	0	0	0	0	0	0	0	0	0	0	0	0	0	0	0	0	0	0	0	0	0	0	0	0	0	0	0	0	0
SH020487.07FU_KF646814_reps	k__Fungi, p__Ascomycota, c__Dothideomycetes, o__Dothideomycetes_ord_Incertae_sedis, f__Dothideomycetes_fam_Incertae_sedis, g__Peltaster, s__unidentified	0	0	0	0	0	0	0	0	0	0	0	0	0	0	1455	0	0	0	0	0	0	0	0	0	0	0	0	0	0	0	0	0	0	0	0	0	0	0	0	0	0	0	0	0	0	0	0	0
SH017690.07FU_KX908448_reps	k__Fungi, p__Ascomycota, c__Dothideomycetes, o__Capnodiales, f__unidentified, g__unidentified, s__unidentified	0	0	0	0	0	0	0	0	0	0	0	0	0	0	0	0	0	0	151	0	0	0	0	0	0	0	0	0	0	0	0	0	0	0	0	0	0	0	0	0	0	0	0	0	0	0	0	0
SH000314.07FU_GU909623_reps	k__Fungi, p__Ascomycota, c__Dothideomycetes, o__Pleosporales, f__unidentified, g__unidentified, s__unidentified	0	0	0	0	0	0	0	0	0	0	0	0	0	0	0	0	0	972	1	0	0	0	0	0	0	0	0	0	0	0	0	0	0	0	0	0	0	0	0	0	0	0	0	0	0	0	0	2
SH023987.07FU_AF294699_refs	k__Fungi, p__Basidiomycota, c__Ustilaginomycetes, o__Ustilaginales, f__Ustilaginaceae, g__Moesziomyces, s__Moesziomyces_aphidis	0	0	1	0	0	0	0	0	0	0	0	0	0	0	0	46	0	0	0	0	0	0	0	0	0	0	0	39	1497	0	0	0	0	0	1	0	0	0	0	0	0	0	0	0	0	0	0	0
SH027814.07FU_JF412007_refs	k__Fungi, p__Ascomycota, c__Sordariomycetes, o__Sordariales, f__Chaetomiaceae, g__Mycothermus, s__Mycothermus_thermophilus	0	0	0	0	0	0	0	0	0	0	0	0	0	0	0	0	0	0	15	0	0	0	0	0	0	0	0	0	0	0	0	0	0	0	0	0	0	0	0	0	0	0	0	0	0	0	0	0
SH032236.07FU_AF354086_refs	k__Fungi, p__Basidiomycota, c__Agaricomycetes, o__Cantharellales, f__Ceratobasidiaceae, g__unidentified, s__unidentified	0	0	0	0	0	0	0	0	0	0	0	0	0	0	0	0	0	0	0	0	0	0	0	0	0	0	61	0	0	0	0	0	0	0	0	0	0	0	0	0	0	0	0	0	0	0	0	0
SH022585.07FU_UDB011618_refs	k__Fungi, p__Basidiomycota, c__Agaricomycetes, o__Polyporales, f__Fomitopsidaceae, g__Fomitopsis, s__Fomitopsis_pinicola	0	0	0	0	0	0	0	0	0	0	0	0	0	0	0	0	0	0	0	0	0	0	0	0	0	0	0	0	0	0	0	0	0	0	0	0	0	0	0	0	0	0	0	0	0	0	0	0
SH004918.07FU_KT328876_reps	k__Fungi, p__Basidiomycota, c__Tremellomycetes, o__Tremellales, f__Tremellaceae, g__Cryptococcus, s__unidentified	0	1	0	0	0	0	0	0	0	0	0	0	0	0	0	0	0	0	0	0	0	0	0	0	0	0	0	0	6482	0	0	0	0	0	3	0	0	0	0	0	0	0	0	0	0	0	0	0
SH012645.07FU_HQ676143_reps_singleton	k__Fungi, p__Basidiomycota, c__Agaricomycetes, o__Polyporales, f__Coriolaceae, g__Laetiporus, s__Laetiporus_sulphureus	0	0	0	0	0	0	0	0	0	0	2	0	0	0	0	0	0	0	0	0	0	0	0	0	0	0	0	0	0	0	0	0	0	0	0	0	0	0	0	0	0	0	0	0	0	0	0	0
M01904:40:000000000-ABBU0:1:1109:8877:18493_1:N:0:88	N/A	0	1	0	1	3	2	35041	9	0	1	8	4	65	7	0	0	0	0	0	0	0	0	0	0	4	8	0	0	0	0	4	0	0	0	0	1	1	0	3	3	0	70435	0	0	16	0	0	6
M01904:40:000000000-ABBU0:1:1101:13876:4181_1:N:0:79	N/A	119	265	0	0	0	0	0	0	0	64	0	0	642	0	796	0	0	669	16	0	0	0	444	0	0	0	390	0	0	0	0	0	0	0	0	0	0	0	0	0	7213	0	1105	2436	4980	16623	2068	0
M01904:40:000000000-ABBU0:1:1101:19202:3686_1:N:0:79	k__Fungi, p__unidentified, c__unidentified, o__unidentified, f__unidentified, g__unidentified, s__unidentified	167	0	0	1	0	0	0	0	0	500	2	0	0	0	0	0	45	0	5	0	1045	0	227	0	258	61	0	260	830	0	70	0	74	0	1	0	0	0	0	17	2229	465	2229	1769	3206	5418	1188	0
M01904:40:000000000-ABBU0:1:1105:26362:18969_1:N:0:88	k__Fungi, p__Basidiomycota, c__Wallemiomycetes, o__Wallemiales, f__Wallemiales_fam_Incertae_sedis, g__Wallemia, s__Wallemia_sebi	0	1	1597	0	32	37	2	0	0	0	0	0	1	0	0	0	0	0	0	1	0	0	0	0	0	0	0	741	0	55	0	0	0	0	1	19	0	0	0	0	3324	0	133	0	5720	0	0	152
M01904:40:000000000-ABBU0:1:2101:11341:20826_1:N:0:80	N/A	0	0	1	0	0	40	59	0	0	0	0	0	28014	0	1	2	0	0	0	0	0	0	0	0	1	0	0	0	0	0	0	0	0	0	0	1	0	0	1	0	0	0	0	0	0	0	0	0
M01904:40:000000000-ABBU0:1:1103:16440:16548_1:N:0:81	N/A	0	0	0	17	0	0	0	0	0	0	2	0	0	0	0	0	0	0	4	0	0	1	0	0	354	10	0	0	0	0	0	75	0	0	0	0	3	0	0	0	1409	251	2187	923	2711	5950	1282	0
M01904:40:000000000-ABBU0:1:1101:14450:8165_1:N:0:88	N/A	0	205	0	1	0	0	0	0	68	87	0	422	301	0	0	0	0	0	0	0	2325	0	0	1	1080	0	0	0	0	0	0	0	0	0	0	1	5	0	0	0	2510	247	2390	917	2140	5968	488	0
M01904:36:000000000-ABM09:1:1101:14487:2134_1:N:0:83	N/A	0	0	0	0	0	0	0	0	0	0	0	0	0	0	0	0	0	0	0	0	0	0	0	0	0	0	0	0	0	0	0	0	0	0	0	0	0	0	0	0	0	0	0	19872	0	0	0	0
M01904:40:000000000-ABBU0:1:1101:7561:8296_1:N:0:79	N/A	357	400	0	255	221	357	0	0	235	420	1761	1	1179	0	0	780	931	0	1993	0	0	0	0	0	0	0	0	0	0	0	0	0	0	0	0	0	0	0	0	0	0	0	75	0	0	0	0	22
M01904:40:000000000-ABBU0:1:2105:11234:19535_1:N:0:88	k__Fungi, p__Ascomycota, c__Saccharomycetes, o__Saccharomycetales, f__Metschnikowiaceae, g__Metschnikowia, s__Metschnikowia_cibodasensis	0	1	3	0	0	0	0	0	0	0	0	0	0	0	0	0	2	0	0	0	0	0	1	0	0	0	0	0	16482	0	0	0	0	0	5	0	0	0	0	0	0	0	0	0	0	0	0	0
M01904:40:000000000-ABBU0:1:1106:19236:3331_1:N:0:79	N/A	31	64	0	0	0	0	0	0	0	0	0	0	0	0	0	0	0	0	0	0	0	0	0	0	0	0	0	0	0	0	0	0	0	0	0	0	4	0	0	0	1289	0	674	990	680	2347	0	0
M01904:40:000000000-ABBU0:1:1101:19069:4201_1:N:0:82	N/A	36	0	0	0	175	0	123	1325	0	75	1336	2015	0	0	0	0	0	0	1310	0	0	0	0	0	0	1	0	0	0	0	0	0	0	0	0	0	0	0	0	0	0	134	0	0	20	131	886	0
M01904:40:000000000-ABBU0:1:2111:7821:12141_1:N:0:90	N/A	0	0	0	0	0	0	0	0	0	0	0	0	0	0	0	0	0	0	0	0	0	0	1	0	0	0	0	0	0	0	0	0	0	0	0	0	0	0	0	0	0	0	0	0	0	0	4573	1142
M01904:40:000000000-ABBU0:1:1101:14028:10175_1:N:0:79	N/A	398	20	399	0	61	740	557	0	442	0	182	74	2219	404	802	1	6	0	57	272	0	0	0	0	0	0	0	0	0	0	0	0	0	0	0	0	0	0	0	0	0	3157	0	0	17	0	0	174
M01904:40:000000000-ABBU0:1:1101:12620:2131_1:N:0:79	N/A	446	0	84	0	0	0	0	0	963	0	0	0	0	545	0	123	405	2449	1	1899	0	0	0	0	0	0	0	0	0	0	0	0	1	0	0	0	0	0	0	0	0	0	0	0	0	0	0	0
M01904:40:000000000-ABBU0:1:2101:9597:11523_1:N:0:84	N/A	0	0	0	0	0	0	1	4661	0	0	0	1	0	1	0	0	0	0	0	0	0	0	0	0	0	0	0	0	0	0	0	0	0	0	0	0	0	0	0	0	0	2	0	0	0	0	0	0
M01904:40:000000000-ABBU0:1:1101:24608:5631_1:N:0:81	N/A	0	0	0	571	0	0	0	0	0	0	4415	0	0	0	0	0	0	0	0	0	0	0	0	0	0	0	0	0	0	0	0	0	0	0	0	1	0	0	0	0	0	0	0	0	0	0	0	0
M01904:40:000000000-ABBU0:1:1101:10370:2712_1:N:0:68	N/A	0	0	0	0	0	0	1	0	0	0	0	2327	0	1	0	15	0	0	318	0	0	0	0	0	0	0	0	0	0	0	0	0	0	0	0	0	0	0	0	0	0	1446	0	0	0	0	0	804
M01904:40:000000000-ABBU0:1:1101:22593:8213_1:N:0:87	N/A	0	0	0	0	0	0	0	0	0	190	0	0	0	0	0	0	42	0	0	0	0	0	0	0	0	0	0	0	0	0	0	0	0	0	0	0	0	0	0	0	0	0	0	0	1191	0	0	2
M01904:40:000000000-ABBU0:1:1101:7906:19824_1:N:0:79	k__Fungi, , , , , ,	55	35	330	0	61	0	0	176	0	17	0	0	0	0	0	0	242	464	0	213	0	0	0	0	240	1	0	0	835	9	0	0	26	0	196	0	0	0	157	0	0	559	0	0	462	0	190	135
M01904:40:000000000-ABBU0:1:1101:15420:15576_1:N:0:79	N/A	67	0	0	0	0	0	0	0	0	54	0	0	0	0	0	0	0	0	16	0	0	0	0	59	0	0	0	0	0	0	0	0	0	0	0	0	0	11	0	0	864	0	426	796	335	1003	0	1
M01904:40:000000000-ABBU0:1:1101:15032:4645_1:N:0:79	N/A	743	0	17	0	1	0	0	0	0	0	2	1891	0	0	0	17	716	0	387	0	0	0	0	0	0	0	0	0	0	0	0	0	0	0	0	0	0	0	0	0	0	0	0	0	0	0	0	0
M01904:40:000000000-ABBU0:1:1101:15983:2033_1:N:0:49	N/A	0	0	0	0	0	0	0	0	0	0	0	0	0	0	0	0	0	0	0	0	0	0	0	0	0	0	0	0	0	0	0	0	0	0	0	0	0	0	0	0	0	0	0	0	0	0	3388	1
M01904:40:000000000-ABBU0:1:1101:13541:27829_1:N:0:79	N/A	70	62	0	0	0	60	84	19	158	193	4	108	142	78	1658	3	28	268	21	0	0	0	0	0	0	0	0	0	0	0	0	0	0	0	0	0	0	0	0	0	0	156	0	0	0	0	406	0
M01904:40:000000000-ABBU0:1:1101:17632:2173_1:N:0:62	N/A	0	0	0	0	0	0	0	0	0	0	0	0	0	0	1919	0	0	1445	0	0	0	0	0	0	0	0	0	0	0	0	0	0	0	0	0	0	0	0	0	0	0	0	0	0	0	0	1	0
M01904:40:000000000-ABBU0:1:1101:12740:2728_1:N:0:87	N/A	0	0	0	0	0	0	61	0	0	1841	0	1264	0	0	1035	0	0	223	7	0	0	0	0	0	0	0	0	0	0	0	0	0	0	0	0	0	0	0	0	0	0	0	0	0	0	0	0	0
M01904:40:000000000-ABBU0:1:1101:17735:7710_1:N:0:60	N/A	0	0	0	0	0	0	0	0	0	0	0	0	716	0	1774	265	0	0	0	0	0	0	0	0	0	0	0	0	0	0	0	0	0	0	0	0	0	0	1	0	0	0	0	0	0	0	0	0
M01904:40:000000000-ABBU0:1:1101:23008:11453_1:N:0:81	N/A	0	0	0	704	0	0	0	0	0	0	0	0	0	0	0	0	0	2541	0	0	0	0	0	0	0	0	0	0	0	0	0	0	0	0	1	0	0	0	0	0	0	0	0	0	0	0	0	0
M01904:40:000000000-ABBU0:1:1101:12039:5683_1:N:0:83	N/A	0	0	0	0	0	40	0	0	0	0	0	0	0	0	0	0	0	0	0	0	0	0	0	0	0	0	0	0	0	0	0	0	0	0	0	0	0	0	0	0	0	0	0	0	0	740	0	0
M01904:36:000000000-ABM09:1:1101:17873:2239_1:N:0:81	N/A	0	0	0	0	0	0	0	0	0	0	0	0	0	0	0	0	0	0	0	0	0	0	0	0	0	0	0	0	0	0	0	0	0	0	0	0	0	0	0	0	1180	0	0	0	0	0	0	0
M01904:40:000000000-ABBU0:1:1101:9677:5551_1:N:0:85	N/A	0	0	0	0	0	0	0	999	0	0	0	0	0	0	0	0	0	0	425	0	0	0	0	0	0	0	0	0	0	0	0	0	0	0	0	0	0	0	0	0	0	750	0	0	0	0	0	0
M01904:40:000000000-ABBU0:1:1101:14678:2703_1:N:0:79	N/A	1572	0	0	0	0	0	0	0	620	0	47	0	0	0	0	0	38	0	63	0	0	0	0	0	0	0	0	0	0	0	0	0	0	0	0	0	0	0	0	0	0	0	0	0	0	0	0	0
M01904:40:000000000-ABBU0:1:1101:11022:2509_1:N:0:67	N/A	0	0	0	0	72	0	0	0	0	0	0	0	202	0	0	0	0	0	0	2243	0	0	0	0	0	0	0	0	0	0	0	0	0	0	0	0	0	0	0	0	0	0	306	0	0	0	0	1041
M01904:40:000000000-ABBU0:1:1113:7364:23235_1:N:0:68	N/A	0	0	0	0	0	0	0	0	0	0	0	1	0	0	0	0	87	0	0	0	0	0	0	0	0	0	0	0	0	0	0	0	0	0	0	0	0	0	0	0	0	85	0	0	192	0	117	372
M01904:36:000000000-ABM09:1:1101:9804:2680_1:N:0:85	N/A	0	0	0	0	0	0	0	0	0	0	0	0	0	0	0	0	0	0	0	0	0	0	0	0	0	0	0	0	0	0	0	0	0	0	0	0	0	0	0	0	0	0	0	0	0	1588	0	0
M01904:40:000000000-ABBU0:1:1101:13070:4342_1:N:0:62	N/A	2	109	0	0	45	167	0	0	0	39	352	0	41	0	3134	0	26	200	0	0	0	0	0	0	0	0	0	0	0	0	0	0	0	0	0	0	0	0	0	0	0	0	9	0	0	0	1067	205
M01904:40:000000000-ABBU0:1:1102:14326:4427_1:N:0:79	N/A	242	270	307	109	116	0	40	277	345	166	8	1074	13	53	0	1	56	660	30	401	0	0	0	0	0	0	0	0	0	0	0	0	0	0	0	0	0	0	0	0	0	1773	0	0	0	0	1071	18
M01904:40:000000000-ABBU0:1:1101:20309:8363_1:N:0:83	N/A	0	0	0	0	0	303	0	0	0	0	0	0	0	0	1492	0	0	0	0	0	0	0	0	0	0	0	0	0	0	0	0	0	0	0	0	0	0	0	0	0	0	0	0	0	0	0	0	0
M01904:40:000000000-ABBU0:1:1105:15324:24828_1:N:0:81	N/A	0	0	0	1	0	0	0	0	0	822	0	0	0	0	0	0	0	873	0	0	0	0	0	0	0	0	0	0	0	0	0	0	0	1	0	0	0	0	0	0	0	0	0	0	0	0	0	0
M01904:40:000000000-ABBU0:1:1101:6824:13215_1:N:0:88	N/A	0	85	0	0	7	0	25	0	0	0	0	257	0	0	934	0	0	0	0	0	0	0	0	0	0	0	0	0	0	0	0	0	0	0	0	0	0	0	0	0	0	250	0	0	0	0	0	0
M01904:40:000000000-ABBU0:1:1102:21938:14167_1:N:0:79	k__Fungi, p__unidentified, c__unidentified, o__unidentified, f__unidentified, g__unidentified, s__unidentified	109	0	0	0	0	0	0	0	0	0	0	0	0	0	0	0	0	0	0	0	0	0	0	0	0	0	0	0	0	0	0	0	0	0	0	0	0	0	0	0	0	0	0	0	0	1377	0	0
M01904:40:000000000-ABBU0:1:1101:12938:6569_1:N:0:62	N/A	0	0	0	0	0	0	0	0	0	0	0	0	0	0	1595	1	0	0	0	0	0	0	0	0	0	0	0	0	0	0	0	0	0	0	0	0	0	0	0	0	0	0	0	0	0	0	0	0
M01904:40:000000000-ABBU0:1:1101:6950:5988_1:N:0:79	N/A	248	0	0	0	151	0	0	0	0	0	1	0	0	0	1237	0	0	0	0	0	0	0	0	0	0	0	0	0	0	0	0	0	0	0	0	0	0	0	0	0	0	0	0	0	0	0	0	0
M01904:40:000000000-ABBU0:1:2101:11278:24959_1:N:0:59	N/A	0	0	0	0	0	0	0	0	0	0	1	0	0	0	1241	0	0	0	333	0	0	0	0	0	0	0	0	0	0	0	0	0	0	0	0	0	0	0	0	0	0	0	0	0	0	0	0	0
M01904:40:000000000-ABBU0:1:1101:15281:4822_1:N:0:88	N/A	0	97	89	0	0	47	0	84	0	0	4	110	232	111	634	18	0	0	0	0	0	0	0	0	0	0	0	0	0	0	0	0	0	0	0	0	0	0	0	0	0	0	0	0	0	0	0	0
M01904:36:000000000-ABM09:1:1103:13258:18830_1:N:0:81	N/A	127	2	0	0	0	0	0	0	46	0	0	197	376	182	0	0	257	0	0	318	0	0	0	0	0	0	0	0	0	0	0	0	0	0	0	0	0	0	0	0	87	7	77	0	4	0	14	1218
M01904:40:000000000-ABBU0:1:1101:6975:4637_1:N:0:87	k__Fungi, p__Rozellomycota, c__Rozellomycota_cls_Incertae_sedis, o__GS08, f__unidentified, g__unidentified, s__unidentified	0	0	0	0	0	0	0	0	0	198	0	0	0	0	0	0	0	575	0	0	0	0	0	0	0	0	0	0	0	0	0	0	0	0	0	0	0	0	0	51	0	0	0	0	0	0	0	0
M01904:40:000000000-ABBU0:1:1101:7866:5424_1:N:0:53	N/A	2	0	0	0	0	0	0	0	0	0	0	0	0	0	0	0	0	0	0	0	0	0	0	0	0	0	0	0	0	0	0	0	0	0	0	0	0	0	0	0	0	114	0	0	0	0	1220	0
M01904:36:000000000-ABM09:1:1101:17659:2085_1:N:0:83	k__Fungi, p__Ascomycota, c__unidentified, o__unidentified, f__unidentified, g__unidentified, s__unidentified	0	0	0	0	0	0	0	0	0	0	0	0	0	0	0	0	0	0	0	0	0	0	0	0	0	0	0	0	0	0	0	0	0	0	0	0	0	0	0	0	0	0	0	716	0	0	0	0
M01904:36:000000000-ABM09:1:1101:12483:2186_1:N:0:85	N/A	0	0	0	0	0	0	0	0	0	0	0	0	0	0	0	0	0	0	0	0	0	0	0	0	0	0	0	0	0	0	0	0	0	0	0	0	0	0	0	0	0	0	0	159	0	1181	0	0
M01904:40:000000000-ABBU0:1:1101:29569:14451_1:N:0:88	N/A	0	40	0	78	40	0	0	0	0	159	0	0	277	0	0	0	30	0	0	0	0	0	0	0	0	0	0	0	0	0	0	0	0	0	0	0	0	0	0	0	0	0	0	0	182	261	288	142
M01904:36:000000000-ABM09:1:1101:7278:6041_1:N:0:81	N/A	0	0	0	0	0	0	0	0	0	0	0	0	0	0	0	0	0	0	0	0	0	0	0	0	0	0	0	0	0	0	0	0	0	0	0	0	0	0	0	0	229	0	0	0	0	1010	0	0
M01904:40:000000000-ABBU0:1:1101:19193:5354_1:N:0:83	N/A	0	0	0	0	0	202	0	304	57	0	171	0	9	0	145	73	0	125	65	0	0	0	0	0	0	0	0	0	0	0	0	0	0	0	0	0	0	0	0	0	0	0	0	0	0	0	0	0
M01904:36:000000000-ABM09:1:1101:21781:3272_1:N:0:81	N/A	0	0	0	0	0	0	0	0	0	0	0	0	0	0	0	0	0	0	0	0	0	0	0	0	0	0	0	0	0	0	0	0	0	0	0	0	0	0	0	0	281	0	251	0	0	359	0	0
M01904:36:000000000-ABM09:1:1101:15608:5526_1:N:0:83	N/A	0	0	0	0	0	0	0	0	0	0	0	0	0	0	0	0	0	0	0	0	0	0	0	0	0	0	0	0	0	0	0	0	0	0	0	0	0	0	0	0	0	0	0	2223	0	0	0	0
M01904:40:000000000-ABBU0:1:1114:20808:12443_1:N:0:83	N/A	0	0	0	0	0	1	0	0	0	0	0	0	0	0	0	0	0	0	0	0	0	0	29	209	0	0	0	0	0	212	0	169	8	0	5	0	0	76	387	167	0	0	0	0	0	0	0	0
M01904:40:000000000-ABBU0:1:1101:13061:3705_1:N:0:80	N/A	0	0	84	0	0	19	0	0	79	0	0	0	0	0	790	0	11	0	0	0	0	0	0	0	0	0	0	0	0	0	0	0	0	0	0	0	0	0	0	0	0	101	0	0	52	0	0	52
M01904:40:000000000-ABBU0:1:1114:21584:22887_1:N:0:83	k__Fungi, p__Basidiomycota, c__Tremellomycetes, o__Tremellales, f__Bulleraceae, g__Bullera, s__Bullera_arundinariae	0	0	0	0	0	1	0	0	0	0	1074	0	0	0	0	0	0	0	0	0	0	0	0	0	0	0	0	0	0	0	0	0	0	0	0	0	0	0	0	0	0	0	0	0	0	0	0	0
M01904:40:000000000-ABBU0:1:1103:4867:12531_1:N:0:83	N/A	0	0	0	0	0	27	0	2	0	0	0	0	1	0	650	0	0	0	1	0	0	0	0	0	0	0	0	0	0	0	0	0	0	0	0	0	0	0	0	0	0	0	0	0	0	0	221	97
M01904:40:000000000-ABBU0:1:1101:14124:8927_1:N:0:80	N/A	0	0	182	0	0	0	0	901	0	0	0	225	0	0	0	0	0	0	0	0	0	0	0	0	0	0	0	0	0	0	0	0	0	0	0	0	0	0	0	1	0	0	0	0	0	0	0	29
M01904:40:000000000-ABBU0:1:1102:16234:11477_1:N:0:81	N/A	0	0	0	23	0	27	0	219	0	63	0	0	0	0	0	3	0	398	0	199	0	0	0	0	0	0	0	0	0	0	0	0	0	0	0	0	0	0	0	0	3	151	0	0	0	0	0	0
M01904:40:000000000-ABBU0:1:1101:13864:3164_1:N:0:92	k__Fungi, p__Ascomycota, c__Saccharomycetes, o__Saccharomycetales, f__Saccharomycetales_fam_Incertae_sedis, g__Starmerella, s__unidentified	0	0	0	0	0	0	0	0	0	0	0	0	0	0	0	0	0	0	0	0	0	0	0	0	987	0	0	0	0	0	0	0	0	0	0	0	0	0	0	0	0	0	0	0	0	0	0	0
M01904:40:000000000-ABBU0:1:1101:23564:5679_1:N:0:62	N/A	0	0	0	0	0	0	0	0	0	0	0	0	0	0	896	0	0	101	0	0	0	0	0	0	0	0	0	0	0	0	0	0	0	0	0	0	0	0	0	0	0	0	0	0	0	0	0	0
M01904:36:000000000-ABM09:1:1101:9642:3653_1:N:0:81	k__Fungi, p__Monoblepharomycota, c__Monoblepharidomycetes, o__unidentified, f__unidentified, g__unidentified, s__unidentified	0	0	0	0	0	0	0	0	0	0	0	0	0	0	0	0	0	0	0	0	0	0	0	0	0	0	0	0	0	0	0	0	0	0	0	0	0	0	0	0	311	0	0	0	0	0	0	0
M01904:36:000000000-ABM09:1:1101:13100:6367_1:N:0:81	N/A	0	0	0	0	0	0	0	0	0	0	0	0	0	0	0	0	0	0	0	0	0	0	0	0	0	0	0	0	0	0	0	0	0	0	0	0	0	0	0	0	832	0	0	0	0	0	0	0
M01904:40:000000000-ABBU0:1:1101:18970:3558_1:N:0:62	N/A	0	0	0	0	1	0	0	0	2	0	0	0	0	0	807	0	0	90	0	0	0	0	0	0	0	0	0	0	0	0	0	0	0	0	0	0	0	0	0	0	0	16	0	0	0	0	0	0
M01904:40:000000000-ABBU0:1:1101:18975:6336_1:N:0:88	N/A	0	73	0	147	0	231	0	1	75	53	99	0	0	0	0	0	0	0	0	0	0	0	0	0	0	0	0	0	0	0	0	0	0	0	0	0	0	0	0	0	0	207	0	0	0	0	0	0
M01904:40:000000000-ABBU0:1:1101:24671:10215_1:N:0:68	N/A	0	0	0	89	0	147	117	0	0	0	0	747	0	0	0	4	115	0	0	810	0	0	0	0	0	0	0	0	0	0	0	0	0	0	0	0	0	0	0	0	0	0	0	0	0	0	0	0
M01904:40:000000000-ABBU0:1:1101:17265:6402_1:N:0:63	k__Fungi, p__Basidiomycota, c__Exobasidiomycetes, o__Microstromatales, f__Microstromatales_fam_Incertae_sedis, g__Sympodiomycopsis, s__Sympodiomycopsis_paphiopedili	0	0	0	0	0	0	0	0	0	0	0	0	0	0	0	588	0	0	0	0	0	0	0	0	0	0	0	0	0	0	0	0	293	0	0	0	0	0	0	0	0	0	0	0	0	0	0	0
M01904:40:000000000-ABBU0:1:1101:7461:9690_1:N:0:79	N/A	111	28	0	0	0	0	0	0	0	110	0	0	0	36	0	0	37	415	0	66	0	0	0	0	0	0	0	0	0	0	0	0	0	0	0	0	0	0	0	0	0	0	0	0	0	0	0	0
M01904:40:000000000-ABBU0:1:1101:16938:7459_1:N:0:87	N/A	0	0	0	0	0	0	0	0	0	126	0	0	0	0	0	0	0	0	0	0	0	0	0	0	0	0	0	0	0	0	0	0	0	0	0	0	0	0	0	0	0	0	0	0	612	0	0	0
M01904:40:000000000-ABBU0:1:1101:17083:2566_1:N:0:49	N/A	0	0	0	0	0	0	0	0	0	0	0	0	0	0	0	0	0	0	0	0	0	0	0	0	0	0	0	0	0	0	0	0	0	0	0	0	0	0	0	0	0	0	0	0	0	0	753	0
M01904:40:000000000-ABBU0:1:1102:16759:18139_1:N:0:80	N/A	0	0	9	0	0	0	0	0	13	82	0	297	0	0	0	38	20	0	0	0	0	0	0	0	0	0	0	0	0	0	0	0	0	0	0	0	0	0	0	0	0	102	0	0	0	0	205	25
M01904:40:000000000-ABBU0:1:1101:16615:4713_1:N:0:62	N/A	0	0	0	0	0	0	0	0	0	0	0	0	0	0	801	0	0	0	0	0	0	0	0	0	0	0	0	0	0	0	0	0	0	0	0	0	0	0	0	0	0	0	0	0	0	0	0	0
M01904:40:000000000-ABBU0:1:1101:20437:3800_1:N:0:60	N/A	0	0	0	0	0	0	0	0	0	0	0	0	588	0	0	0	0	0	0	143	0	0	0	0	0	0	0	0	0	0	0	0	0	0	0	0	0	0	0	0	0	0	0	0	0	0	0	46
M01904:40:000000000-ABBU0:1:1101:11366:2402_1:N:0:67	N/A	0	0	0	0	0	0	0	0	0	0	0	0	0	0	0	0	0	0	0	785	0	0	0	0	0	0	0	0	0	0	0	0	0	0	0	0	0	0	0	0	0	0	0	0	0	0	0	0
M01904:40:000000000-ABBU0:1:1102:20394:6613_1:N:0:79	N/A	50	96	0	0	0	0	328	0	0	0	240	0	0	0	0	0	20	0	8	0	0	0	0	0	0	0	0	0	0	0	0	0	0	0	0	0	0	0	1	0	0	0	0	0	0	0	0	0
M01904:40:000000000-ABBU0:1:1101:17825:27819_1:N:0:81	N/A	0	0	0	39	0	0	0	0	0	0	0	0	0	0	0	0	0	0	0	0	0	0	0	0	0	0	0	0	0	0	0	0	0	0	0	0	0	0	0	0	0	217	0	0	0	0	458	0
M01904:40:000000000-ABBU0:1:1101:11080:3731_1:N:0:62	N/A	0	0	0	0	0	0	0	0	0	0	0	0	0	0	719	0	0	0	0	127	0	0	0	0	0	0	0	0	0	0	0	0	0	0	0	0	0	0	0	0	0	0	0	0	0	0	0	0
M01904:40:000000000-ABBU0:1:1101:16891:9669_1:N:0:79	N/A	186	0	0	0	0	0	0	0	0	502	0	0	0	0	0	0	0	0	0	0	0	0	0	0	0	0	0	0	0	0	0	0	0	0	0	0	0	0	0	0	0	0	0	0	0	0	0	0
M01904:40:000000000-ABBU0:1:1101:18292:2088_1:N:0:79	N/A	98	59	0	68	0	0	0	0	0	0	393	0	0	22	0	0	0	68	0	0	0	0	0	0	0	0	0	0	0	0	0	0	0	0	0	0	0	0	0	0	0	0	0	0	0	0	0	0
M01904:40:000000000-ABBU0:1:1101:10609:4222_1:N:0:83	N/A	0	0	0	0	0	580	188	0	0	0	0	0	0	0	0	0	0	0	0	0	0	0	0	0	0	0	0	0	0	0	0	0	0	0	0	0	0	0	0	0	0	0	0	0	0	0	0	0
M01904:40:000000000-ABBU0:1:1102:16431:18332_1:N:0:88	N/A	0	22	0	0	0	0	0	0	0	0	599	0	0	81	0	0	0	0	0	0	0	0	0	0	0	0	0	0	0	0	0	0	0	0	0	0	0	0	0	0	0	0	0	0	0	0	0	0
M01904:40:000000000-ABBU0:1:1101:11121:2749_1:N:0:94	N/A	0	0	0	0	0	0	0	0	0	0	0	0	0	0	0	0	0	0	0	0	0	0	0	0	0	0	682	0	0	0	0	0	0	0	0	0	0	0	0	0	0	0	0	0	0	0	0	0
M01904:40:000000000-ABBU0:1:1101:27977:10829_1:N:0:79	N/A	98	0	0	58	59	0	141	198	0	0	7	0	0	150	0	0	0	0	0	0	0	0	0	0	0	0	0	0	0	0	0	0	0	0	0	0	0	0	0	0	0	499	0	0	0	0	0	57
M01904:36:000000000-ABM09:1:1101:8846:5290_1:N:0:85	N/A	0	0	0	0	0	0	0	0	0	0	0	0	0	0	0	0	0	0	0	0	0	0	0	0	0	0	0	0	0	0	0	0	0	0	0	0	0	0	0	0	0	0	0	0	0	574	0	0
M01904:40:000000000-ABBU0:1:1101:21651:6109_1:N:0:59	N/A	0	0	0	0	0	0	0	0	0	0	610	0	1	0	0	0	0	0	0	0	0	0	0	0	0	0	0	0	0	0	0	0	0	0	0	0	0	0	0	0	0	0	0	0	0	0	0	0
M01904:40:000000000-ABBU0:1:1101:15692:7058_1:N:0:64	k__Fungi, p__Ascomycota, c__Sordariomycetes, o__Xylariales, f__Xylariaceae, g__Hypoxylon, s__Hypoxylon_porphyreum	0	0	0	0	0	0	0	0	0	0	0	0	0	0	0	0	612	0	0	0	0	0	0	0	0	0	0	0	0	0	0	0	0	0	0	0	0	0	0	0	0	0	0	0	0	0	0	0
M01904:40:000000000-ABBU0:1:1101:6624:9194_1:N:0:80	k__Fungi, , , , , ,	0	0	26	0	0	0	191	151	0	70	0	135	184	0	0	0	0	0	0	0	0	0	0	0	0	0	0	0	0	2	0	0	0	0	60	0	0	0	212	1	0	0	0	0	0	0	55	196
M01904:40:000000000-ABBU0:1:1101:12190:2572_1:N:0:84	N/A	0	0	0	0	0	9	613	0	0	0	0	0	0	0	0	0	68	0	0	0	0	0	0	0	1	0	0	0	0	0	0	0	0	0	0	0	0	0	0	0	0	0	0	0	0	0	0	0
M01904:40:000000000-ABBU0:1:1101:25877:12133_1:N:0:81	N/A	0	0	0	31	0	3	0	0	0	93	0	0	0	0	0	0	0	0	0	0	0	0	0	0	0	0	0	0	0	0	0	0	0	0	0	0	0	0	0	0	0	303	142	0	0	0	0	0
M01904:40:000000000-ABBU0:1:1101:29427:14923_1:N:0:83	N/A	35	44	0	1	0	57	0	77	0	68	12	367	0	21	0	2	46	167	90	387	0	0	0	0	0	0	0	0	0	0	0	0	0	0	0	0	0	0	0	0	0	143	0	0	0	0	403	16
M01904:36:000000000-ABM09:1:1101:5128:10250_1:N:0:84	N/A	0	0	0	0	0	0	0	0	0	0	0	0	0	0	0	0	0	0	0	0	0	0	0	0	0	0	0	0	0	0	0	0	0	0	0	0	0	0	0	0	0	0	0	0	397	0	0	0
M01904:40:000000000-ABBU0:1:1101:17576:8925_1:N:0:68	N/A	0	0	0	0	0	0	0	0	147	0	0	526	0	0	0	0	0	0	0	0	0	0	0	0	0	0	0	0	0	0	0	0	0	0	0	0	0	0	0	0	0	0	0	0	0	0	0	0
M01904:40:000000000-ABBU0:1:1102:16969:8128_1:N:0:82	N/A	0	0	0	0	29	0	0	0	0	0	216	0	0	2	166	0	0	87	0	24	0	0	0	0	0	0	0	0	0	0	0	0	0	0	0	0	0	0	0	0	0	0	0	0	0	2	0	56
M01904:40:000000000-ABBU0:1:1102:13042:12939_1:N:0:53	N/A	0	0	0	0	0	0	0	0	0	0	0	0	0	1	0	0	0	0	0	0	0	0	0	0	0	0	0	0	0	0	0	0	0	0	0	0	0	0	0	0	0	90	0	0	0	0	230	165
M01904:36:000000000-ABM09:1:1101:16200:3400_1:N:0:85	N/A	0	0	0	0	0	0	0	0	0	0	0	0	0	0	0	0	0	0	0	0	0	0	0	0	0	0	0	0	0	0	0	0	0	0	0	0	0	0	0	0	0	0	0	0	0	488	0	0
M01904:36:000000000-ABM09:1:1101:7364:4308_1:N:0:81	k__Fungi, p__Ascomycota, c__Sordariomycetes, o__Hypocreales, f__Cordycipitaceae, g__Simplicillium, s__unidentified	0	0	0	0	0	0	0	0	0	0	0	0	0	0	0	0	0	0	0	0	0	0	0	0	0	0	0	0	0	0	0	0	0	0	0	0	0	0	0	0	524	0	0	0	0	0	0	0
M01904:40:000000000-ABBU0:1:1101:16780:12371_1:N:0:79	N/A	54	0	0	0	0	0	0	0	0	0	0	0	0	0	0	0	0	0	0	138	0	0	0	0	0	0	0	0	0	0	0	0	0	0	0	0	0	0	0	0	0	318	0	0	0	0	0	0
M01904:40:000000000-ABBU0:1:1101:9125:14950_1:N:0:63	N/A	0	0	0	0	0	56	0	0	0	40	0	0	0	0	0	4	441	0	155	0	0	0	0	0	0	0	0	0	0	0	0	0	0	0	0	0	0	0	0	0	0	204	0	0	0	0	0	152
M01904:40:000000000-ABBU0:1:1101:12909:5482_1:N:0:49	N/A	0	0	0	0	0	0	0	0	0	0	0	0	0	0	0	0	0	0	0	0	0	0	0	0	0	0	0	0	0	0	0	0	0	0	0	0	0	0	0	0	0	0	0	0	0	0	466	0
M01904:40:000000000-ABBU0:1:1101:10603:6045_1:N:0:80	k__Fungi, p__Basidiomycota, c__Wallemiomycetes, o__Wallemiales, f__Wallemiales_fam_Incertae_sedis, g__Wallemia, s__unidentified	0	0	37	0	0	0	0	0	0	0	0	0	0	0	0	0	0	0	0	0	0	0	0	0	0	0	0	464	0	0	0	0	0	0	0	0	0	0	0	0	0	0	0	0	0	0	0	0
M01904:40:000000000-ABBU0:1:1101:20872:21247_1:N:0:83	N/A	0	0	0	0	0	14	0	0	0	0	0	0	0	0	398	0	7	0	0	0	0	0	0	0	0	0	0	0	0	0	0	0	0	0	0	0	0	0	0	0	0	0	0	0	0	0	94	0
M01904:36:000000000-ABM09:1:1101:21003:14431_1:N:0:81	N/A	0	0	0	0	0	0	0	0	0	0	0	0	0	0	0	0	0	0	0	0	0	0	0	0	0	0	0	0	0	0	0	0	0	0	0	0	0	0	0	0	447	0	0	0	0	0	0	0
M01904:40:000000000-ABBU0:1:2105:20841:16809_1:N:0:85	N/A	0	0	0	0	0	0	0	2	0	0	0	0	0	0	0	0	0	0	0	0	0	0	0	0	0	0	0	0	0	0	0	0	0	0	0	0	0	0	0	0	0	480	0	0	0	0	0	0
M01904:40:000000000-ABBU0:1:1101:17694:5283_1:N:0:83	N/A	0	0	0	0	0	74	0	0	0	266	0	0	147	0	0	0	0	0	0	0	0	0	0	0	0	0	0	0	0	0	0	0	0	0	0	0	0	0	0	0	0	0	0	0	0	0	0	0
M01904:40:000000000-ABBU0:1:1101:11752:5554_1:N:0:81	N/A	0	0	0	51	0	0	0	0	0	82	118	0	0	0	0	0	0	0	0	0	0	0	0	0	0	0	0	0	0	0	0	0	0	0	0	0	0	0	0	0	0	0	0	0	0	0	249	0
M01904:36:000000000-ABM09:1:1101:12429:8721_1:N:0:83	k__Fungi, p__unidentified, c__unidentified, o__unidentified, f__unidentified, g__unidentified, s__unidentified	0	0	0	0	0	0	0	0	0	0	0	0	0	0	0	0	0	0	0	0	0	0	0	0	0	0	0	0	0	0	0	0	0	0	0	0	0	0	0	0	0	0	0	436	0	0	0	0
M01904:40:000000000-ABBU0:1:1104:8438:8491_1:N:0:79	N/A	5	7	0	1	0	53	0	0	3	39	54	102	14	66	3	34	0	0	52	123	0	0	0	0	0	0	0	0	0	0	1	0	0	0	0	0	0	0	0	0	0	191	0	0	0	0	5	5
M01904:40:000000000-ABBU0:1:1101:19216:7650_1:N:0:62	N/A	0	0	0	0	0	0	0	0	0	0	0	0	0	0	475	0	0	0	0	0	0	0	0	0	0	0	0	0	0	0	0	0	0	0	0	0	0	0	0	0	0	0	0	0	0	0	0	0
M01904:40:000000000-ABBU0:1:1103:19505:27252_1:N:0:81	N/A	0	0	0	24	0	0	0	0	0	97	136	0	0	0	0	0	0	0	0	0	0	0	0	0	0	0	0	0	0	0	0	0	0	0	0	0	0	0	0	0	0	0	0	0	0	0	0	215
M01904:40:000000000-ABBU0:1:1101:10295:3187_1:N:0:60	N/A	0	0	0	0	0	0	0	0	0	0	0	0	194	0	0	0	0	0	3	0	0	0	0	0	0	0	0	0	0	0	0	0	0	0	0	0	0	0	0	0	1	0	2	0	6	0	192	47
M01904:40:000000000-ABBU0:1:1101:8607:11527_1:N:0:88	N/A	0	2	0	28	0	181	0	0	0	0	0	69	0	0	0	0	0	0	0	0	0	0	0	0	0	0	0	0	0	0	0	0	0	0	0	0	0	0	0	0	0	0	0	0	134	0	0	0
M01904:36:000000000-ABM09:1:1101:8652:4886_1:N:0:88	N/A	0	0	0	0	0	0	0	0	0	0	0	0	0	0	0	0	0	0	0	0	0	0	0	0	0	0	0	0	0	0	0	0	0	0	0	0	0	0	0	0	0	0	0	0	0	0	0	0
M01904:40:000000000-ABBU0:1:1101:13049:27674_1:N:0:79	N/A	15	3	0	0	53	37	53	0	21	0	0	36	186	0	0	1	15	106	0	30	0	0	0	0	0	0	0	0	0	0	0	0	0	0	0	0	0	0	0	0	0	0	0	0	0	0	102	30
M01904:40:000000000-ABBU0:1:2113:21305:18048_1:N:0:82	N/A	0	0	0	0	1	0	0	18	1	68	0	0	72	0	99	0	1	145	0	29	0	0	0	0	0	0	0	0	0	0	0	0	0	0	0	0	0	0	0	0	0	0	0	0	0	0	0	0
M01904:40:000000000-ABBU0:1:1101:17531:6790_1:N:0:85	N/A	0	0	0	13	0	0	0	429	0	0	0	0	0	0	0	0	0	0	0	0	0	0	0	0	0	1	0	0	0	0	0	0	0	0	0	0	0	0	0	0	0	0	0	0	0	0	0	0
M01904:40:000000000-ABBU0:1:1107:7479:4016_1:N:0:88	N/A	0	15	0	0	0	1	0	0	0	0	0	0	0	0	377	0	0	0	0	0	0	0	0	0	0	0	0	0	0	0	0	0	0	0	0	0	0	0	0	0	0	0	0	0	0	0	0	0
M01904:40:000000000-ABBU0:1:1102:24631:8847_1:N:0:81	N/A	0	0	0	3	0	4	0	0	0	0	1	136	0	45	0	0	0	0	0	0	0	0	0	0	0	0	0	0	0	0	0	0	0	0	0	0	0	0	0	0	0	0	19	0	0	0	0	135
M01904:40:000000000-ABBU0:1:1101:28475:10856_1:N:0:80	N/A	0	0	43	0	0	0	0	0	0	0	0	104	0	0	0	0	14	0	0	0	0	0	0	0	0	0	0	0	0	0	0	0	0	0	0	0	0	0	0	0	0	0	0	0	0	0	233	0
M01904:36:000000000-ABM09:1:1101:10258:3778_1:N:0:81	N/A	0	0	0	0	0	0	0	0	0	0	0	0	0	0	0	0	0	0	0	0	0	0	0	0	0	0	0	0	0	0	0	0	0	0	0	0	0	0	0	0	357	0	0	0	0	0	0	0
M01904:40:000000000-ABBU0:1:1101:14856:6220_1:N:0:62	N/A	0	0	0	0	0	0	0	0	0	0	0	0	0	0	383	0	0	0	0	0	0	0	0	0	0	0	0	0	0	0	0	0	0	0	0	0	0	0	0	0	0	0	0	0	0	0	0	0
M01904:40:000000000-ABBU0:1:1101:13362:10146_1:N:0:61	N/A	0	0	0	0	0	0	0	0	0	0	0	120	0	45	0	0	0	0	0	0	0	0	0	0	0	0	0	0	0	0	0	0	0	0	0	0	0	0	0	0	0	0	0	0	0	0	0	262
M01904:40:000000000-ABBU0:1:1101:16498:8411_1:N:0:60	N/A	0	0	0	0	0	0	0	0	0	0	0	0	46	0	0	0	0	0	0	0	0	0	0	0	0	0	0	0	0	0	0	0	0	0	0	0	0	0	0	0	0	0	0	0	1	0	271	62
M01904:40:000000000-ABBU0:1:1101:18300:4571_1:N:0:62	N/A	0	0	0	0	0	0	0	0	0	0	0	0	0	0	352	0	0	0	0	0	0	0	0	0	0	0	0	0	0	0	0	0	0	0	0	0	0	0	0	0	0	0	0	0	0	0	0	0
M01904:40:000000000-ABBU0:1:1101:8037:9862_1:N:0:87	N/A	0	0	0	0	0	0	0	0	0	193	0	0	95	4	0	0	0	0	91	0	0	0	0	0	0	0	0	0	0	0	0	0	0	0	0	0	0	0	0	0	0	0	0	0	0	0	0	0
M01904:36:000000000-ABM09:1:1101:13593:2101_1:N:0:86	N/A	0	0	0	0	0	0	0	0	0	0	0	0	0	0	0	0	0	0	0	0	0	0	0	0	0	0	0	0	0	0	0	0	0	0	0	0	0	0	0	0	0	0	0	0	0	0	0	0
M01904:40:000000000-ABBU0:1:1111:24771:17991_1:N:0:79	N/A	2	0	0	7	1	102	8	0	0	20	15	0	0	0	216	0	3	0	0	0	0	0	0	1	0	0	0	0	0	0	0	0	0	0	0	0	0	0	0	0	0	0	0	0	0	0	0	0
M01904:40:000000000-ABBU0:1:1101:11042:8580_1:N:0:61	N/A	0	0	0	0	0	0	0	0	0	0	0	0	0	59	0	0	8	0	6	0	0	0	0	0	0	0	0	0	0	0	0	0	0	0	0	0	0	0	0	0	0	78	0	0	0	74	0	101
M01904:40:000000000-ABBU0:1:1101:22954:4704_1:N:0:81	N/A	0	0	0	230	0	0	0	0	145	0	0	0	0	0	0	0	0	0	0	0	0	0	0	0	0	0	0	0	0	0	0	0	0	0	0	0	0	0	0	0	0	0	0	0	0	0	0	0
M01904:40:000000000-ABBU0:1:1112:18814:15972_1:N:0:60	N/A	0	0	0	0	0	0	0	0	0	0	0	0	2	0	0	0	0	0	0	0	0	0	0	0	0	0	0	0	0	0	0	0	0	0	0	0	0	0	0	0	0	12	0	0	0	0	35	65
M01904:40:000000000-ABBU0:1:1101:12004:5111_1:N:0:68	N/A	0	0	0	0	0	0	0	0	0	0	0	370	0	0	0	0	0	0	0	0	0	0	0	0	0	0	0	0	0	0	0	0	0	0	0	0	0	0	0	0	0	0	0	0	0	0	0	0
M01904:40:000000000-ABBU0:1:1101:15247:6682_1:N:0:96	N/A	0	0	0	0	0	0	0	0	0	0	0	0	0	0	0	0	0	0	0	0	0	0	0	0	0	0	0	0	348	1	5	0	0	0	0	0	0	0	0	0	0	0	0	0	0	0	0	0
M01904:40:000000000-ABBU0:1:1101:7827:22922_1:N:0:80	N/A	0	0	29	0	0	0	0	244	48	0	0	0	0	50	0	0	0	0	0	0	0	0	0	0	0	0	0	0	0	0	0	0	0	0	0	0	0	0	0	0	0	0	0	0	0	0	0	0
M01904:40:000000000-ABBU0:1:1101:8538:24796_1:N:0:79	N/A	43	0	0	17	0	0	0	0	0	19	156	0	0	0	0	0	0	0	0	95	0	0	0	0	0	0	0	0	0	0	0	0	0	0	0	0	0	0	0	0	0	0	0	0	0	0	0	9
M01904:40:000000000-ABBU0:1:1101:19946:5060_1:N:0:62	N/A	0	0	0	0	0	0	0	0	0	0	0	0	0	0	340	0	0	0	0	0	0	0	0	0	0	0	0	0	0	0	0	0	0	0	0	0	0	0	0	0	0	0	0	0	0	0	0	0
M01904:40:000000000-ABBU0:1:1101:12910:3397_1:N:0:62	N/A	0	0	0	0	0	0	0	0	0	0	0	0	0	0	351	0	0	0	0	0	0	0	0	0	0	0	0	0	0	0	0	0	0	0	0	0	0	0	0	0	0	0	0	0	0	0	0	0
M01904:40:000000000-ABBU0:1:1101:6340:8113_1:N:0:88	N/A	0	225	0	0	0	0	0	0	0	117	0	0	0	0	0	0	0	0	0	0	0	0	0	0	0	0	0	0	0	0	0	0	0	0	0	0	0	0	0	0	0	0	0	0	0	0	0	0
M01904:40:000000000-ABBU0:1:1101:17527:14569_1:N:0:84	N/A	0	0	0	0	0	0	53	0	0	0	0	0	49	27	287	0	0	0	0	0	0	0	0	0	0	0	0	0	0	0	0	0	0	0	0	0	0	0	0	0	0	0	0	0	0	0	195	0
M01904:40:000000000-ABBU0:1:1101:19759:11037_1:N:0:88	N/A	0	41	9	11	7	0	2	0	2	20	155	22	167	0	118	0	0	182	74	11	0	0	0	0	0	0	0	0	0	0	0	0	0	0	0	0	0	0	0	0	0	74	0	0	0	0	1	3
M01904:40:000000000-ABBU0:1:1105:12792:9559_1:N:0:82	N/A	0	0	0	0	8	0	0	7	0	0	0	0	0	0	121	0	0	209	0	0	0	0	0	0	0	0	0	0	0	0	0	0	0	0	0	0	0	0	0	0	0	0	0	0	0	0	0	0
M01904:40:000000000-ABBU0:1:1102:17428:12385_1:N:0:59	N/A	0	0	0	0	0	0	0	0	0	0	46	0	0	0	0	0	0	288	0	0	0	0	0	0	0	0	0	0	0	0	0	0	0	0	0	0	0	0	0	0	0	0	0	0	0	0	0	0
M01904:40:000000000-ABBU0:1:1101:19209:2246_1:N:0:62	N/A	0	0	0	0	0	0	0	0	0	0	0	0	0	0	223	0	0	0	0	0	0	0	0	0	0	0	0	0	0	0	0	0	0	0	0	0	0	0	0	0	0	0	0	0	0	0	0	88
M01904:40:000000000-ABBU0:1:1101:2324:12623_1:N:0:89	N/A	0	0	0	0	0	0	0	0	0	0	0	0	0	0	0	0	0	0	0	0	5	0	0	0	0	0	0	0	355	0	0	0	0	0	0	0	0	0	0	0	0	0	0	0	0	0	0	0
M01904:40:000000000-ABBU0:1:1101:13999:11886_1:N:0:87	N/A	0	0	0	0	0	0	0	0	0	134	0	0	0	45	0	0	49	0	0	114	0	0	0	0	0	0	0	0	0	0	0	0	0	0	0	0	0	0	0	0	0	0	0	0	0	0	0	0
M01904:40:000000000-ABBU0:1:1101:14036:10487_1:N:0:84	N/A	0	0	29	0	0	0	44	0	0	0	0	0	0	0	0	0	0	0	2	0	0	0	0	0	0	0	0	0	0	0	0	0	0	0	0	0	0	0	0	0	0	0	0	0	0	0	269	0
M01904:40:000000000-ABBU0:1:1102:20285:13118_1:N:0:88	N/A	0	8	0	0	0	0	0	0	22	0	0	0	0	0	0	0	0	209	0	0	0	0	0	0	0	0	0	0	0	0	0	0	0	0	0	0	0	0	0	0	0	101	0	0	0	0	0	0
M01904:40:000000000-ABBU0:1:1101:16622:5756_1:N:0:49	N/A	0	0	0	0	0	0	0	0	0	0	0	0	0	0	0	0	0	0	0	0	0	0	0	0	0	0	0	0	0	0	0	0	0	0	0	0	0	0	0	0	0	0	0	0	0	0	311	0
M01904:40:000000000-ABBU0:1:1102:27587:9013_1:N:0:79	N/A	26	35	8	2	0	7	0	9	0	0	19	33	41	5	0	0	23	52	2	68	0	0	0	0	0	0	0	0	0	0	0	0	0	0	0	0	0	0	0	0	0	225	0	0	0	0	15	80
M01904:40:000000000-ABBU0:1:1101:13987:4734_1:N:0:62	N/A	0	0	0	0	0	0	0	0	0	0	0	0	0	0	310	0	0	0	0	0	0	0	0	0	0	0	0	0	0	0	0	0	1	0	0	0	0	0	0	0	0	0	0	0	0	0	0	0
M01904:40:000000000-ABBU0:1:1102:13407:10340_1:N:0:79	N/A	3	1	0	0	0	0	0	0	0	8	0	14	0	36	0	0	2	0	0	0	0	0	0	0	0	0	0	0	0	0	0	0	0	0	0	0	0	0	0	0	0	0	0	0	0	0	287	0
M01904:40:000000000-ABBU0:1:1101:21091:8412_1:N:0:83	N/A	0	0	0	0	0	289	0	0	0	0	0	0	0	0	0	0	0	0	0	0	0	0	0	0	0	0	0	0	0	0	0	0	0	0	0	0	0	0	0	0	0	0	0	0	0	0	0	0
M01904:40:000000000-ABBU0:1:1101:21556:4873_1:N:0:59	N/A	0	0	0	0	0	0	0	0	0	0	275	0	0	0	0	0	23	0	0	0	0	0	0	0	0	0	0	0	0	0	0	0	0	0	0	0	0	0	0	0	0	0	0	0	0	0	0	0
M01904:40:000000000-ABBU0:1:1111:17018:3055_1:N:0:79	N/A	3	0	0	0	4	0	0	0	0	0	0	0	0	0	274	0	0	0	0	0	0	0	0	0	0	0	0	0	0	0	0	0	0	0	0	0	0	0	0	0	0	0	0	0	0	0	0	0
M01904:40:000000000-ABBU0:1:1101:17507:11137_1:N:0:62	N/A	0	0	0	0	0	0	0	0	0	0	0	0	18	0	264	0	0	0	0	0	0	0	0	0	0	0	0	0	0	0	0	0	0	0	0	0	0	0	0	0	0	0	0	0	0	0	0	0
M01904:40:000000000-ABBU0:1:1101:23615:9143_1:N:0:89	N/A	0	0	0	0	0	0	0	0	0	0	0	0	0	0	0	0	0	0	0	0	277	0	0	0	0	0	0	0	0	3	0	2	0	0	0	0	0	0	52	7	0	0	0	0	0	0	0	0
M01904:40:000000000-ABBU0:1:2103:25570:14284_1:N:0:63	N/A	0	0	0	0	0	0	0	0	0	0	0	0	0	0	0	1	231	0	0	0	0	0	0	0	0	0	0	0	0	0	0	0	0	0	0	0	0	0	0	0	0	0	0	0	0	0	68	0
M01904:40:000000000-ABBU0:1:1101:27930:12528_1:N:0:62	N/A	0	0	0	0	0	0	0	0	0	0	0	0	0	0	294	0	0	0	0	0	0	0	0	0	0	0	0	0	0	0	0	1	0	0	0	0	0	0	0	0	0	0	0	0	0	0	0	0
M01904:40:000000000-ABBU0:1:1101:25244:11598_1:N:0:65	N/A	0	0	0	0	0	0	0	0	0	0	0	0	0	0	0	0	0	296	0	0	0	0	0	0	0	0	0	0	0	0	0	0	0	0	0	1	0	0	0	0	0	0	0	0	0	0	0	0
M01904:40:000000000-ABBU0:1:1103:23272:26824_1:N:0:83	N/A	0	0	0	0	0	9	0	0	0	0	0	250	0	0	0	0	0	0	9	0	0	0	0	0	0	0	0	0	0	0	0	0	0	0	0	0	0	0	0	0	0	0	0	0	0	0	0	0
M01904:36:000000000-ABM09:1:1101:12873:2982_1:N:0:86	N/A	0	0	0	0	0	0	0	0	0	0	0	0	0	0	0	0	0	0	0	0	0	0	0	0	0	0	0	0	0	0	0	0	0	0	0	0	0	0	0	0	0	0	0	0	0	0	0	0
M01904:40:000000000-ABBU0:1:1103:16798:5512_1:N:0:84	N/A	0	0	0	0	0	0	6	0	0	0	76	0	0	0	0	0	134	9	6	39	0	0	0	0	0	0	0	0	0	0	0	0	0	0	0	0	0	0	0	0	0	0	0	0	0	0	0	0
M01904:40:000000000-ABBU0:1:1101:5455:17144_1:N:0:95	N/A	0	0	0	0	0	0	0	0	0	0	0	0	0	0	0	0	0	0	0	0	0	0	0	0	0	0	0	91	0	0	0	0	0	0	0	0	0	0	0	0	0	0	0	156	0	0	0	0
M01904:40:000000000-ABBU0:1:2104:18966:21699_1:N:0:81	N/A	0	0	0	3	0	14	0	0	0	0	277	0	0	0	0	0	0	0	0	0	0	0	0	0	0	0	0	0	0	0	0	0	0	0	0	0	0	0	0	0	0	0	0	0	0	0	0	0
M01904:40:000000000-ABBU0:1:1101:5280:15205_1:N:0:80	N/A	0	0	3	0	0	5	0	0	0	0	0	222	0	0	0	0	0	6	0	0	0	0	0	0	0	0	0	0	0	0	0	0	0	0	0	0	0	0	0	0	0	0	0	0	0	0	0	0
M01904:40:000000000-ABBU0:1:1101:17707:5262_1:N:0:61	N/A	0	0	0	0	0	0	0	0	0	0	0	0	0	244	0	0	0	0	0	0	0	0	0	0	0	0	0	0	0	0	0	0	0	0	0	0	0	0	0	1	0	0	0	0	0	0	0	3
M01904:40:000000000-ABBU0:1:1102:8419:17848_1:N:0:80	N/A	0	0	15	19	26	0	0	0	0	0	0	0	81	0	0	0	0	98	5	0	0	0	0	0	0	0	0	0	0	0	0	0	0	0	0	0	0	0	0	0	0	0	0	0	0	0	0	21
M01904:40:000000000-ABBU0:1:1101:9438:5923_1:N:0:75	k__Fungi, p__Basidiomycota, c__Agaricomycetes, o__Hymenochaetales, f__Hymenochaetales_fam_Incertae_sedis, g__Peniophorella,	0	0	0	0	0	0	0	0	0	0	0	0	0	0	0	0	0	0	0	0	0	0	0	0	0	0	0	0	0	0	0	0	0	0	0	0	0	241	0	0	0	0	0	0	0	0	0	0
M01904:36:000000000-ABM09:1:1101:10011:4342_1:N:0:81	N/A	0	0	0	0	0	0	0	0	0	40	0	0	0	0	0	0	0	0	0	0	0	0	0	0	0	0	0	0	0	0	0	0	0	0	0	0	0	0	0	0	233	0	0	0	0	0	0	0
M01904:40:000000000-ABBU0:1:1101:24515:8808_1:N:0:85	N/A	2	0	0	10	1	13	0	205	0	0	0	46	0	10	0	0	1	0	0	135	0	0	0	0	0	0	0	0	0	0	0	0	0	0	0	0	0	0	0	0	0	12	0	0	0	0	0	0
M01904:36:000000000-ABM09:1:1101:8522:5964_1:N:0:87	N/A	0	0	0	0	0	0	0	0	0	0	0	0	0	0	0	0	0	0	0	0	0	0	0	0	0	0	0	0	0	0	0	0	0	0	0	0	0	0	0	0	0	0	0	0	0	0	0	0
M01904:40:000000000-ABBU0:1:2107:24501:13163_1:N:0:68	N/A	0	0	0	0	0	0	0	0	0	0	0	1	0	0	0	0	0	0	0	0	0	0	0	0	0	0	0	0	0	0	0	0	0	0	0	0	0	0	0	0	0	40	0	0	0	0	0	59
M01904:40:000000000-ABBU0:1:1101:20396:2671_1:N:0:67	N/A	0	0	0	0	0	0	0	0	0	0	0	0	0	0	0	0	0	0	0	236	0	0	0	0	0	0	0	0	0	0	0	0	0	0	0	0	0	0	0	0	0	0	0	0	0	0	0	0
M01904:40:000000000-ABBU0:1:1101:24888:7188_1:N:0:85	N/A	0	0	0	0	0	1	0	354	0	0	0	0	0	45	0	0	0	0	0	0	0	0	0	0	0	0	0	0	0	0	0	0	0	0	0	0	0	0	0	0	0	0	0	0	0	0	0	0
M01904:40:000000000-ABBU0:1:1101:8388:5233_1:N:0:50	N/A	0	0	0	0	0	0	0	0	0	0	0	0	0	0	0	0	0	0	0	0	0	0	0	0	0	0	0	0	0	0	0	0	0	0	0	0	0	0	0	0	0	0	0	0	0	0	0	251
M01904:40:000000000-ABBU0:1:1101:22309:3414_1:N:0:64	N/A	0	0	0	0	0	0	0	0	0	0	0	0	0	0	0	0	231	0	0	0	0	0	0	0	0	0	0	0	0	0	0	0	0	0	0	0	0	0	0	0	0	0	0	0	0	0	0	0
M01904:40:000000000-ABBU0:1:2110:23815:24305_1:N:0:80	N/A	0	2	20	4	3	0	0	103	0	21	0	0	5	0	1	0	0	40	0	4	0	0	0	0	0	0	0	0	0	0	0	0	0	0	0	0	0	0	0	0	0	6	0	0	0	0	215	4
M01904:36:000000000-ABM09:1:1101:19027:3147_1:N:0:87	N/A	0	0	0	0	0	0	0	0	0	0	0	0	0	0	0	0	0	0	0	0	0	0	0	0	0	0	0	0	0	0	0	0	0	0	0	0	0	0	0	0	0	0	0	0	0	0	0	0
M01904:40:000000000-ABBU0:1:1101:18671:2437_1:N:0:90	N/A	0	0	0	0	0	0	0	0	0	0	0	0	0	0	0	0	0	0	0	0	0	0	67	0	0	0	0	0	140	1	0	0	0	0	0	0	0	0	0	2	0	0	0	0	0	0	0	0
M01904:40:000000000-ABBU0:1:1105:22527:11827_1:N:0:79	N/A	8	0	1	0	0	0	0	22	5	1	79	0	0	11	0	4	16	0	25	8	0	0	0	0	0	0	0	0	0	0	0	0	0	0	0	0	0	0	0	0	0	0	0	6	176	0	12	15
M01904:40:000000000-ABBU0:1:1114:10100:10960_1:N:0:81	N/A	0	0	0	4	0	0	0	0	0	0	0	0	0	0	0	0	0	0	0	0	0	0	0	0	0	0	0	0	0	0	0	0	0	0	0	0	0	0	0	0	0	0	0	0	0	0	214	0
M01904:40:000000000-ABBU0:1:1103:15181:17920_1:N:0:85	N/A	0	0	0	0	0	0	0	27	0	0	0	0	0	0	0	0	0	200	0	0	0	0	0	0	0	0	0	0	0	0	0	0	0	0	0	0	0	0	0	0	0	0	0	0	0	0	0	0
M01904:40:000000000-ABBU0:1:1108:15225:9703_1:N:0:82	N/A	0	0	0	0	7	0	0	0	0	0	0	0	0	0	0	0	205	0	23	0	0	0	0	0	0	0	0	0	0	0	0	0	0	0	0	0	0	0	0	0	0	0	0	0	0	0	0	0
M01904:40:000000000-ABBU0:1:1101:7523:8209_1:N:0:61	N/A	0	0	0	0	0	0	0	0	0	0	0	0	0	216	0	0	0	0	0	0	0	0	0	0	0	0	0	0	0	0	0	0	0	0	0	0	0	0	0	0	0	0	0	0	0	0	0	0
M01904:40:000000000-ABBU0:1:1101:19602:4616_1:N:0:49	N/A	0	0	0	0	0	0	0	0	0	0	0	0	0	0	0	0	0	0	0	0	0	0	0	0	0	0	0	0	0	0	0	0	0	0	0	0	0	0	0	0	0	0	0	0	0	0	198	0
M01904:40:000000000-ABBU0:1:1101:8265:8692_1:N:0:50	N/A	0	0	0	0	0	0	0	0	0	0	0	0	0	0	0	0	0	0	0	0	0	0	0	0	0	0	0	0	0	0	0	0	0	0	0	0	0	0	0	0	0	0	0	0	0	0	0	236
M01904:40:000000000-ABBU0:1:1101:15537:5741_1:N:0:59	N/A	0	0	0	0	0	0	0	0	0	0	220	0	0	0	0	0	0	0	0	0	0	0	0	0	0	0	0	0	0	0	0	0	0	0	0	0	0	0	0	0	0	0	0	0	0	0	0	0
M01904:40:000000000-ABBU0:1:1101:16435:25878_1:N:0:87	N/A	0	0	0	0	0	0	0	0	0	3	0	0	0	0	0	0	0	15	0	0	0	0	0	0	0	0	0	0	0	0	0	0	0	0	0	0	0	0	0	0	0	17	0	0	0	0	163	0
M01904:40:000000000-ABBU0:1:1101:5821:8813_1:N:0:49	N/A	0	0	0	0	0	0	0	0	0	0	0	0	0	0	0	0	0	0	0	0	0	0	0	0	0	0	0	0	0	0	0	0	0	0	0	0	0	0	0	0	0	0	0	0	0	0	212	0
M01904:40:000000000-ABBU0:1:1107:4253:20662_1:N:0:59	N/A	8	0	0	0	0	0	0	0	0	0	1	189	79	0	0	0	0	0	0	0	0	0	0	0	0	0	0	0	0	0	0	0	0	0	0	0	0	0	0	0	0	0	0	0	0	0	0	0
M01904:40:000000000-ABBU0:1:1101:12194:2058_1:N:0:63	N/A	0	0	0	0	0	24	0	0	0	0	0	0	0	0	0	243	0	0	0	0	0	0	0	0	0	0	0	0	0	0	0	0	0	0	0	0	0	0	0	0	0	0	0	0	0	0	0	0
M01904:40:000000000-ABBU0:1:1101:4169:20875_1:N:0:88	N/A	0	32	16	0	0	0	0	0	10	0	0	0	74	0	0	0	0	57	0	9	0	0	0	0	0	0	0	0	0	0	0	0	0	0	0	0	0	0	0	0	0	0	0	0	0	0	0	0
M01904:40:000000000-ABBU0:1:1101:13018:3956_1:N:0:59	N/A	0	0	0	0	0	0	4	0	0	0	231	0	0	0	0	0	0	0	4	0	0	0	0	0	0	0	0	0	0	0	0	0	0	0	0	0	0	0	0	0	0	0	0	0	0	0	0	0
M01904:40:000000000-ABBU0:1:1101:13662:6148_1:N:0:85	N/A	0	0	0	0	0	0	0	160	0	0	0	0	49	0	1	0	0	0	0	0	0	0	0	0	0	0	0	0	0	0	0	0	0	0	0	0	0	0	0	0	0	0	0	0	0	0	0	2
M01904:40:000000000-ABBU0:1:1101:27386:17072_1:N:0:62	N/A	0	0	0	0	0	0	0	0	0	0	0	0	0	0	203	0	0	0	0	0	0	0	0	0	0	0	0	0	0	0	0	0	0	0	0	0	0	0	0	0	0	0	0	0	0	0	0	0
M01904:40:000000000-ABBU0:1:1101:8865:8402_1:N:0:53	N/A	0	0	0	0	0	0	0	0	0	0	0	0	0	0	0	0	0	0	0	0	0	0	0	0	0	0	0	0	0	0	0	0	0	0	0	0	0	0	0	0	0	220	0	0	0	0	0	0
M01904:40:000000000-ABBU0:1:1101:12459:4655_1:N:0:49	N/A	0	0	0	0	0	0	0	0	0	0	0	0	0	0	0	0	0	0	0	0	0	0	0	0	0	0	0	0	0	0	0	0	0	0	0	0	0	0	0	0	0	0	0	0	0	0	189	0
M01904:40:000000000-ABBU0:1:1101:6766:9743_1:N:0:83	k__Fungi, p__Ascomycota, c__Pezizomycetes, o__Pezizales, f__unidentified, g__unidentified, s__unidentified	0	0	0	0	0	213	0	0	0	0	0	0	0	0	0	0	0	0	0	0	0	0	0	0	0	0	0	0	0	0	0	0	0	0	0	0	0	0	0	0	0	0	0	0	0	0	0	0
M01904:40:000000000-ABBU0:1:1106:15119:20490_1:N:0:80	N/A	0	0	23	0	0	0	0	0	0	0	0	0	0	0	0	2	0	0	0	199	0	0	0	0	0	0	0	0	0	0	0	0	0	0	0	0	0	0	0	0	0	0	0	0	0	0	0	0
M01904:40:000000000-ABBU0:1:1114:4135:13739_1:N:0:88	N/A	0	8	0	0	0	0	0	0	0	0	0	61	0	0	0	0	0	0	0	135	0	0	0	0	0	0	0	0	0	0	0	0	0	0	0	0	0	0	0	0	0	0	0	0	0	0	0	0
M01904:40:000000000-ABBU0:1:1101:15787:3414_1:N:0:62	N/A	0	0	0	0	0	0	0	0	0	0	0	0	0	0	186	0	0	0	0	0	0	0	0	0	0	0	0	0	0	0	0	0	0	0	0	0	0	0	0	0	0	0	0	0	0	0	0	0
M01904:40:000000000-ABBU0:1:1101:16271:2813_1:N:0:53	N/A	0	0	2	0	0	0	0	0	0	0	0	0	0	0	0	0	0	0	0	0	0	0	0	0	0	0	0	0	0	0	0	0	0	0	0	0	0	0	0	0	0	192	0	0	0	8	0	0
M01904:40:000000000-ABBU0:1:2111:12585:5195_1:N:0:83	N/A	0	0	3	0	8	2	0	224	0	0	0	0	0	0	0	0	0	0	0	0	0	0	0	0	0	0	0	0	0	0	0	0	0	0	0	0	0	0	0	0	0	0	0	0	0	0	0	126
M01904:40:000000000-ABBU0:1:1101:2049:15446_1:N:0:62	N/A	0	0	0	0	0	0	0	0	0	0	0	0	0	0	194	0	0	0	0	0	0	0	0	0	0	0	0	0	0	0	0	0	0	0	0	0	0	0	0	0	0	0	0	0	0	0	0	0
M01904:40:000000000-ABBU0:1:1101:5982:10774_1:N:0:49	N/A	0	0	0	0	0	0	0	0	0	0	0	0	0	0	0	0	0	0	0	0	0	0	0	0	0	0	0	0	0	0	0	0	0	0	0	0	0	0	0	0	0	0	0	0	0	0	135	81
M01904:40:000000000-ABBU0:1:1102:13120:12734_1:N:0:88	N/A	0	34	0	6	0	13	3	0	0	0	0	0	0	13	150	0	1	16	0	23	0	0	0	0	0	0	0	0	0	0	0	0	0	0	0	0	0	0	0	0	0	53	0	0	0	0	229	0
M01904:40:000000000-ABBU0:1:1103:10813:5443_1:N:0:88	N/A	0	6	0	0	0	0	0	0	0	0	0	0	1	0	4	0	0	166	5	0	0	0	0	0	0	0	0	0	0	0	0	0	0	0	0	0	0	0	0	0	0	0	0	0	0	0	0	0
M01904:40:000000000-ABBU0:1:1101:16577:8020_1:N:0:53	N/A	0	0	40	0	0	0	0	0	0	0	0	0	0	0	0	0	0	0	0	0	0	0	0	0	0	0	0	0	0	0	0	0	0	0	0	0	0	0	0	0	0	188	0	0	0	0	0	0
M01904:36:000000000-ABM09:1:1101:15288:5906_1:N:0:83	N/A	0	0	0	0	0	0	0	0	0	0	0	0	0	0	0	0	0	0	0	0	0	0	0	0	0	0	0	0	0	0	0	0	0	0	0	0	0	0	0	0	0	0	0	190	0	0	0	0
M01904:40:000000000-ABBU0:1:1102:16349:17113_1:N:0:88	N/A	0	28	0	0	0	10	0	80	6	0	5	0	0	0	0	0	0	64	1	0	0	0	0	0	0	0	0	0	0	0	0	0	0	0	0	0	0	0	0	0	0	0	0	0	0	0	0	0
M01904:40:000000000-ABBU0:1:1101:25716:6489_1:N:0:88	N/A	0	63	18	0	0	1	0	0	0	18	33	22	0	0	0	0	0	35	0	0	0	0	0	0	0	0	0	0	0	0	0	0	0	0	0	0	0	0	0	0	0	0	10	0	0	0	0	0
M01904:40:000000000-ABBU0:1:1101:9239:7555_1:N:0:80	N/A	0	0	65	14	0	0	0	0	83	28	0	0	0	0	0	4	0	0	0	0	0	0	0	0	0	0	0	0	0	0	0	0	0	0	0	0	0	0	0	0	0	0	0	0	0	0	0	0
M01904:40:000000000-ABBU0:1:1101:28542:11543_1:N:0:85	N/A	0	0	0	0	0	0	0	86	0	0	0	77	0	0	0	0	64	0	0	0	0	0	0	0	0	0	0	0	0	0	0	0	0	0	0	0	0	0	0	0	0	0	0	0	0	0	0	0
M01904:40:000000000-ABBU0:1:1102:10226:5342_1:N:0:80	N/A	0	0	22	0	0	0	0	0	0	0	37	93	0	52	0	10	0	0	0	0	0	0	0	0	0	0	0	0	0	0	0	0	0	0	0	0	0	0	0	0	0	0	0	0	0	0	0	0
M01904:40:000000000-ABBU0:1:1101:19463:3597_1:N:0:53	N/A	0	0	0	0	0	0	0	0	0	0	0	0	0	0	0	0	0	0	0	0	0	0	0	0	0	0	0	0	0	0	0	0	0	0	0	0	0	0	0	0	0	187	0	0	0	0	0	0
M01904:40:000000000-ABBU0:1:1102:4142:20641_1:N:0:86	N/A	0	0	0	9	0	30	0	0	9	0	42	0	0	0	0	0	0	0	0	52	0	0	0	0	0	0	0	0	0	0	0	0	0	0	0	0	0	0	0	0	0	211	0	0	0	0	0	0
M01904:40:000000000-ABBU0:1:1103:11024:24283_1:N:0:63	k__Fungi, p__Basidiomycota, c__Tremellomycetes, o__Tremellales, f__unidentified, g__unidentified, s__unidentified	0	0	0	0	0	0	0	0	0	0	0	0	0	0	0	10	0	0	0	0	0	0	0	0	0	0	0	0	0	0	0	0	186	0	0	0	0	0	0	0	0	0	0	0	0	0	0	0
M01904:40:000000000-ABBU0:1:1101:22241:7945_1:N:0:62	N/A	0	0	0	0	0	0	0	0	0	0	0	0	0	0	180	0	0	0	0	0	0	0	0	0	0	0	0	0	0	0	0	0	0	0	0	0	0	0	0	0	0	0	0	0	0	0	0	0
M01904:40:000000000-ABBU0:1:1101:12942:13458_1:N:0:67	N/A	0	0	0	0	0	0	0	0	0	0	0	0	0	0	0	0	0	0	0	29	0	0	0	0	0	0	0	0	0	0	0	0	0	0	0	0	0	0	0	0	0	0	0	0	0	0	146	0
M01904:40:000000000-ABBU0:1:1101:24816:8302_1:N:0:82	N/A	0	0	0	0	34	0	0	0	0	2	0	0	132	0	0	0	0	0	0	0	0	0	0	0	0	0	0	0	0	0	0	0	0	0	0	0	0	0	0	0	11	0	0	0	0	0	0	0
M01904:40:000000000-ABBU0:1:1101:10832:9014_1:N:0:85	N/A	0	0	0	0	0	0	0	142	0	0	0	0	30	0	0	0	0	0	1	0	0	0	0	0	0	0	0	0	0	0	0	0	0	0	0	0	0	0	0	0	0	0	0	0	0	0	0	0
M01904:40:000000000-ABBU0:1:1101:19217:10100_1:N:0:87	N/A	0	0	0	0	0	0	0	0	0	80	0	0	0	0	0	0	0	0	0	91	0	0	0	0	0	0	0	0	0	0	0	0	0	0	0	0	0	0	0	0	0	0	0	0	0	0	0	0
M01904:40:000000000-ABBU0:1:1101:10753:8808_1:N:0:64	N/A	0	0	0	0	0	0	0	0	0	0	0	0	0	0	0	0	51	0	0	0	0	0	0	0	0	0	0	0	0	0	0	0	0	0	0	0	0	0	0	0	0	0	0	0	0	0	0	134
M01904:40:000000000-ABBU0:1:1102:13368:11688_1:N:0:84	N/A	0	0	0	0	0	0	59	0	0	119	0	0	0	0	0	0	0	0	0	0	0	0	0	0	0	0	0	0	0	0	0	0	0	0	0	0	0	0	0	0	0	0	0	0	0	0	0	0
M01904:40:000000000-ABBU0:1:1107:10698:23855_1:N:0:82	N/A	0	0	0	0	1	0	0	0	0	0	0	0	0	0	0	0	0	0	0	0	0	0	0	0	0	0	0	0	0	0	0	0	0	0	0	0	0	0	0	0	0	0	0	0	0	0	0	164
M01904:40:000000000-ABBU0:1:1101:12042:14364_1:N:0:87	N/A	0	0	0	0	0	0	0	0	0	200	0	0	0	0	0	0	0	0	0	0	0	0	0	0	0	0	0	0	0	0	0	0	0	0	0	0	0	0	0	0	0	0	0	0	0	0	0	0
M01904:40:000000000-ABBU0:1:1101:20556:4209_1:N:0:84	N/A	0	0	0	0	0	0	182	0	0	0	0	0	0	0	0	0	0	0	0	0	0	0	0	0	0	0	0	0	0	0	0	0	0	0	0	0	0	0	0	0	0	0	0	0	0	0	0	0
M01904:40:000000000-ABBU0:1:1101:16299:8468_1:N:0:53	N/A	0	0	0	0	0	0	0	0	0	0	0	0	0	0	0	0	0	0	0	0	0	0	0	0	0	0	0	0	0	0	0	0	0	0	0	0	0	0	0	0	0	171	0	0	0	0	0	0
M01904:40:000000000-ABBU0:1:1101:5630:6591_1:N:0:68	N/A	0	0	0	0	0	0	0	0	0	0	0	164	0	11	0	0	0	1	0	0	0	0	0	0	0	0	0	0	0	0	0	0	0	0	0	0	0	0	0	0	0	0	0	0	0	0	0	0
M01904:40:000000000-ABBU0:1:1101:7289:4159_1:N:0:49	N/A	0	0	0	0	0	0	0	0	0	0	0	0	0	0	0	0	0	0	0	0	0	0	0	0	0	0	0	0	0	0	0	0	0	0	0	0	0	0	0	0	0	0	0	0	0	0	190	0
M01904:40:000000000-ABBU0:1:1101:7504:20125_1:N:0:67	N/A	0	0	0	0	0	0	0	0	0	0	0	0	0	0	0	0	0	0	0	163	0	0	0	0	0	0	0	0	0	0	0	0	0	0	0	0	0	0	0	0	0	0	0	0	0	0	0	0
M01904:40:000000000-ABBU0:1:1101:9160:3886_1:N:0:59	N/A	0	0	0	0	0	0	0	0	0	0	175	0	0	0	0	0	0	0	0	0	0	0	0	0	0	0	0	0	0	0	0	0	0	0	0	0	0	0	0	0	0	0	0	0	0	0	0	0
M01904:40:000000000-ABBU0:1:1101:4750:12942_1:N:0:68	N/A	0	0	0	0	0	0	0	0	0	0	0	154	0	0	0	0	0	0	0	0	0	0	0	0	0	0	0	0	0	0	0	0	0	0	0	0	0	0	0	0	0	0	0	0	0	0	0	0
M01904:40:000000000-ABBU0:1:1101:8210:5449_1:N:0:59	N/A	0	0	0	0	0	0	0	0	0	0	156	0	0	0	0	0	0	0	0	0	0	0	0	0	0	0	0	0	0	0	0	0	0	0	0	0	0	0	0	0	0	0	0	0	0	0	0	0
M01904:40:000000000-ABBU0:1:1102:26090:20282_1:N:0:79	N/A	4	0	18	0	0	0	0	68	0	0	0	1	0	15	0	0	0	0	0	0	0	0	0	0	0	0	0	0	0	0	0	0	0	0	0	0	0	0	0	0	0	0	0	0	0	0	130	0
M01904:40:000000000-ABBU0:1:1101:8641:6501_1:N:0:68	N/A	0	0	0	0	0	0	0	0	0	0	0	172	0	0	0	0	0	0	0	0	0	0	0	0	0	0	0	0	0	0	0	0	0	0	0	0	0	0	0	0	0	0	0	0	0	0	0	0
M01904:40:000000000-ABBU0:1:1105:8533:7978_1:N:0:81	N/A	0	0	0	4	0	0	0	0	0	0	0	90	73	0	0	0	0	0	0	0	0	0	0	0	0	0	0	0	0	0	0	0	0	0	0	0	0	0	0	0	0	0	0	0	0	0	0	0
M01904:40:000000000-ABBU0:1:1101:19280:4234_1:N:0:67	N/A	0	0	0	0	0	0	0	0	0	0	0	0	0	0	0	0	0	0	0	174	0	0	0	0	0	0	0	0	0	0	0	0	0	0	0	0	0	0	0	0	0	0	0	0	0	0	0	0
M01904:40:000000000-ABBU0:1:1101:23073:5297_1:N:0:62	N/A	0	0	0	0	0	0	0	0	0	0	0	0	0	0	176	0	0	0	0	0	0	0	0	0	0	0	0	0	0	0	0	0	0	0	0	0	0	0	0	0	0	0	0	0	0	0	0	0
M01904:40:000000000-ABBU0:1:1101:21129:9559_1:N:0:84	N/A	0	0	0	0	0	0	41	0	16	0	0	101	0	0	0	0	0	0	0	1	0	0	0	0	0	0	0	0	0	0	0	0	0	0	0	0	0	0	0	0	0	0	0	0	0	0	0	0
M01904:40:000000000-ABBU0:1:1101:6852:10407_1:N:0:65	N/A	0	0	0	0	0	0	0	0	0	0	0	0	0	0	0	0	0	242	0	0	0	0	0	0	0	0	0	0	0	0	0	0	0	0	0	0	0	0	0	0	0	0	0	0	0	0	0	0
M01904:40:000000000-ABBU0:1:1101:7767:8618_1:N:0:68	N/A	0	0	0	0	0	3	0	0	0	3	0	148	0	0	0	0	0	0	0	0	0	0	0	0	0	0	0	0	0	0	0	0	0	0	0	0	0	0	0	0	0	0	0	0	0	0	0	0
M01904:40:000000000-ABBU0:1:1101:16636:4632_1:N:0:92	N/A	0	0	0	0	0	0	0	0	0	0	0	0	0	0	0	0	0	0	0	0	0	0	0	0	149	0	0	0	0	0	0	0	0	0	0	0	0	0	0	0	0	0	0	0	0	0	0	0
M01904:40:000000000-ABBU0:1:1113:3074:12052_1:N:0:81	N/A	4	19	13	7	12	10	0	11	1	37	0	17	22	0	0	0	0	145	6	0	0	0	0	0	0	0	0	0	0	0	0	0	0	0	0	0	0	0	0	0	0	0	0	0	0	0	0	0
M01904:40:000000000-ABBU0:1:1101:14246:2460_1:N:0:68	N/A	0	0	0	0	0	0	0	0	0	0	0	126	0	0	0	0	0	0	28	94	0	0	0	0	0	0	0	0	0	0	0	0	0	0	0	0	0	0	0	0	0	0	0	0	0	0	0	0
M01904:40:000000000-ABBU0:1:1105:26544:6658_1:N:0:80	N/A	0	0	9	0	0	0	19	0	0	0	94	0	0	33	0	0	0	0	0	0	0	0	0	0	0	0	0	0	0	0	0	0	0	0	0	0	0	0	0	0	0	0	0	0	0	0	0	0
M01904:40:000000000-ABBU0:1:1101:14949:9048_1:N:0:67	N/A	0	0	0	0	0	0	0	0	0	0	0	0	0	0	0	0	0	0	0	68	0	0	0	0	0	0	0	0	0	0	0	0	0	0	0	0	0	0	0	0	0	0	0	0	0	0	80	1
M01904:40:000000000-ABBU0:1:1101:21349:11124_1:N:0:92	N/A	0	0	0	0	0	0	0	0	0	0	0	0	0	0	0	0	0	0	0	0	0	0	0	0	150	0	0	0	0	0	0	0	0	0	0	0	0	0	0	0	0	0	0	0	0	0	0	0
M01904:40:000000000-ABBU0:1:1101:10620:6051_1:N:0:60	N/A	0	0	0	0	0	0	0	0	0	0	0	0	146	0	0	0	0	0	0	0	0	0	0	0	0	0	0	0	0	0	0	0	0	0	0	0	0	0	0	0	0	0	0	0	0	0	0	0
M01904:40:000000000-ABBU0:1:1101:28474:11425_1:N:0:83	N/A	0	0	0	0	0	144	0	0	0	0	0	0	0	0	0	0	13	0	0	0	0	0	0	0	0	0	0	0	0	0	0	0	0	0	0	0	0	0	0	0	0	0	0	0	0	0	0	0
M01904:40:000000000-ABBU0:1:1101:20305:3964_1:N:0:62	N/A	0	0	0	0	0	0	0	0	0	0	0	0	0	0	157	0	0	0	0	0	0	0	0	0	0	0	0	0	0	0	0	0	0	0	0	0	0	0	0	0	0	0	0	0	0	0	0	0
M01904:40:000000000-ABBU0:1:1101:25539:10825_1:N:0:85	N/A	0	0	0	0	0	0	0	139	0	0	0	0	0	0	0	0	0	0	0	0	0	0	0	0	0	0	0	0	0	0	0	0	0	0	0	0	0	0	0	0	0	0	0	0	0	0	0	0
M01904:40:000000000-ABBU0:1:1101:25901:9727_1:N:0:64	N/A	0	0	0	0	0	0	0	0	0	0	0	0	0	0	0	0	100	0	63	0	0	0	0	0	0	0	0	0	0	0	0	0	0	0	0	0	0	0	0	0	0	0	0	0	0	0	0	0
M01904:40:000000000-ABBU0:1:1104:12799:19183_1:N:0:84	N/A	0	0	0	0	0	0	9	0	0	0	39	0	0	0	44	4	0	0	45	0	0	0	0	0	0	0	0	0	0	0	0	0	0	0	0	0	0	0	0	0	0	0	0	0	0	0	0	0
M01904:40:000000000-ABBU0:1:1101:15264:15798_1:N:0:88	N/A	0	54	0	0	9	15	0	0	0	0	7	0	23	16	15	0	8	0	0	0	0	0	0	0	0	0	0	0	0	0	0	0	0	0	0	0	0	0	0	0	0	0	0	0	0	0	0	7
M01904:40:000000000-ABBU0:1:1101:17151:14466_1:N:0:79	N/A	48	0	17	0	0	0	27	0	0	56	0	0	0	0	0	0	0	0	0	0	0	0	0	0	0	0	0	0	0	0	0	0	0	0	0	0	0	0	0	0	0	0	0	0	0	0	0	0
M01904:40:000000000-ABBU0:1:1101:5047:12038_1:N:0:68	N/A	0	0	0	0	0	0	0	0	0	0	0	137	0	0	0	0	0	0	0	0	0	0	0	0	0	0	0	0	0	0	0	0	0	0	0	0	0	0	0	0	0	0	0	0	0	0	0	0
M01904:40:000000000-ABBU0:1:1101:8487:7500_1:N:0:59	N/A	0	0	0	0	0	0	0	0	0	0	137	0	0	0	0	0	0	0	0	0	0	0	0	0	0	0	0	0	0	0	0	0	0	0	0	0	0	0	0	0	0	0	0	0	0	0	0	0
M01904:40:000000000-ABBU0:1:1101:25693:8988_1:N:0:87	N/A	0	0	0	0	0	0	0	0	0	130	0	4	0	0	0	0	0	0	0	0	0	0	0	0	0	0	0	0	0	0	0	0	0	0	0	0	0	0	0	0	0	0	0	0	0	0	0	0
M01904:40:000000000-ABBU0:1:1101:13022:8979_1:N:0:85	N/A	0	0	0	0	0	0	0	138	0	0	0	0	0	0	0	0	0	0	0	0	0	0	0	0	0	0	0	0	0	0	0	0	0	0	0	0	0	0	0	0	0	0	0	0	0	0	0	0
M01904:40:000000000-ABBU0:1:1101:7707:5433_1:N:0:88	N/A	0	82	0	0	0	0	0	0	0	0	0	59	0	0	0	0	0	0	0	0	0	0	0	0	0	0	0	0	0	0	0	0	0	0	0	0	0	0	0	0	0	0	0	0	0	0	0	0
M01904:40:000000000-ABBU0:1:1101:18114:9362_1:N:0:68	N/A	0	0	0	0	0	0	0	0	0	0	0	139	0	0	0	0	0	0	0	0	0	0	0	0	0	0	0	0	0	0	0	0	0	0	0	0	0	0	0	0	0	0	0	0	0	0	0	0
M01904:40:000000000-ABBU0:1:1101:18127:6743_1:N:0:79	N/A	13	0	0	0	0	0	0	0	0	0	0	0	0	0	0	0	0	128	0	0	0	0	0	0	0	0	0	0	0	0	0	0	0	0	0	0	0	0	0	0	0	0	0	0	0	0	0	0
M01904:40:000000000-ABBU0:1:1101:1910:17070_1:N:0:83	N/A	0	0	0	0	0	74	0	0	0	0	0	0	0	55	0	0	0	0	0	0	0	0	0	0	0	0	0	0	0	0	0	0	0	0	0	0	0	0	0	0	0	0	0	0	0	0	0	40
M01904:40:000000000-ABBU0:1:1101:20001:15753_1:N:0:65	N/A	0	0	0	0	0	0	0	0	0	0	0	0	0	0	0	0	0	138	0	0	0	0	0	0	0	0	0	0	0	0	0	0	0	0	0	0	0	0	0	0	0	0	0	0	0	0	0	0
M01904:40:000000000-ABBU0:1:1101:11747:4934_1:N:0:65	N/A	0	0	0	0	0	0	0	0	0	0	0	0	0	0	0	0	0	129	0	0	0	0	0	0	0	0	0	1	0	0	0	0	0	0	0	0	0	0	0	0	0	0	0	0	0	0	0	0
M01904:40:000000000-ABBU0:1:1101:12781:16483_1:N:0:68	N/A	0	0	0	0	0	0	0	0	0	0	0	135	0	0	0	0	0	0	0	0	0	0	0	0	0	0	0	0	0	0	0	0	0	0	0	0	0	0	0	0	0	0	0	0	0	0	0	0
M01904:40:000000000-ABBU0:1:1101:20707:2606_1:N:0:85	N/A	0	0	0	0	0	0	0	114	0	22	3	0	0	67	5	0	0	0	0	0	0	0	0	0	0	0	0	0	0	0	0	0	0	0	0	0	0	0	0	0	0	0	0	0	0	0	0	3
M01904:40:000000000-ABBU0:1:1104:28145:12176_1:N:0:84	N/A	0	0	0	0	0	0	30	0	0	0	0	11	0	0	0	0	0	94	0	0	0	0	0	0	0	0	0	0	0	0	0	0	0	0	0	0	0	0	0	0	0	0	0	0	0	0	0	0
M01904:40:000000000-ABBU0:1:1101:24811:11958_1:N:0:79	N/A	11	0	0	0	0	0	0	0	0	0	0	0	0	0	0	0	0	0	0	0	0	0	0	0	0	0	0	0	0	0	0	0	0	0	0	0	0	0	0	0	0	42	0	0	0	0	129	0
M01904:40:000000000-ABBU0:1:1101:8011:7213_1:N:0:96	N/A	0	0	0	0	0	0	0	0	0	0	0	0	0	0	0	0	0	0	0	0	18	0	0	2	0	0	0	0	133	0	0	0	4	0	0	0	0	0	0	0	0	0	0	0	0	0	0	0
M01904:40:000000000-ABBU0:1:1101:6205:9665_1:N:0:88	N/A	0	19	27	0	24	0	0	26	0	0	0	0	53	0	18	0	0	0	0	23	0	0	0	0	0	0	0	0	0	0	0	0	0	0	0	0	0	0	0	0	0	0	0	0	0	0	0	0
M01904:40:000000000-ABBU0:1:1101:7157:4514_1:N:0:86	N/A	0	0	0	0	0	0	0	0	1	0	0	0	0	0	0	0	0	0	0	0	0	0	0	0	0	0	0	0	0	0	0	0	0	0	0	0	0	0	0	0	0	122	0	0	0	0	0	0
M01904:40:000000000-ABBU0:1:1101:23117:11026_1:N:0:57	N/A	0	0	0	0	0	0	0	0	0	0	0	0	0	0	0	0	0	0	0	0	0	0	0	0	0	0	0	0	0	0	0	0	0	0	0	0	0	0	0	0	0	0	0	0	0	0	0	0
M01904:40:000000000-ABBU0:1:1101:26722:12355_1:N:0:62	N/A	0	0	0	0	0	0	0	0	0	0	0	0	0	0	121	0	0	0	0	0	0	0	0	0	0	0	0	0	0	0	0	0	0	0	0	0	0	0	0	0	0	0	0	0	0	0	0	1
M01904:40:000000000-ABBU0:1:1101:12080:21515_1:N:0:51	N/A	0	0	0	0	0	0	0	0	0	0	0	0	0	0	0	0	0	0	0	0	0	0	0	0	0	0	0	0	0	0	0	0	0	0	0	0	0	0	0	0	0	0	0	0	0	0	0	0
M01904:40:000000000-ABBU0:1:1104:14110:15133_1:N:0:87	N/A	0	0	0	0	0	0	0	0	0	15	24	22	0	0	55	1	0	0	0	0	0	0	0	0	0	0	0	0	0	0	0	0	0	0	0	0	0	0	0	0	0	0	0	0	0	0	0	0
M01904:40:000000000-ABBU0:1:1101:10776:9388_1:N:0:84	N/A	0	0	0	0	0	0	118	0	0	0	0	0	0	0	0	0	0	0	0	0	0	0	0	0	0	0	0	0	0	0	0	0	0	0	0	0	0	0	0	0	0	0	0	0	0	0	0	0
M01904:40:000000000-ABBU0:1:2111:12455:2593_1:N:0:79	N/A	1	0	0	0	0	0	3	0	0	0	0	70	0	0	0	0	0	0	0	0	0	0	0	0	0	0	0	0	0	0	0	0	0	0	0	0	0	0	0	0	0	0	0	0	0	0	0	89
M01904:40:000000000-ABBU0:1:1101:22619:15639_1:N:0:59	N/A	0	0	0	0	0	0	0	0	0	0	127	0	0	0	0	0	0	0	0	0	0	0	0	0	0	0	0	0	0	0	0	0	0	0	0	0	0	0	0	0	0	0	0	0	0	0	0	0
M01904:40:000000000-ABBU0:1:1101:8731:10282_1:N:0:68	N/A	0	0	0	0	0	0	0	0	0	0	0	133	0	0	0	0	0	0	4	0	0	0	0	0	0	0	0	0	0	0	0	0	0	0	0	0	0	0	0	0	0	0	0	0	0	0	0	0
M01904:40:000000000-ABBU0:1:1110:9620:22225_1:N:0:79	N/A	2	0	0	0	0	0	0	0	0	0	0	0	85	1	0	0	0	0	0	0	0	0	0	0	0	0	0	0	0	0	0	0	0	0	0	0	0	0	0	0	0	0	0	0	0	0	5	0
M01904:40:000000000-ABBU0:1:1112:19403:7753_1:N:0:85	N/A	0	0	0	0	0	0	0	2	0	0	125	0	0	0	1	0	0	0	0	0	0	0	0	0	0	0	0	0	0	0	0	0	0	0	0	0	0	0	0	0	0	0	0	0	0	0	0	0
M01904:40:000000000-ABBU0:1:1101:27650:9206_1:N:0:59	N/A	0	9	0	0	0	0	0	0	0	0	120	0	0	0	0	0	0	0	0	0	0	0	0	0	0	0	0	0	0	0	0	0	0	0	0	0	0	0	0	0	0	0	0	0	0	0	0	0
M01904:40:000000000-ABBU0:1:1101:2990:16559_1:N:0:59	N/A	0	0	0	0	49	91	0	0	0	0	29	0	0	0	0	0	0	0	0	132	0	0	0	0	0	0	0	0	0	0	0	0	0	0	0	0	0	0	0	0	0	0	0	0	0	0	0	0
M01904:40:000000000-ABBU0:1:1101:9897:5933_1:N:0:85	N/A	0	0	0	0	0	0	0	113	0	0	0	0	0	0	0	0	0	0	0	0	0	0	0	0	0	0	0	0	0	0	0	0	0	0	0	0	0	0	0	0	0	0	0	0	0	0	0	0
M01904:40:000000000-ABBU0:1:1106:16581:7278_1:N:0:82	N/A	0	0	0	0	12	27	0	0	0	28	0	0	0	0	0	0	0	0	0	0	0	0	0	0	0	0	0	0	0	0	0	0	0	0	0	0	0	0	0	0	0	41	0	0	0	0	0	0
M01904:40:000000000-ABBU0:1:1101:15712:4674_1:N:0:62	N/A	0	0	0	0	0	0	0	0	0	0	0	0	0	0	119	0	0	0	0	0	0	0	0	0	0	0	0	0	0	0	0	0	0	0	0	0	0	0	0	0	0	0	0	0	0	0	0	0
M01904:40:000000000-ABBU0:1:1101:23942:24140_1:N:0:85	N/A	0	0	0	0	0	0	0	11	0	21	2	45	0	0	0	0	5	0	3	0	0	0	0	0	0	0	0	0	0	0	0	0	0	0	0	0	0	0	0	0	0	63	0	0	0	0	0	2
M01904:40:000000000-ABBU0:1:1101:22081:7477_1:N:0:85	N/A	0	0	0	0	0	0	0	114	0	0	0	0	15	0	0	0	0	0	0	0	0	0	0	0	0	0	0	0	0	0	0	0	0	0	0	0	0	0	0	0	0	0	0	0	0	0	0	0
M01904:40:000000000-ABBU0:1:1101:23304:4522_1:N:0:53	N/A	0	0	0	0	0	0	0	0	0	0	0	0	0	0	0	0	0	0	0	0	0	0	0	0	0	0	0	0	0	0	0	0	0	0	0	0	0	0	0	0	0	18	3	0	0	0	80	8
M01904:40:000000000-ABBU0:1:1101:25546:21238_1:N:0:84	N/A	0	0	0	0	0	0	55	0	0	0	0	0	0	0	0	0	0	53	0	0	0	0	0	0	0	0	0	0	0	0	0	0	0	0	0	0	0	0	0	0	0	0	0	0	0	0	0	0
M01904:40:000000000-ABBU0:1:1101:14488:14429_1:N:0:89	N/A	0	0	0	0	0	0	0	0	0	0	0	0	0	0	0	0	0	0	0	0	90	0	0	16	0	0	0	0	0	0	0	0	0	0	0	0	0	0	0	0	0	0	0	0	0	0	0	0
M01904:40:000000000-ABBU0:1:1106:8243:19544_1:N:0:53	N/A	0	0	0	0	0	0	0	0	0	0	0	0	0	0	0	0	0	0	0	0	0	0	0	0	0	0	0	0	0	0	0	0	0	0	0	0	0	0	0	0	0	11	0	0	90	0	0	0
M01904:40:000000000-ABBU0:1:1101:14284:8492_1:N:0:49	N/A	0	0	0	0	0	0	0	0	0	0	0	0	0	0	0	0	0	0	0	0	0	0	0	0	0	0	0	0	0	0	0	0	0	0	0	0	0	0	0	0	0	0	0	0	0	0	102	0
M01904:40:000000000-ABBU0:1:1101:16614:5472_1:N:0:53	N/A	0	0	0	0	0	0	0	0	0	0	0	0	0	0	0	0	0	0	0	0	0	0	0	0	0	0	0	0	0	0	0	0	0	0	0	0	0	0	0	0	0	106	0	0	0	0	0	0
M01904:40:000000000-ABBU0:1:1101:17330:9745_1:N:0:84	N/A	0	0	0	0	0	0	102	0	0	0	0	0	0	0	0	0	27	0	0	0	0	0	0	0	0	0	0	0	0	0	0	0	0	0	0	0	0	0	0	0	0	0	0	0	0	0	0	0
M01904:40:000000000-ABBU0:1:1102:2634:16248_1:N:0:62	N/A	0	0	0	0	0	0	0	0	0	0	0	0	0	0	131	0	0	0	0	0	0	0	0	0	0	0	0	0	0	0	0	0	0	0	0	0	0	0	0	0	0	0	0	0	0	0	0	0
M01904:40:000000000-ABBU0:1:1112:22301:15117_1:N:0:59	k__Fungi, p__Basidiomycota, c__Tremellomycetes, o__Tremellales, f__Rhynchogastremataceae, g__Papiliotrema, s__Papiliotrema_bandonii	0	0	0	0	0	0	0	0	0	0	1	0	0	0	0	106	0	0	0	0	0	0	0	0	0	0	0	0	0	0	0	0	0	0	0	0	0	0	0	0	0	0	0	0	0	0	0	0
M01904:40:000000000-ABBU0:1:1101:15203:4414_1:N:0:49	N/A	0	0	0	0	0	0	0	0	0	0	0	0	0	0	0	0	0	0	0	0	0	0	0	0	0	0	0	0	0	0	0	0	0	0	0	0	0	0	0	0	0	0	0	0	0	0	114	0
M01904:40:000000000-ABBU0:1:1101:20046:21516_1:N:0:67	N/A	0	0	0	0	0	0	0	0	0	0	0	0	0	0	0	0	0	0	0	110	0	0	0	0	0	0	0	0	0	0	0	0	0	0	0	0	0	0	0	0	0	0	0	0	0	0	0	0
M01904:40:000000000-ABBU0:1:1102:19260:22773_1:N:0:59	N/A	0	0	0	0	0	0	0	0	0	0	17	0	89	0	0	0	0	0	3	0	0	0	0	0	0	0	0	0	0	0	0	0	0	0	0	0	0	0	0	0	0	0	0	0	0	0	0	0
M01904:40:000000000-ABBU0:1:1103:22564:18654_1:N:0:63	N/A	0	0	0	0	0	0	0	0	0	0	0	0	0	0	0	21	63	0	0	0	0	0	0	0	0	0	0	0	0	0	0	0	0	0	0	0	0	0	0	0	0	0	0	0	1	0	16	0
M01904:40:000000000-ABBU0:1:1101:21729:7178_1:N:0:49	N/A	0	0	0	0	0	0	0	0	0	0	0	0	0	0	0	0	0	0	0	0	0	0	0	0	0	0	0	0	0	0	0	0	0	0	0	0	0	0	0	0	0	0	0	0	0	0	117	0
M01904:40:000000000-ABBU0:1:2109:15047:4253_1:N:0:88	N/A	0	27	0	0	0	0	0	257	0	0	0	0	0	0	0	0	0	0	0	0	0	0	0	0	0	0	0	0	0	0	0	0	0	0	0	0	0	0	0	0	0	0	0	0	0	0	199	3
M01904:40:000000000-ABBU0:1:1101:11510:5598_1:N:0:66	N/A	0	0	0	0	0	0	0	0	0	0	0	0	0	0	0	0	0	0	101	0	0	0	0	0	0	0	0	0	0	0	0	0	0	0	0	0	0	0	0	0	0	0	0	0	0	0	0	0
M01904:40:000000000-ABBU0:1:1101:12334:3322_1:N:0:83	N/A	0	0	0	0	0	104	0	0	0	0	0	0	0	0	0	0	0	0	0	0	0	0	0	0	0	0	0	0	0	0	0	0	0	0	0	0	0	0	0	0	0	0	0	0	0	0	0	0
M01904:40:000000000-ABBU0:1:1101:15147:6229_1:N:0:80	N/A	0	0	91	0	0	0	0	0	0	0	0	0	0	0	0	0	0	0	11	0	0	0	0	0	0	0	0	0	0	0	0	0	0	0	0	0	0	0	0	0	0	0	0	0	0	0	0	0
M01904:40:000000000-ABBU0:1:1104:10254:8924_1:N:0:61	N/A	0	0	0	0	0	0	0	0	0	0	0	0	0	21	0	0	0	84	0	0	0	0	0	0	0	0	0	0	0	0	0	0	0	0	0	0	0	0	0	0	0	0	0	0	0	0	0	0
M01904:40:000000000-ABBU0:1:1101:8820:11324_1:N:0:80	N/A	0	0	7	0	0	0	0	0	0	0	0	0	0	22	0	0	70	0	0	0	0	0	0	0	0	0	0	0	0	0	0	0	0	0	0	0	0	0	0	0	0	0	0	0	0	0	0	0
M01904:40:000000000-ABBU0:1:1103:4518:7290_1:N:0:62	N/A	0	0	0	0	0	0	0	0	0	0	0	0	0	0	9	0	0	0	0	0	0	0	0	0	0	0	0	0	0	0	0	0	0	0	0	0	0	0	0	0	0	0	0	0	0	0	96	0
M01904:40:000000000-ABBU0:1:1101:16505:2773_1:N:0:49	N/A	0	0	0	0	0	0	0	0	0	0	0	0	0	0	0	0	0	0	0	0	0	0	0	0	0	0	0	0	0	0	0	0	0	0	0	0	0	0	0	0	0	0	0	0	0	0	95	0
M01904:40:000000000-ABBU0:1:1101:20726:5334_1:N:0:65	N/A	0	0	0	0	0	0	0	0	0	0	0	0	0	0	0	0	0	204	0	0	0	0	0	0	0	0	0	0	0	0	0	0	0	0	0	0	0	0	0	0	0	0	0	0	0	0	0	0
M01904:40:000000000-ABBU0:1:1101:13959:5149_1:N:0:80	N/A	0	0	109	0	0	0	0	0	0	0	0	0	0	0	0	0	0	0	0	0	0	0	0	0	0	0	0	0	0	0	0	0	0	0	0	0	0	0	0	0	0	0	0	0	0	0	0	0
M01904:40:000000000-ABBU0:1:1101:5355:10904_1:N:0:59	N/A	0	0	0	0	0	0	0	0	0	0	98	0	0	0	0	0	0	0	0	2	0	0	0	0	0	0	0	0	0	0	0	0	0	0	0	0	0	0	0	0	0	0	0	0	0	0	0	0
M01904:40:000000000-ABBU0:1:1101:23581:10540_1:N:0:70	N/A	0	0	0	0	0	0	0	0	0	0	0	0	0	0	0	0	0	0	0	0	0	0	0	0	0	0	0	0	0	0	0	0	103	0	0	0	0	0	0	0	0	0	0	0	0	0	0	0
M01904:40:000000000-ABBU0:1:1101:26427:14145_1:N:0:62	N/A	0	0	0	23	0	0	0	0	0	6	0	0	0	0	107	0	0	0	0	0	0	0	0	0	0	0	0	0	0	0	0	0	0	0	0	0	0	0	0	0	0	0	0	0	0	0	0	0
M01904:40:000000000-ABBU0:1:1106:5970:22070_1:N:0:83	N/A	0	0	0	0	0	4	0	0	5	10	0	91	0	0	0	0	0	9	0	0	0	0	0	0	0	0	0	0	0	0	0	0	0	0	0	0	0	0	0	0	0	0	0	0	0	0	0	0
M01904:36:000000000-ABM09:1:1101:10836:3876_1:N:0:89	N/A	0	0	0	0	0	0	0	0	0	0	0	0	0	0	0	0	0	0	0	0	0	0	0	0	0	0	0	0	0	0	0	0	0	0	0	0	0	0	0	0	0	0	0	0	0	0	0	0
M01904:40:000000000-ABBU0:1:1101:11098:2218_1:N:0:65	N/A	0	0	0	0	0	0	0	0	0	0	0	0	0	0	0	0	0	65	0	0	0	0	0	0	0	0	0	0	0	0	0	0	0	0	0	0	0	0	0	0	0	0	0	0	0	0	0	35
M01904:40:000000000-ABBU0:1:1101:10125:14393_1:N:0:65	N/A	0	0	0	0	0	0	6	0	0	0	0	0	0	0	0	0	0	63	0	0	0	0	0	0	0	0	0	0	0	0	0	0	0	0	0	0	0	0	0	0	0	30	0	0	0	0	0	0
M01904:40:000000000-ABBU0:1:1101:11860:11473_1:N:0:83	N/A	0	0	0	0	0	95	0	0	0	0	0	0	0	0	0	0	0	0	0	0	0	0	0	0	0	0	0	0	0	0	0	0	0	0	0	0	0	0	0	0	0	0	0	0	0	0	0	0
M01904:40:000000000-ABBU0:1:1101:14331:13868_1:N:0:53	N/A	0	0	0	0	0	0	0	0	0	0	0	0	0	0	0	0	0	0	0	0	0	0	0	0	0	0	0	0	0	0	0	0	0	0	0	0	0	0	0	0	0	92	0	0	0	0	0	0
M01904:40:000000000-ABBU0:1:1101:23420:12793_1:N:0:61	N/A	0	0	0	0	0	0	0	0	0	0	0	0	0	97	0	0	0	0	0	0	0	0	0	0	0	0	0	0	0	0	0	0	0	0	0	0	0	0	0	0	0	0	0	0	0	0	0	0
M01904:40:000000000-ABBU0:1:1102:17746:23429_1:N:0:83	N/A	0	0	0	0	0	29	0	0	0	69	0	0	0	0	0	0	0	0	0	0	0	0	0	0	0	0	0	0	0	0	0	0	0	0	0	0	0	0	0	0	0	0	0	0	0	0	0	0
M01904:40:000000000-ABBU0:1:1107:16195:7298_1:N:0:66	N/A	0	0	0	0	0	0	0	0	0	0	0	0	0	0	0	0	0	0	1	94	0	0	0	0	0	0	0	0	0	0	0	0	0	0	0	0	0	0	0	0	0	0	0	0	0	0	0	0
M01904:40:000000000-ABBU0:1:1110:10497:12675_1:N:0:84	N/A	0	0	0	0	0	0	1	0	0	0	0	0	0	0	95	0	0	0	0	0	0	0	0	0	0	0	0	0	0	0	0	0	0	0	0	0	0	0	0	0	0	0	0	0	0	0	0	0
M01904:40:000000000-ABBU0:1:1101:15152:21828_1:N:0:96	N/A	0	0	0	0	0	0	0	0	0	0	0	0	0	0	0	0	0	0	0	0	0	0	0	0	0	0	0	0	100	0	0	0	0	0	0	0	0	0	0	0	0	0	0	0	0	0	0	0
M01904:40:000000000-ABBU0:1:2103:22822:16320_1:N:0:63	N/A	0	0	0	0	0	0	0	0	0	0	0	0	0	0	0	1	0	0	0	7	0	0	0	0	0	0	0	0	0	0	0	0	0	0	0	0	0	0	0	0	0	0	0	80	0	0	0	0
M01904:40:000000000-ABBU0:1:1101:11859:3836_1:N:0:62	N/A	0	0	0	0	0	0	0	0	0	0	0	0	0	0	103	0	0	0	0	0	0	0	0	0	0	0	0	0	0	0	0	0	0	0	0	0	0	0	0	0	0	0	0	0	0	0	0	0
M01904:40:000000000-ABBU0:1:1101:12664:3200_1:N:0:62	N/A	0	0	0	0	0	0	0	0	0	0	0	0	0	0	95	0	0	0	0	0	0	0	0	0	0	0	0	0	0	0	0	0	0	0	0	0	0	0	0	0	0	0	0	0	0	0	0	0
M01904:40:000000000-ABBU0:1:1101:14391:2252_1:N:0:84	N/A	0	0	0	0	0	0	90	0	0	0	0	0	0	0	0	0	0	0	0	0	0	0	0	0	0	0	0	0	0	0	0	0	0	0	0	0	0	0	0	0	0	0	0	0	0	0	0	0
M01904:40:000000000-ABBU0:1:2104:20461:16112_1:N:0:81	N/A	0	0	0	3	0	0	0	0	0	0	0	94	0	0	0	0	0	0	0	0	0	0	0	0	0	0	0	0	0	0	0	0	0	0	0	0	0	0	0	0	0	0	0	0	0	0	0	0
M01904:40:000000000-ABBU0:1:1101:14906:27503_1:N:0:62	N/A	0	0	3	0	0	0	24	0	0	0	0	0	0	0	104	0	0	0	0	0	0	0	0	0	0	0	0	0	0	0	0	0	0	0	0	0	0	0	0	0	0	0	0	0	0	0	0	0
M01904:40:000000000-ABBU0:1:1101:17001:5159_1:N:0:96	N/A	0	0	0	0	0	0	0	0	0	0	0	0	0	0	0	0	0	0	0	0	0	0	0	0	0	0	0	0	107	0	0	0	0	0	0	0	0	0	0	0	0	0	0	0	0	0	0	0
M01904:40:000000000-ABBU0:1:1101:20829:19219_1:N:0:88	N/A	0	34	0	0	0	0	0	0	0	0	0	0	0	0	0	0	0	0	0	0	0	0	0	0	0	0	0	0	0	0	0	0	0	0	0	0	0	0	0	0	0	0	0	0	0	0	55	0
M01904:40:000000000-ABBU0:1:1102:12690:24566_1:N:0:53	N/A	0	0	0	0	0	0	0	0	0	0	0	0	0	0	0	0	0	0	0	0	0	0	0	0	0	0	0	0	0	0	0	0	0	0	0	0	0	0	0	0	0	95	0	0	0	0	0	0
M01904:40:000000000-ABBU0:1:1107:29558:13635_1:N:0:88	N/A	0	5	0	0	1	0	0	0	0	0	0	2	0	0	85	0	0	0	51	28	0	0	0	0	0	0	0	0	0	0	0	0	0	0	0	0	0	0	0	0	0	0	0	0	0	0	0	0
M01904:36:000000000-ABM09:1:1101:14834:15682_1:N:0:90	k__Protista, p__Cercozoa, c__unidentified, o__unidentified, f__unidentified, g__unidentified, s__unidentified	0	0	0	0	0	0	0	0	0	0	0	0	0	0	0	0	0	0	0	0	0	0	0	0	0	0	0	0	0	0	0	0	0	0	0	0	0	0	0	0	0	0	0	0	0	0	0	0
M01904:40:000000000-ABBU0:1:1101:12398:5858_1:N:0:49	N/A	0	0	0	0	0	0	0	0	0	0	0	0	0	0	0	0	0	0	0	0	0	0	0	0	0	0	0	0	0	0	0	0	0	0	0	0	0	0	0	0	0	0	0	0	0	0	93	0
M01904:40:000000000-ABBU0:1:1101:20846:18468_1:N:0:68	N/A	0	0	0	0	0	0	0	0	0	0	0	22	0	0	0	0	0	0	0	0	0	0	0	0	0	0	0	0	0	0	0	0	0	0	0	0	0	0	0	0	0	45	0	0	8	0	0	17
M01904:40:000000000-ABBU0:1:1104:24789:13421_1:N:0:55	N/A	0	0	0	0	0	0	0	0	0	0	0	0	0	0	0	0	0	0	0	0	0	0	0	0	0	0	0	0	0	0	0	5	0	0	0	0	0	0	0	0	0	0	0	0	0	0	0	0
M01904:40:000000000-ABBU0:1:1101:10807:2253_1:N:0:80	N/A	0	0	67	0	0	0	0	0	25	0	0	0	0	4	0	16	0	0	0	0	0	0	0	0	0	0	0	0	0	0	0	0	0	0	0	0	0	0	0	0	0	0	0	0	0	0	0	0
M01904:40:000000000-ABBU0:1:1101:13478:5840_1:N:0:87	N/A	0	0	0	0	0	0	0	0	0	96	0	0	0	0	0	0	0	0	0	0	0	0	0	0	0	0	0	0	0	0	0	0	0	0	0	0	0	0	0	0	0	0	0	0	0	0	0	0
M01904:40:000000000-ABBU0:1:1108:23771:25079_1:N:0:89	N/A	0	0	0	0	0	0	0	0	0	0	0	0	0	0	0	0	0	0	0	0	1	0	18	0	0	0	0	0	14	0	0	0	0	0	0	0	0	0	0	12	0	0	0	0	0	0	0	0
M01904:40:000000000-ABBU0:1:1101:17386:3479_1:N:0:62	N/A	0	0	0	0	0	0	0	0	0	0	0	0	0	0	87	0	0	0	0	0	0	0	0	0	0	0	0	0	0	0	0	0	1	0	0	0	0	0	0	0	0	0	0	0	0	0	0	0
M01904:40:000000000-ABBU0:1:1102:2975:10885_1:N:0:81	N/A	0	0	0	20	1	0	54	0	0	0	0	0	0	0	0	0	0	0	0	0	0	0	0	0	0	0	0	0	0	0	0	0	0	0	0	0	0	0	0	0	0	0	0	0	0	0	0	0
M01904:40:000000000-ABBU0:1:2106:20159:4390_1:N:0:80	N/A	0	0	1	0	0	0	0	0	0	0	0	0	0	0	0	0	2	91	0	0	0	0	0	0	0	0	0	0	0	0	0	0	0	0	0	0	0	0	0	0	0	0	0	0	0	0	0	0
M01904:36:000000000-ABM09:1:1101:23178:12299_1:N:0:81	N/A	0	0	0	0	0	0	0	0	0	0	0	0	0	0	0	0	0	0	0	0	0	0	0	0	0	0	0	0	0	0	0	0	0	0	0	0	0	0	0	0	89	0	0	0	0	0	0	0
M01904:40:000000000-ABBU0:1:1101:21542:15588_1:N:0:53	N/A	0	0	0	0	0	0	0	0	0	0	0	0	0	0	0	0	0	0	0	0	0	0	0	0	0	0	0	0	0	0	0	0	0	0	0	0	0	0	0	0	0	83	0	0	0	0	0	0
M01904:40:000000000-ABBU0:1:1104:1986:17525_1:N:0:61	N/A	0	0	0	0	0	0	0	0	0	0	0	0	0	5	0	0	32	9	0	0	0	0	0	0	0	0	0	0	0	0	0	0	0	0	0	0	0	0	0	0	0	0	0	0	0	0	52	0
M01904:40:000000000-ABBU0:1:1101:17662:5694_1:N:0:61	N/A	0	0	0	0	0	0	0	0	0	0	0	0	0	86	0	0	0	0	0	0	0	0	0	0	0	0	0	0	0	0	0	0	0	0	0	0	0	0	0	0	0	0	0	0	0	0	0	0
M01904:40:000000000-ABBU0:1:1101:3685:20249_1:N:0:59	N/A	0	0	0	0	0	2	0	0	0	0	84	0	0	0	11	2	0	0	0	1	0	0	0	0	0	0	0	0	0	0	0	0	0	0	0	0	0	0	0	0	0	0	0	0	0	0	3	0
M01904:40:000000000-ABBU0:1:1101:18944:8544_1:N:0:49	N/A	0	0	0	0	0	0	0	0	0	0	0	0	0	0	0	0	0	0	0	0	0	0	0	0	0	0	0	0	0	0	0	0	0	0	0	0	0	0	0	0	0	0	0	0	0	0	89	0
M01904:40:000000000-ABBU0:1:1101:23767:24244_1:N:0:79	N/A	89	0	0	4	0	0	0	0	0	0	0	0	0	0	0	0	0	0	0	2	0	0	0	0	0	0	0	0	0	0	0	0	0	0	0	0	0	0	0	0	0	0	0	0	0	0	0	0
M01904:40:000000000-ABBU0:1:1101:24476:13119_1:N:0:92	N/A	0	0	0	0	0	0	0	0	0	0	0	0	0	0	0	0	0	0	0	0	0	0	0	0	132	0	0	0	0	0	0	0	0	0	0	0	0	0	0	0	0	0	0	0	0	0	0	0
M01904:40:000000000-ABBU0:1:1101:26510:10026_1:N:0:49	N/A	0	0	0	0	0	0	0	0	0	0	0	0	0	0	0	0	0	0	0	0	0	0	0	0	0	0	0	0	0	0	0	0	0	0	0	0	0	0	0	0	0	0	0	0	0	0	80	0
M01904:40:000000000-ABBU0:1:1101:7887:8174_1:N:0:67	N/A	0	0	0	0	0	0	0	0	0	0	0	0	0	0	0	0	0	0	0	80	0	0	0	0	0	0	0	0	0	0	0	0	0	0	0	0	0	0	0	0	0	0	0	0	0	0	0	0
M01904:40:000000000-ABBU0:1:2107:24881:9029_1:N:0:68	N/A	0	0	0	0	0	0	0	0	0	0	0	1	94	0	0	0	0	0	0	0	0	0	0	0	0	0	0	0	0	0	0	0	0	0	0	0	0	0	0	0	0	0	0	0	0	0	0	0
M01904:41:000000000-AGJUP:1:1101:21910:9438_1:N:0:49	N/A	0	0	0	0	0	0	0	0	0	0	0	0	0	0	0	0	0	0	0	0	0	0	0	0	0	0	0	0	0	89	0	0	0	0	0	0	0	0	0	0	0	0	0	0	0	0	0	0
M01904:40:000000000-ABBU0:1:1109:17921:13321_1:N:0:82	N/A	0	0	0	0	2	0	0	0	0	0	0	0	0	0	0	0	0	0	0	1	0	0	0	0	0	0	0	0	0	0	1	0	0	0	0	0	0	0	0	0	0	74	0	0	0	0	0	3
M01904:40:000000000-ABBU0:1:1113:23119:14385_1:N:0:84	N/A	0	0	0	0	0	0	1	11	0	0	8	0	1	0	40	0	12	0	15	0	0	0	0	0	0	0	0	0	0	0	0	0	0	0	0	0	0	0	0	0	0	1	2	0	0	0	4	0
M01904:40:000000000-ABBU0:1:1101:15898:11748_1:N:0:92	N/A	0	0	0	0	0	0	0	0	0	0	0	0	0	0	0	0	0	0	0	0	0	0	0	0	87	0	0	0	0	0	0	0	0	0	0	0	0	0	0	0	0	0	0	0	0	0	0	0
M01904:40:000000000-ABBU0:1:1101:26094:13768_1:N:0:61	N/A	0	0	0	0	0	0	0	0	0	0	0	0	0	88	0	0	0	0	0	0	0	0	0	0	0	0	0	0	0	0	0	0	0	0	0	0	0	0	0	0	0	0	0	0	0	0	0	0
M01904:40:000000000-ABBU0:1:1101:27063:13743_1:N:0:84	N/A	0	0	0	0	0	0	79	0	0	0	0	0	0	0	0	0	6	0	0	0	0	0	0	0	0	0	0	0	0	0	0	0	0	0	0	0	0	0	0	0	0	0	0	0	0	0	0	0
M01904:40:000000000-ABBU0:1:1101:8243:13661_1:N:0:68	N/A	0	0	0	0	0	0	0	0	0	0	0	92	0	0	0	0	0	0	0	0	0	0	0	0	0	0	0	0	0	0	0	0	0	0	0	0	0	0	0	0	0	0	0	0	0	0	0	0
M01904:40:000000000-ABBU0:1:1102:23285:20279_1:N:0:79	N/A	22	22	0	0	0	0	27	0	0	9	0	0	0	0	0	4	0	0	0	0	0	0	0	0	0	0	0	0	0	0	0	0	0	0	0	0	0	0	0	0	0	1	0	0	0	0	0	0
M01904:40:000000000-ABBU0:1:1113:15989:26733_1:N:0:88	N/A	0	4	0	0	0	0	0	87	0	2	0	0	1	0	0	0	0	0	0	0	0	0	0	0	0	0	0	0	0	0	0	0	0	0	0	0	0	0	0	0	0	0	0	0	0	0	0	61
M01904:40:000000000-ABBU0:1:2105:8211:7587_1:N:0:60	N/A	0	0	0	0	0	0	0	0	0	0	0	0	3	0	77	0	0	0	0	0	0	0	0	0	0	0	0	0	0	0	0	0	0	0	0	0	0	0	0	0	0	0	0	0	1	0	0	0
M01904:40:000000000-ABBU0:1:1101:10803:10704_1:N:0:81	N/A	0	0	0	16	34	0	0	0	0	0	0	0	0	0	0	0	0	0	0	0	0	0	0	0	0	0	0	0	0	0	0	0	0	0	0	0	0	0	0	0	0	0	0	0	0	0	0	71
M01904:40:000000000-ABBU0:1:1101:13146:17880_1:N:0:49	N/A	0	0	0	0	0	0	0	0	0	0	0	0	0	0	0	0	0	0	0	0	0	0	0	0	0	0	0	0	0	0	0	0	0	0	0	0	0	0	0	0	0	0	0	0	0	0	79	0
M01904:40:000000000-ABBU0:1:1102:15380:3649_1:N:0:53	N/A	0	0	0	0	0	0	0	0	0	0	0	0	0	0	0	0	0	0	0	0	0	0	0	0	0	0	0	0	0	0	0	0	0	0	0	0	0	0	0	0	0	83	0	0	0	0	0	0
M01904:40:000000000-ABBU0:1:2104:19325:12920_1:N:0:64	N/A	0	0	0	0	0	0	0	0	0	0	0	0	0	0	0	0	2	0	0	0	0	0	0	0	0	0	0	0	0	0	0	0	0	0	0	0	0	0	0	0	0	79	0	0	0	0	0	0
M01904:40:000000000-ABBU0:1:1101:15585:7383_1:N:0:68	N/A	0	0	0	0	0	0	0	0	0	0	0	76	0	0	0	0	0	0	0	0	0	0	0	0	0	0	0	0	0	0	0	0	0	0	0	0	0	0	0	0	0	0	0	0	0	0	0	0
M01904:40:000000000-ABBU0:1:1101:16545:6036_1:N:0:85	N/A	0	0	0	0	0	0	0	92	0	0	0	0	0	0	0	0	0	0	0	0	0	0	0	0	0	0	0	0	0	0	0	0	0	0	0	0	0	0	0	0	0	0	0	0	0	0	0	0
M01904:40:000000000-ABBU0:1:2106:22323:23360_1:N:0:80	N/A	0	0	1	0	0	0	0	0	0	0	0	0	0	0	0	0	0	0	0	0	0	0	0	0	0	0	0	0	0	0	0	0	0	0	0	0	0	0	0	0	0	0	0	0	0	0	81	0
M01904:40:000000000-ABBU0:1:1101:27047:20091_1:N:0:66	N/A	0	0	0	0	0	0	0	0	0	0	0	0	0	0	0	0	0	0	12	0	0	0	0	0	0	0	0	0	0	0	0	0	0	0	0	0	0	0	0	0	0	0	0	0	0	0	0	76
M01904:40:000000000-ABBU0:1:1101:12786:9090_1:N:0:89	N/A	0	0	0	0	0	0	0	0	0	0	0	0	0	0	0	0	0	0	0	0	127	0	0	0	0	0	0	0	0	0	0	0	0	0	0	0	0	0	0	0	0	0	0	0	0	0	0	0
M01904:40:000000000-ABBU0:1:1102:27046:7579_1:N:0:59	N/A	0	0	0	0	0	0	2	0	0	0	78	2	0	0	0	0	2	0	0	7	0	0	0	0	0	0	0	0	0	0	0	0	0	0	0	0	0	0	0	0	0	5	0	0	0	0	0	0
M01904:40:000000000-ABBU0:1:1102:9108:8739_1:N:0:85	N/A	0	0	0	0	0	0	0	68	0	0	0	0	0	0	0	0	6	0	0	0	0	0	0	0	0	0	0	0	0	0	0	0	0	0	0	0	0	0	0	0	0	0	0	0	0	0	0	0
M01904:40:000000000-ABBU0:1:1101:17235:4860_1:N:0:83	N/A	0	0	0	0	0	17	25	0	0	0	0	0	0	0	0	0	33	0	0	0	0	0	0	0	0	0	0	0	0	0	0	0	0	0	0	0	0	0	0	0	0	0	0	0	0	0	0	0
M01904:40:000000000-ABBU0:1:1101:20502:3013_1:N:0:59	N/A	0	0	0	0	0	0	0	0	0	0	76	0	0	0	0	0	0	0	0	0	0	0	0	0	0	0	0	0	0	0	0	0	0	0	0	0	0	0	0	0	0	0	0	0	0	0	0	0
M01904:40:000000000-ABBU0:1:1101:27091:10937_1:N:0:62	N/A	0	0	0	2	0	0	0	0	0	0	0	0	0	0	73	0	0	0	0	0	0	0	0	0	0	0	0	0	0	0	0	0	0	0	0	0	0	0	0	0	0	4	0	0	0	0	7	0
M01904:40:000000000-ABBU0:1:2106:17599:13557_1:N:0:93	N/A	0	0	0	0	0	0	0	0	0	0	0	0	0	0	0	0	0	0	0	0	0	0	0	0	0	1	0	0	0	0	0	0	0	0	0	0	0	0	0	1	0	0	0	0	0	0	0	0
M01904:40:000000000-ABBU0:1:1101:21837:7427_1:N:0:64	N/A	0	0	0	0	0	0	0	0	0	0	0	0	0	0	0	0	79	0	0	0	0	0	0	0	0	0	0	0	0	0	0	0	0	0	0	0	0	0	0	0	0	0	0	0	0	0	0	0
M01904:40:000000000-ABBU0:1:1101:7377:23811_1:N:0:62	N/A	0	0	0	0	0	0	0	0	0	0	0	0	0	0	74	0	0	0	0	0	0	0	0	0	0	0	0	0	0	0	0	0	0	0	0	0	0	0	0	0	0	0	0	0	0	0	0	0
M01904:40:000000000-ABBU0:1:1101:8060:5721_1:N:0:53	N/A	0	0	0	0	0	0	0	0	0	0	0	0	0	0	0	0	0	0	0	0	0	0	0	0	0	0	0	0	0	0	0	0	0	0	0	0	0	0	0	0	0	53	0	0	0	0	0	0
M01904:40:000000000-ABBU0:1:1102:22920:10424_1:N:0:67	N/A	0	0	0	0	0	0	0	0	0	0	42	0	0	0	0	0	0	0	0	72	0	0	0	0	0	0	0	0	0	0	0	0	0	0	0	0	0	0	0	0	0	0	0	0	0	0	0	0
M01904:40:000000000-ABBU0:1:1101:17592:15252_1:N:0:59	N/A	0	0	0	0	0	0	0	0	0	0	74	0	0	0	0	0	0	0	2	0	0	0	0	0	0	0	0	0	0	0	0	0	0	0	0	0	0	0	0	0	0	2	0	0	0	0	0	0
M01904:40:000000000-ABBU0:1:1101:7300:6638_1:N:0:50	N/A	0	0	0	0	0	0	0	0	0	0	0	0	0	0	0	0	0	0	0	0	0	0	0	0	0	0	0	0	0	0	0	0	0	0	0	0	0	0	0	0	0	0	0	0	0	0	0	73
M01904:40:000000000-ABBU0:1:2108:17935:28220_1:N:0:88	N/A	0	2	7	0	0	2	22	0	0	10	0	22	3	10	0	0	0	0	0	0	0	0	0	0	0	0	0	0	0	0	0	0	0	0	0	0	0	0	0	0	0	1	0	0	0	0	0	0
M01904:36:000000000-ABM09:1:1101:16826:5587_1:N:0:89	N/A	0	0	0	0	0	0	0	0	0	0	0	0	0	0	0	0	0	0	0	0	0	0	0	0	0	0	0	0	0	0	0	0	0	0	0	0	0	0	0	0	0	0	0	0	0	0	0	0
M01904:40:000000000-ABBU0:1:1101:11516:10750_1:N:0:83	N/A	0	0	0	0	0	38	0	0	0	0	0	0	0	37	0	0	0	0	0	0	0	0	0	0	0	0	0	0	0	0	0	0	0	0	0	0	0	0	0	0	0	0	0	0	0	0	0	0
M01904:40:000000000-ABBU0:1:1101:13171:4738_1:N:0:85	N/A	0	0	0	0	0	0	0	74	0	0	0	0	0	0	0	0	0	0	0	0	0	0	0	0	0	0	0	0	0	0	0	0	0	0	0	0	0	0	0	0	0	0	0	0	0	0	0	0
M01904:40:000000000-ABBU0:1:1101:3271:18009_1:N:0:66	N/A	0	0	1	0	0	0	0	0	0	0	0	0	1	2	0	0	0	0	70	0	0	0	0	0	0	0	0	0	0	0	0	0	0	0	0	0	0	0	0	0	0	0	0	0	0	0	5	0
M01904:40:000000000-ABBU0:1:1102:10590:21892_1:N:0:81	N/A	0	0	0	2	0	62	0	0	0	0	0	0	0	0	0	0	5	0	0	0	0	0	0	0	0	0	0	0	0	0	0	0	0	0	0	0	0	0	0	0	0	0	0	0	0	0	0	0
M01904:40:000000000-ABBU0:1:1102:25589:12730_1:N:0:68	N/A	0	0	0	0	0	0	0	0	0	0	0	22	0	0	0	0	0	0	0	0	0	0	0	0	0	0	0	0	0	0	0	0	0	0	0	0	0	0	0	0	0	48	0	0	0	0	0	0
M01904:40:000000000-ABBU0:1:1108:17797:16937_1:N:0:62	N/A	0	0	0	0	0	0	0	0	0	0	0	0	0	0	5	0	0	0	0	0	0	0	0	0	0	0	0	0	0	0	0	0	0	0	0	0	0	0	0	0	0	79	0	0	0	0	0	0
M01904:40:000000000-ABBU0:1:1101:19604:15187_1:N:0:80	N/A	0	0	73	0	0	0	0	0	0	0	0	0	0	0	0	0	0	0	0	0	0	0	0	0	0	0	0	0	0	0	0	0	0	0	0	0	0	0	0	0	0	0	0	0	0	0	0	0
M01904:40:000000000-ABBU0:1:1101:23777:16290_1:N:0:68	N/A	0	0	0	0	0	0	0	0	0	0	0	71	0	0	0	0	0	0	0	0	0	0	0	0	0	0	0	0	0	0	0	0	0	0	0	0	0	0	0	0	0	0	0	0	0	0	0	0
M01904:40:000000000-ABBU0:1:1108:26264:14343_1:N:0:81	N/A	57	0	0	5	0	60	0	0	0	0	5	0	0	0	0	0	4	0	0	0	0	0	0	0	0	0	0	0	0	0	0	0	0	0	0	0	0	0	0	0	0	0	0	0	0	0	0	0
M01904:40:000000000-ABBU0:1:1101:12266:3592_1:N:0:87	N/A	0	0	0	0	0	0	0	0	0	65	0	0	0	0	1	0	0	0	0	0	0	0	0	0	0	0	0	0	0	0	0	0	0	0	0	0	0	0	0	0	0	0	0	0	0	0	0	0
M01904:40:000000000-ABBU0:1:1101:15837:6291_1:N:0:85	N/A	0	0	0	0	0	0	0	69	0	0	0	0	0	0	0	0	0	0	0	0	0	0	0	0	0	0	0	0	0	0	0	0	0	0	0	0	0	0	0	0	0	0	0	0	0	0	0	0
M01904:40:000000000-ABBU0:1:1101:16512:11041_1:N:0:91	N/A	0	0	0	0	0	0	0	0	0	0	0	0	0	0	0	0	0	0	0	0	0	0	0	69	0	0	0	0	0	0	0	0	0	0	0	0	0	0	0	0	0	0	0	0	0	0	0	0
M01904:40:000000000-ABBU0:1:1102:13304:24544_1:N:0:85	N/A	0	0	0	0	0	0	0	68	0	0	0	0	0	0	0	0	0	0	0	0	0	0	0	0	0	0	0	0	0	0	0	0	0	0	0	0	0	0	0	0	0	0	0	0	0	0	0	0
M01904:40:000000000-ABBU0:1:1101:10588:25256_1:N:0:83	N/A	0	0	0	0	0	56	0	0	0	0	0	0	0	0	0	0	0	0	12	0	0	0	0	0	0	0	0	0	0	0	0	0	0	0	0	0	0	0	0	0	0	0	0	0	0	0	0	0
M01904:40:000000000-ABBU0:1:1101:10699:27652_1:N:0:67	N/A	0	0	0	0	0	0	0	0	0	0	0	0	0	0	0	0	0	0	0	71	0	0	0	0	0	0	0	0	0	0	0	0	0	0	0	0	0	0	0	0	0	0	0	0	0	0	52	0
M01904:40:000000000-ABBU0:1:1101:11286:4623_1:N:0:88	N/A	0	65	0	0	0	0	0	0	0	0	0	0	0	0	0	0	0	0	0	0	0	0	0	0	0	0	0	0	0	0	0	0	0	0	0	0	0	0	0	0	0	0	0	0	0	0	0	0
M01904:40:000000000-ABBU0:1:1101:12498:2408_1:N:0:88	N/A	0	10	0	0	0	0	0	65	0	0	0	0	0	0	0	0	0	0	0	0	0	0	0	0	0	0	0	0	0	0	0	0	0	0	0	0	0	0	0	0	0	0	0	0	0	0	0	0
M01904:40:000000000-ABBU0:1:1101:6859:4745_1:N:0:65	N/A	0	0	0	0	0	0	0	0	0	0	0	0	0	0	0	0	0	72	0	0	0	0	0	0	0	0	0	0	0	0	0	0	0	0	0	0	0	0	0	0	0	0	0	0	0	0	0	0
M01904:40:000000000-ABBU0:1:1103:28825:12595_1:N:0:59	N/A	0	0	0	0	0	0	0	0	0	0	5	0	65	0	0	0	0	0	0	0	0	0	0	0	0	0	0	0	0	0	0	0	0	0	0	0	0	0	0	0	0	0	0	0	0	0	0	0
M01904:40:000000000-ABBU0:1:1101:14673:17469_1:N:0:78	N/A	0	0	0	0	0	0	0	0	0	0	0	0	0	0	0	0	0	0	0	0	0	0	0	0	0	0	0	0	0	0	0	67	0	0	0	0	0	0	0	0	0	0	0	0	0	0	0	0
M01904:40:000000000-ABBU0:1:1101:17104:17028_1:N:0:88	N/A	0	65	0	0	0	0	0	0	0	0	0	0	0	0	0	0	0	0	0	0	0	0	0	0	0	0	0	0	0	0	0	0	0	0	0	0	0	0	0	0	0	0	0	0	0	0	0	0
M01904:40:000000000-ABBU0:1:1101:3480:10075_1:N:0:84	N/A	0	0	0	0	0	0	71	0	0	0	0	0	0	0	0	0	0	0	0	0	0	0	0	0	0	0	0	0	0	0	0	0	0	0	0	0	0	0	0	0	0	0	0	0	0	0	0	0
M01904:40:000000000-ABBU0:1:1102:11733:25273_1:N:0:79	N/A	75	0	0	0	0	0	0	0	0	0	0	0	0	0	0	0	0	0	0	0	0	0	0	0	0	0	0	0	0	0	0	0	0	0	0	0	0	0	0	0	0	0	0	0	0	0	0	0
M01904:40:000000000-ABBU0:1:1102:13518:19057_1:N:0:53	N/A	0	0	0	0	0	0	0	0	0	0	0	0	0	0	0	0	0	0	0	0	0	0	0	0	0	0	0	0	0	0	0	0	0	0	0	0	0	0	0	0	0	67	0	0	0	0	0	0
M01904:40:000000000-ABBU0:1:1102:4118:17953_1:N:0:85	N/A	0	0	0	0	0	0	0	58	0	0	0	0	0	0	0	0	8	0	0	0	0	0	0	0	0	0	0	0	0	0	0	0	0	0	0	0	0	0	0	0	0	0	0	0	0	0	0	0
M01904:40:000000000-ABBU0:1:1101:19536:17703_1:N:0:83	N/A	0	0	0	1	6	69	4	0	0	3	0	28	47	29	0	0	3	2	0	17	0	0	0	0	0	0	0	0	0	0	0	0	0	0	0	0	0	0	0	0	0	0	0	0	0	0	0	0
M01904:40:000000000-ABBU0:1:1101:22192:8629_1:N:0:64	N/A	0	0	0	0	0	0	0	0	0	0	0	0	0	0	0	0	103	0	0	0	0	0	0	0	0	0	0	0	0	0	0	0	0	0	0	0	0	0	0	0	0	0	0	0	0	0	0	4
M01904:40:000000000-ABBU0:1:1102:11984:24624_1:N:0:86	N/A	0	0	0	0	0	0	0	0	37	26	0	0	0	0	0	0	0	0	0	0	0	0	0	0	0	0	0	0	0	0	0	0	0	0	0	0	0	0	0	0	0	0	0	0	0	0	0	0
M01904:40:000000000-ABBU0:1:1102:2627:14281_1:N:0:91	N/A	0	0	0	0	0	0	0	0	0	0	0	0	0	0	0	0	0	0	0	0	0	0	0	71	0	0	0	0	0	0	0	0	0	0	0	0	0	0	0	0	0	0	0	0	0	0	0	0
M01904:40:000000000-ABBU0:1:1101:11700:13737_1:N:0:53	N/A	0	0	0	0	0	0	0	0	0	0	0	0	0	0	0	0	0	0	0	0	0	0	0	0	0	0	0	0	0	0	0	0	0	0	0	0	0	0	0	0	0	65	0	0	0	0	0	0
M01904:40:000000000-ABBU0:1:1101:12846:16231_1:N:0:59	N/A	0	0	0	11	0	24	0	0	0	0	61	0	0	0	0	0	0	0	0	0	0	0	0	0	0	0	0	0	0	0	0	0	0	0	0	0	0	0	0	0	0	0	0	0	0	0	0	0
M01904:40:000000000-ABBU0:1:1101:5682:8974_1:N:0:50	N/A	0	0	0	0	0	0	0	0	0	0	0	0	0	0	0	0	0	0	0	0	0	0	0	0	0	0	0	0	0	0	0	0	0	0	0	0	0	0	0	0	0	0	0	0	0	0	0	67
M01904:40:000000000-ABBU0:1:1101:6375:8186_1:N:0:84	N/A	0	0	0	0	0	0	68	0	0	0	1	0	0	0	0	0	0	0	0	0	0	0	0	0	0	0	0	0	0	0	0	0	0	0	0	0	0	0	0	0	0	0	0	0	0	0	0	0
M01904:40:000000000-ABBU0:1:1102:29167:12689_1:N:0:64	N/A	0	0	0	0	0	0	0	0	0	0	0	0	0	0	0	0	61	0	0	0	0	0	0	0	0	0	0	0	0	0	0	0	0	0	0	0	0	0	0	0	0	0	0	0	0	0	0	0
M01904:40:000000000-ABBU0:1:1107:13139:20122_1:N:0:83	N/A	0	0	0	0	0	4	0	0	0	0	0	0	0	0	0	2	0	0	0	0	0	0	0	0	0	0	0	0	0	0	0	0	0	0	0	0	0	0	0	0	0	0	0	0	0	0	34	0
M01904:40:000000000-ABBU0:1:1101:10368:12806_1:N:0:67	N/A	0	0	0	0	0	0	0	0	0	0	0	0	0	0	0	0	0	0	0	88	0	0	0	0	0	0	0	0	0	0	0	0	0	0	0	0	0	0	0	0	0	0	0	0	0	0	0	0
M01904:40:000000000-ABBU0:1:1101:11262:3720_1:N:0:53	N/A	0	0	0	0	0	0	0	0	0	0	0	0	0	0	0	0	0	0	0	0	0	0	0	0	0	0	0	0	0	0	0	0	0	0	0	0	0	0	0	0	0	73	0	0	0	0	0	0
M01904:40:000000000-ABBU0:1:1101:14313:9610_1:N:0:65	N/A	0	0	0	0	0	0	0	0	0	0	0	0	0	0	0	0	0	58	0	0	0	0	0	0	0	0	0	0	0	0	0	0	0	0	0	0	0	0	0	0	0	0	0	0	0	0	0	0
M01904:40:000000000-ABBU0:1:1101:2094:12711_1:N:0:92	N/A	0	0	0	0	0	0	0	0	0	0	0	0	0	0	0	0	0	0	0	0	0	0	0	0	66	0	0	0	0	0	0	0	0	0	0	0	0	0	0	0	0	0	0	0	0	0	0	0
M01904:40:000000000-ABBU0:1:1101:9875:13604_1:N:0:66	N/A	0	0	0	0	0	0	0	0	0	0	0	0	0	0	0	0	0	0	58	0	0	0	0	0	0	0	0	0	0	0	0	0	0	0	0	0	0	0	0	0	0	0	0	0	0	0	0	0
M01904:40:000000000-ABBU0:1:1106:5591:15351_1:N:0:81	N/A	0	20	0	1	21	0	0	0	0	0	0	0	0	0	0	0	0	2	43	0	0	0	0	0	0	0	0	0	0	0	0	0	0	0	0	0	0	0	0	0	0	0	0	0	0	0	0	0
M01904:40:000000000-ABBU0:1:1111:22081:26561_1:N:0:69	N/A	0	0	0	0	0	0	0	0	0	0	0	0	0	0	0	0	0	0	0	0	0	0	0	0	0	0	0	0	0	0	1	0	0	0	0	0	0	0	0	63	0	0	0	0	0	0	0	0
M01904:40:000000000-ABBU0:1:1101:12013:2080_1:N:0:59	N/A	0	0	0	0	0	0	0	0	0	0	50	0	0	0	0	0	11	0	0	0	0	0	0	0	0	0	0	0	0	0	0	0	0	0	0	0	0	0	0	0	0	0	0	0	0	0	0	0
M01904:40:000000000-ABBU0:1:1101:16857:20509_1:N:0:81	N/A	0	0	0	15	0	0	0	0	0	45	0	0	0	0	0	0	0	0	0	0	0	0	0	0	0	0	0	0	0	0	0	0	0	0	0	0	0	0	0	0	0	0	0	0	0	0	0	0
M01904:40:000000000-ABBU0:1:1101:21561:11525_1:N:0:96	N/A	0	0	0	0	0	0	0	0	0	0	0	0	0	0	0	0	0	0	0	0	0	0	0	0	0	0	0	0	39	0	0	19	0	0	0	0	0	0	0	0	0	0	0	0	0	0	0	0
M01904:40:000000000-ABBU0:1:1101:8393:25075_1:N:0:61	N/A	0	0	0	0	0	0	0	0	0	0	0	0	0	62	0	0	0	0	0	0	0	0	0	0	0	0	0	0	0	0	0	0	0	0	0	0	0	0	0	0	0	0	0	0	0	0	0	0
M01904:40:000000000-ABBU0:1:1101:9663:11485_1:N:0:84	N/A	0	0	0	0	0	0	60	0	0	0	0	0	0	0	0	0	0	0	1	0	0	0	0	0	0	0	0	0	0	0	0	0	0	0	0	0	0	0	0	0	0	0	0	0	0	0	0	0
M01904:40:000000000-ABBU0:1:1103:26229:12980_1:N:0:59	N/A	0	0	0	0	0	0	0	0	0	0	13	0	0	43	0	0	0	0	0	0	0	0	0	0	0	0	0	0	0	0	0	0	0	0	0	0	0	0	0	0	0	0	0	0	0	0	0	0
M01904:36:000000000-ABM09:1:1101:19522:9865_1:N:0:86	N/A	0	0	0	0	0	0	0	0	0	0	0	0	0	0	0	0	0	0	0	0	0	0	0	0	0	0	0	0	0	0	0	0	0	0	0	0	0	0	0	0	0	0	0	0	0	0	0	0
M01904:40:000000000-ABBU0:1:1101:4111:8234_1:N:0:88	N/A	0	57	0	0	0	0	0	0	0	0	0	0	0	0	0	0	0	0	0	0	0	0	0	0	0	0	0	0	0	0	0	0	0	0	0	0	0	0	0	0	0	0	0	0	0	0	0	0
M01904:40:000000000-ABBU0:1:1101:5883:24615_1:N:0:61	N/A	0	0	0	0	0	0	0	0	0	0	0	0	0	55	0	0	0	0	0	0	0	0	0	0	0	0	0	0	0	0	0	0	0	0	0	0	0	0	0	0	0	0	0	0	0	0	0	0
M01904:40:000000000-ABBU0:1:1101:14188:12601_1:N:0:62	N/A	0	0	0	0	0	0	0	0	0	0	0	0	0	0	59	0	0	0	0	0	0	0	0	0	0	0	0	0	0	0	0	0	0	0	0	0	0	0	0	0	0	0	0	0	0	0	0	0
M01904:40:000000000-ABBU0:1:1101:20583:19035_1:N:0:85	N/A	0	0	0	0	0	0	0	52	0	0	3	0	0	0	0	0	0	0	0	0	0	0	0	0	0	0	0	0	0	0	0	0	0	0	0	0	0	0	0	0	0	0	0	0	0	0	0	0
M01904:40:000000000-ABBU0:1:1107:23963:9990_1:N:0:80	N/A	0	0	1	0	0	21	34	0	0	0	0	0	0	0	0	0	0	0	0	0	0	0	0	0	0	0	0	0	0	0	0	0	0	0	0	0	0	0	0	0	0	0	0	0	0	0	0	0
M01904:36:000000000-ABM09:1:1101:10672:19408_1:N:0:90	N/A	0	0	0	0	0	0	0	0	0	0	0	0	0	0	0	0	0	0	0	0	0	0	0	0	0	0	0	0	0	0	0	0	0	0	0	0	0	0	0	0	0	0	0	0	0	0	0	0
M01904:40:000000000-ABBU0:1:1101:25944:14119_1:N:0:84	N/A	0	0	0	0	0	0	52	0	0	0	0	0	0	0	0	0	0	0	0	0	0	0	0	0	0	0	0	0	0	0	0	0	0	0	0	0	0	0	0	0	0	0	0	0	0	0	0	0
M01904:40:000000000-ABBU0:1:1101:7990:11498_1:N:0:88	N/A	0	5	3	1	0	0	0	0	0	0	0	0	0	0	0	0	0	0	0	46	0	0	0	0	0	0	0	0	0	0	0	0	0	0	0	0	0	0	0	0	0	0	0	0	0	0	0	0
M01904:40:000000000-ABBU0:1:1101:11807:25259_1:N:0:59	N/A	0	0	0	0	0	0	0	0	0	0	59	0	0	0	0	0	0	0	0	0	0	0	0	0	0	0	0	0	0	0	0	0	0	0	0	0	0	0	0	0	0	0	0	0	0	0	0	0
M01904:40:000000000-ABBU0:1:1101:16777:11335_1:N:0:67	N/A	0	0	0	0	0	0	0	0	0	0	0	0	0	0	0	0	0	0	0	53	0	0	0	0	0	0	0	0	0	0	0	0	0	0	0	0	0	0	0	0	0	0	0	0	0	0	0	0
M01904:40:000000000-ABBU0:1:1101:19691:28069_1:N:0:53	N/A	0	0	0	0	0	0	0	0	0	0	0	0	0	0	0	0	0	0	0	0	0	0	0	0	0	0	0	0	0	0	0	0	0	0	0	0	0	0	0	0	0	39	0	0	0	0	0	14
M01904:40:000000000-ABBU0:1:1101:22596:16177_1:N:0:62	N/A	0	0	0	0	0	0	0	0	0	0	0	0	0	0	55	0	0	0	0	0	0	0	0	0	0	0	0	0	0	0	0	0	0	0	0	0	0	0	0	0	0	0	0	0	0	0	0	0
M01904:40:000000000-ABBU0:1:1101:28013:21535_1:N:0:60	N/A	0	0	0	0	0	0	0	0	0	0	0	0	53	0	0	0	0	0	0	0	0	0	0	0	0	0	0	0	0	0	0	0	0	0	0	0	0	0	0	0	0	0	0	0	0	0	15	2
M01904:40:000000000-ABBU0:1:1101:20532:8373_1:N:0:87	N/A	0	0	0	0	0	0	0	0	0	52	0	0	0	0	0	0	0	0	0	0	0	0	0	0	0	0	0	0	0	0	0	0	0	0	0	0	0	0	0	0	0	2	0	0	0	0	0	0
M01904:40:000000000-ABBU0:1:1101:21851:10903_1:N:0:49	N/A	0	0	0	0	0	0	0	0	0	0	0	0	0	0	0	0	0	0	0	0	0	0	0	0	0	0	0	0	0	0	0	0	0	0	0	0	0	0	0	0	0	0	0	0	0	0	54	0
M01904:40:000000000-ABBU0:1:1106:12948:23527_1:N:0:88	N/A	0	11	0	0	2	0	0	0	2	0	35	1	0	1	0	0	0	0	0	0	0	0	0	0	0	0	0	0	0	0	0	0	0	0	0	0	0	0	0	0	0	0	0	0	0	0	0	0
M01904:40:000000000-ABBU0:1:1101:14723:7954_1:N:0:50	N/A	0	0	0	0	0	0	0	0	0	0	0	0	0	0	0	0	0	0	0	0	0	0	0	0	0	0	0	0	0	0	0	0	0	0	0	0	0	0	0	0	0	0	0	0	0	0	0	55
M01904:40:000000000-ABBU0:1:1101:23079:8580_1:N:0:62	N/A	0	0	0	0	0	0	0	0	0	0	0	0	0	0	25	0	0	0	0	0	0	0	0	0	0	0	0	0	0	0	0	0	0	0	0	0	0	0	0	0	0	22	0	0	0	4	0	0
M01904:40:000000000-ABBU0:1:1102:12323:4465_1:N:0:50	N/A	0	0	0	0	0	0	0	0	0	0	0	0	0	0	0	0	0	0	0	0	0	0	0	0	0	0	0	0	0	0	0	0	0	0	0	0	0	0	0	0	0	0	0	0	0	0	0	51
M01904:40:000000000-ABBU0:1:1101:15232:3562_1:N:0:65	N/A	0	0	0	0	0	0	0	0	0	0	0	0	0	0	0	0	0	53	0	0	0	0	0	0	0	0	0	0	0	0	0	0	0	0	0	0	0	0	0	0	0	0	0	0	0	0	0	0
M01904:40:000000000-ABBU0:1:1101:20035:5099_1:N:0:50	N/A	0	0	0	0	0	0	0	0	0	0	0	0	0	0	0	0	0	0	0	0	0	0	0	0	0	0	0	0	0	0	0	0	0	0	0	0	0	0	0	0	0	0	0	0	0	0	0	50
M01904:40:000000000-ABBU0:1:1101:27288:11046_1:N:0:59	N/A	0	0	0	0	0	0	0	0	0	0	48	0	0	0	0	0	0	0	0	0	0	0	0	0	0	0	0	0	0	0	0	0	0	0	0	0	0	0	0	0	0	0	0	0	0	0	0	0
M01904:40:000000000-ABBU0:1:1101:4527:14309_1:N:0:80	N/A	0	0	19	0	0	0	0	0	0	0	0	0	0	43	0	0	0	0	0	0	0	0	0	0	0	0	0	0	0	0	0	0	0	0	0	0	0	0	0	0	0	0	0	0	0	0	0	0
M01904:40:000000000-ABBU0:1:1102:10704:7085_1:N:0:87	N/A	0	0	0	0	0	0	0	0	0	58	0	0	0	0	0	0	0	0	0	0	0	0	0	0	0	0	0	0	0	0	0	0	0	0	0	0	0	0	0	0	0	0	0	0	0	0	0	0
M01904:40:000000000-ABBU0:1:1102:17861:14801_1:N:0:87	N/A	0	0	0	0	0	0	0	0	0	48	0	0	0	0	0	0	0	0	0	0	0	0	0	0	0	0	0	0	0	0	0	0	0	0	0	0	0	0	0	0	0	0	0	0	0	0	0	0
M01904:40:000000000-ABBU0:1:1102:21172:12290_1:N:0:84	N/A	0	0	0	0	0	0	15	0	0	33	0	0	0	0	0	0	0	0	0	0	0	0	0	0	0	0	0	0	0	0	0	0	0	0	0	0	0	0	0	0	0	0	0	0	0	0	0	0
M01904:40:000000000-ABBU0:1:1101:16641:11393_1:N:0:83	N/A	0	0	0	0	0	44	11	0	0	0	0	0	0	0	0	0	0	0	0	0	0	0	0	0	0	0	0	0	0	0	0	0	0	0	0	0	0	0	0	0	0	0	0	0	0	0	0	0
M01904:40:000000000-ABBU0:1:1113:10923:14661_1:N:0:88	N/A	0	8	0	0	0	20	0	10	7	0	0	0	0	0	0	0	32	0	6	2	0	0	0	0	0	0	0	0	0	0	0	0	0	0	0	0	0	0	0	0	0	0	0	0	0	0	0	0
M01904:40:000000000-ABBU0:1:1101:12786:23478_1:N:0:68	N/A	0	0	0	0	0	0	0	0	0	0	0	14	26	0	0	0	0	0	0	6	0	0	0	0	0	0	0	0	0	0	0	0	0	0	0	0	0	0	0	0	0	0	0	0	0	0	0	0
M01904:40:000000000-ABBU0:1:1101:26567:13114_1:N:0:87	N/A	0	0	0	0	0	0	0	0	0	57	0	0	0	0	0	0	0	0	0	0	0	0	0	0	0	0	0	0	0	0	0	0	0	0	0	0	0	0	0	0	0	0	0	0	0	0	0	0
M01904:40:000000000-ABBU0:1:1102:24499:15862_1:N:0:68	N/A	0	0	0	0	0	0	0	0	0	0	0	54	0	0	0	0	0	0	0	0	0	0	0	0	0	0	0	0	0	0	0	0	0	0	0	0	0	0	0	0	0	0	0	0	0	0	0	0
M01904:40:000000000-ABBU0:1:1102:26886:16296_1:N:0:87	N/A	0	0	1	0	0	0	0	0	0	50	0	0	0	29	0	0	0	0	0	0	0	0	0	0	0	0	0	0	0	0	0	0	0	0	0	0	0	0	0	0	0	0	0	0	0	0	0	0
M01904:40:000000000-ABBU0:1:1103:12497:10926_1:N:0:67	N/A	0	0	0	0	0	0	0	0	0	0	0	0	0	0	0	0	0	0	0	50	0	0	0	0	0	0	0	0	0	0	0	0	0	0	0	0	0	0	0	0	0	0	0	0	0	0	0	0
M01904:40:000000000-ABBU0:1:1103:5946:19024_1:N:0:87	N/A	0	0	0	0	0	0	0	0	0	53	0	0	3	0	0	0	0	0	0	0	0	0	0	0	0	0	0	0	0	0	0	0	0	0	0	0	0	0	0	0	0	0	0	0	0	0	7	0
M01904:40:000000000-ABBU0:1:1102:24327:10740_1:N:0:87	N/A	0	0	0	0	0	0	0	0	0	48	0	0	0	0	0	0	0	0	0	0	0	0	0	0	0	0	0	0	0	0	0	0	0	0	0	0	0	0	0	0	0	0	0	0	0	0	0	0
M01904:40:000000000-ABBU0:1:2111:16818:19375_1:N:0:66	N/A	0	0	6	0	0	29	0	0	0	0	0	0	0	0	0	0	0	34	2	0	0	0	0	0	0	0	0	0	0	0	0	0	0	0	0	0	0	0	0	0	0	0	0	0	0	0	0	42
M01904:40:000000000-ABBU0:1:1101:19115:3281_1:N:0:62	N/A	0	0	0	0	0	0	0	0	0	0	0	0	0	0	46	0	0	0	0	0	0	0	0	0	0	0	0	0	0	0	0	0	0	0	0	0	0	0	0	0	0	0	0	0	0	0	0	0
M01904:40:000000000-ABBU0:1:1102:4110:12335_1:N:0:62	N/A	0	0	0	0	0	0	0	0	0	0	0	0	0	0	44	0	0	0	0	0	0	0	0	0	0	0	0	0	0	0	0	0	0	0	0	0	0	0	0	0	0	0	0	0	0	0	0	0
M01904:40:000000000-ABBU0:1:1103:8792:12728_1:N:0:61	N/A	0	0	0	0	0	0	0	0	0	0	0	0	0	4	0	0	0	0	0	0	0	0	0	0	0	0	0	0	0	0	0	0	0	0	0	0	0	0	0	0	0	13	0	0	5	0	37	0
M01904:40:000000000-ABBU0:1:1101:13322:14782_1:N:0:85	N/A	5	0	0	0	0	0	0	45	0	0	0	0	0	0	0	0	0	0	0	0	0	0	0	0	0	0	0	0	0	0	0	0	0	0	0	0	0	0	0	0	0	0	0	0	0	0	0	0
M01904:40:000000000-ABBU0:1:1101:15335:10898_1:N:0:68	N/A	0	0	0	0	0	0	0	0	0	0	0	43	0	0	0	0	0	0	0	0	0	0	0	0	0	0	0	0	0	0	0	0	0	0	0	0	0	0	0	0	0	0	0	0	0	0	0	0
M01904:40:000000000-ABBU0:1:1101:21211:9796_1:N:0:82	N/A	0	0	0	0	17	0	0	0	0	0	0	0	0	0	30	0	0	0	0	0	0	0	0	0	0	0	0	0	0	0	0	0	0	0	0	0	0	0	0	0	0	0	0	0	0	0	0	0
M01904:40:000000000-ABBU0:1:1101:26008:13782_1:N:0:85	N/A	0	0	0	0	0	0	0	45	0	0	0	0	0	0	0	0	0	0	0	0	0	0	0	0	0	0	0	0	0	0	0	0	0	0	0	0	0	0	0	0	0	0	0	0	0	0	0	0
M01904:40:000000000-ABBU0:1:1102:23914:17430_1:N:0:86	N/A	0	0	0	0	0	0	0	0	49	0	0	0	0	0	0	0	0	0	0	0	0	0	0	0	0	0	0	0	0	0	0	0	0	0	0	0	0	0	0	0	0	0	0	0	0	0	0	0
M01904:40:000000000-ABBU0:1:1102:7951:11782_1:N:0:49	N/A	0	0	0	0	0	0	0	0	0	0	0	0	0	0	0	0	0	0	0	0	0	0	0	0	0	0	0	0	0	0	0	0	0	0	0	0	0	0	0	0	0	0	0	0	0	0	45	0
M01904:40:000000000-ABBU0:1:1103:15811:7838_1:N:0:87	N/A	0	0	0	0	0	0	0	0	0	3	0	42	0	0	0	0	0	0	0	2	0	0	0	0	0	0	0	0	0	0	0	0	0	0	0	0	0	0	0	0	0	0	0	0	0	0	0	0
M01904:40:000000000-ABBU0:1:1103:2188:18776_1:N:0:85	N/A	4	0	0	1	0	5	3	36	26	0	2	0	3	3	0	0	0	0	0	0	0	0	0	0	0	0	0	0	0	0	0	0	0	0	0	0	0	0	0	0	0	5	0	0	0	0	31	11
M01904:40:000000000-ABBU0:1:1105:24082:21853_1:N:0:53	N/A	0	0	0	0	0	0	0	0	0	0	0	0	0	0	0	0	0	0	0	0	0	0	0	0	0	0	0	0	0	0	0	0	0	0	0	0	0	0	0	0	0	16	0	0	0	0	31	0
M01904:40:000000000-ABBU0:1:1108:12420:5445_1:N:0:82	N/A	0	0	0	0	6	0	0	0	0	0	0	41	0	0	0	0	0	0	0	0	0	0	0	0	0	0	0	0	0	0	0	0	0	0	0	0	0	0	0	0	0	0	0	0	0	0	0	0
M01904:40:000000000-ABBU0:1:1101:11346:17583_1:N:0:84	N/A	0	0	0	0	0	0	44	0	0	0	0	0	0	0	0	0	0	0	0	0	0	0	0	0	0	0	0	0	0	0	0	0	0	0	0	0	0	0	0	0	0	0	0	0	0	0	0	0
M01904:40:000000000-ABBU0:1:1101:18882:3181_1:N:0:50	N/A	0	0	0	0	0	0	0	0	0	0	0	0	0	0	0	0	0	0	0	0	0	0	0	0	0	0	0	0	0	0	0	0	0	0	0	0	0	0	0	0	0	0	0	0	0	0	0	46
M01904:40:000000000-ABBU0:1:1101:20138:12364_1:N:0:83	N/A	0	0	0	0	0	5	0	0	0	0	0	0	0	0	0	0	0	0	0	0	0	0	0	0	0	0	0	0	0	0	0	0	0	0	0	0	0	0	0	0	0	42	0	0	0	0	0	1
M01904:40:000000000-ABBU0:1:1101:20819:5181_1:N:0:85	N/A	0	0	0	0	0	0	0	48	0	0	0	0	0	0	0	0	0	0	0	0	0	0	0	0	0	0	0	0	0	0	0	0	0	0	0	0	0	0	0	0	0	0	0	0	0	0	0	0
M01904:40:000000000-ABBU0:1:1101:3469:15874_1:N:0:92	N/A	0	0	0	0	0	0	0	0	0	0	0	0	0	0	0	0	0	0	0	0	0	0	0	0	47	0	0	0	0	0	0	0	0	0	0	0	0	0	0	0	0	0	0	0	0	0	0	0
M01904:40:000000000-ABBU0:1:1102:12461:4078_1:N:0:50	N/A	0	0	0	0	0	0	0	0	0	0	0	0	0	0	0	0	0	0	0	0	0	0	0	0	0	0	0	0	0	0	0	0	0	0	0	0	0	0	0	0	0	0	0	0	0	0	0	44
M01904:40:000000000-ABBU0:1:1101:14651:9994_1:N:0:59	N/A	0	0	0	0	0	0	0	0	0	0	29	7	0	0	5	0	0	0	0	0	0	0	0	0	0	0	0	0	0	0	0	0	0	0	0	0	0	0	0	0	0	0	0	0	0	0	0	0
M01904:40:000000000-ABBU0:1:1101:15245:12587_1:N:0:79	N/A	51	0	0	0	0	0	18	0	0	0	0	6	0	0	0	0	0	0	0	0	0	0	0	0	0	0	0	0	0	0	0	0	0	0	0	0	0	0	0	0	0	0	0	0	0	0	0	0
M01904:40:000000000-ABBU0:1:1101:17380:7510_1:N:0:59	N/A	0	0	0	0	0	0	0	0	0	0	43	0	0	0	0	0	0	0	0	0	0	0	0	0	0	0	0	0	0	0	0	0	0	0	0	0	0	0	0	0	0	0	0	0	0	0	0	0
M01904:40:000000000-ABBU0:1:1101:23373:17578_1:N:0:67	N/A	0	0	0	0	0	0	0	0	0	0	0	0	0	0	0	0	0	0	0	46	0	0	0	0	0	0	0	0	0	0	0	0	0	0	0	0	0	0	0	0	0	0	0	0	0	0	0	0
M01904:40:000000000-ABBU0:1:1101:24977:5726_1:N:0:62	N/A	0	0	0	0	0	0	0	0	0	0	0	0	0	0	43	0	0	0	0	0	0	0	0	0	0	0	0	0	0	0	0	0	0	0	0	0	0	0	0	0	0	0	0	0	0	0	0	0
M01904:40:000000000-ABBU0:1:1102:21863:20106_1:N:0:60	N/A	0	0	0	0	0	0	0	0	0	0	0	0	41	0	0	0	0	0	0	0	0	0	0	0	0	0	0	0	0	0	0	0	0	0	0	0	0	0	0	0	0	0	0	0	0	0	0	0
M01904:40:000000000-ABBU0:1:1102:6502:15353_1:N:0:82	N/A	0	0	0	0	16	27	0	0	0	0	0	0	0	0	0	0	0	0	0	0	0	0	0	0	0	0	0	0	0	0	0	0	0	0	0	0	0	0	0	0	0	0	0	0	0	0	0	0
M01904:40:000000000-ABBU0:1:1102:9969:2792_1:N:0:64	N/A	0	0	0	0	0	0	0	0	0	0	0	0	0	0	0	0	41	0	0	0	0	0	0	0	0	0	0	0	0	0	0	0	0	0	0	0	0	0	0	0	0	0	0	0	0	0	0	0
M01904:40:000000000-ABBU0:1:1103:26500:14279_1:N:0:57	N/A	0	0	0	0	0	0	0	0	0	0	0	0	0	0	0	0	0	0	0	0	0	0	0	0	0	0	0	0	0	0	0	0	0	0	0	0	0	0	0	0	0	0	0	0	0	0	0	0
M01904:40:000000000-ABBU0:1:1109:24152:9963_1:N:0:83	N/A	0	0	0	0	0	5	0	0	2	0	0	0	0	0	0	3	20	0	26	0	0	0	0	0	0	0	0	0	0	0	0	0	0	0	0	0	0	0	0	0	0	0	0	0	0	0	18	0
M01904:40:000000000-ABBU0:1:1101:14732:27608_1:N:0:88	N/A	0	8	0	0	0	0	0	0	0	0	0	0	0	0	5	0	2	0	0	0	0	0	0	0	0	0	0	0	0	0	0	0	0	0	0	0	0	0	0	0	0	8	0	0	0	0	0	17
M01904:40:000000000-ABBU0:1:1101:14746:2187_1:N:0:61	N/A	0	0	0	0	0	0	0	0	0	0	0	0	0	44	0	0	0	0	0	0	0	0	0	0	0	0	0	0	0	0	0	0	0	0	0	0	0	0	0	0	0	0	0	0	0	0	0	0
M01904:40:000000000-ABBU0:1:1101:21174:6127_1:N:0:60	N/A	0	0	0	0	0	0	0	0	0	0	0	0	46	0	0	0	0	0	0	0	0	0	0	0	0	0	0	0	0	0	0	0	0	0	0	0	0	0	0	0	0	0	0	0	0	0	0	0
M01904:40:000000000-ABBU0:1:1101:22395:7628_1:N:0:62	N/A	0	0	0	0	0	0	0	0	0	0	0	0	0	0	40	0	0	0	0	0	0	0	0	0	0	0	0	0	0	0	0	0	0	0	0	0	0	0	0	0	0	0	0	0	0	0	0	0
M01904:40:000000000-ABBU0:1:1101:25816:21487_1:N:0:67	N/A	0	0	0	0	0	0	0	0	0	0	0	0	0	0	0	0	0	0	0	47	0	0	0	0	0	0	0	0	0	0	0	0	0	0	0	0	0	0	0	0	0	0	0	0	0	0	0	0
M01904:40:000000000-ABBU0:1:1101:9441:3118_1:N:0:80	N/A	0	0	42	0	0	0	0	0	0	0	0	0	0	0	0	0	0	0	0	0	0	0	0	0	0	0	0	0	0	0	0	0	0	0	0	0	0	0	0	0	0	0	0	0	0	0	0	0
M01904:40:000000000-ABBU0:1:1102:19914:20757_1:N:0:87	N/A	0	0	0	0	0	0	0	0	0	42	0	0	0	0	0	0	0	0	0	0	0	0	0	0	0	0	0	0	0	0	0	0	0	0	0	0	0	0	0	0	0	0	0	0	0	0	0	0
M01904:40:000000000-ABBU0:1:1103:16655:6118_1:N:0:64	N/A	0	0	0	0	0	0	0	0	0	0	0	0	0	0	0	0	42	0	0	0	0	0	0	0	0	0	0	0	0	0	0	0	0	0	0	0	0	0	0	0	0	0	0	0	0	0	0	0
M01904:40:000000000-ABBU0:1:1103:28826:18503_1:N:0:94	N/A	0	0	0	0	0	0	0	0	0	0	0	0	0	0	0	0	0	0	0	0	0	0	0	0	0	0	42	0	0	0	0	0	0	0	0	0	0	0	0	0	0	0	0	0	0	0	0	0
M01904:40:000000000-ABBU0:1:2102:15738:17239_1:N:0:79	N/A	1	0	0	0	0	0	0	0	0	0	0	13	0	0	0	0	0	0	0	0	0	0	0	0	0	0	0	0	0	0	0	0	0	0	0	0	0	0	0	0	0	0	0	0	14	0	36	17
M01904:36:000000000-ABM09:1:1101:18903:19756_1:N:0:85	k__Fungi, p__Ascomycota, c__Leotiomycetes, o__Helotiales, f__unidentified, g__unidentified, s__unidentified	0	0	0	0	0	0	0	0	0	8	0	0	0	0	0	0	0	0	0	0	0	0	0	0	0	0	0	0	0	0	0	0	0	0	0	0	0	0	0	0	0	0	0	0	0	240	0	0
M01904:40:000000000-ABBU0:1:1101:15665:27421_1:N:0:88	N/A	0	10	0	0	2	0	3	21	4	0	0	0	0	0	0	0	0	0	0	0	0	0	0	0	0	0	0	0	0	0	0	0	0	0	0	0	0	0	0	0	0	5	0	0	0	0	4	0
M01904:40:000000000-ABBU0:1:1101:28420:14799_1:N:0:61	N/A	0	0	0	0	0	0	0	0	0	0	0	0	0	42	0	0	0	0	0	0	0	0	0	0	0	0	0	0	0	0	0	0	0	0	0	0	0	0	0	0	0	0	0	0	0	0	0	0
M01904:40:000000000-ABBU0:1:1105:5016:7334_1:N:0:81	N/A	0	0	0	18	0	29	0	0	0	0	0	0	0	0	0	0	0	0	0	0	0	0	0	0	0	0	0	0	0	0	0	0	0	0	0	0	0	0	0	0	0	0	0	0	0	0	0	0
M01904:36:000000000-ABM09:1:1101:20385:18778_1:N:0:83	N/A	0	0	0	0	0	0	0	0	0	0	0	11	0	7	0	2	0	0	0	0	0	0	0	0	0	0	0	0	0	0	0	0	0	0	0	0	0	0	0	0	0	0	0	22	0	0	0	16
M01904:40:000000000-ABBU0:1:1101:13697:16408_1:N:0:86	N/A	0	0	0	0	0	0	0	0	40	0	0	0	0	0	0	0	0	0	0	0	0	0	0	0	0	0	0	0	0	0	0	0	0	0	0	0	0	0	0	0	0	0	0	0	0	0	0	0
M01904:40:000000000-ABBU0:1:1101:18381:15058_1:N:0:62	N/A	0	0	0	0	0	0	0	0	0	0	0	0	0	0	38	0	0	0	0	0	0	0	0	0	0	0	0	0	0	0	0	0	0	0	0	0	0	0	0	0	0	0	0	0	0	0	0	0
M01904:40:000000000-ABBU0:1:1102:13240:4732_1:N:0:64	N/A	0	0	0	0	0	0	0	0	0	0	0	0	0	0	0	0	38	0	0	0	0	0	0	0	0	0	0	0	0	0	0	0	0	0	0	0	0	0	0	0	0	0	0	0	0	0	0	0
M01904:40:000000000-ABBU0:1:1110:14802:21588_1:N:0:85	N/A	0	0	0	0	0	0	0	2	0	0	0	0	0	0	30	0	3	0	0	0	0	0	0	0	0	0	0	0	0	0	0	0	0	0	0	0	0	0	0	0	0	0	0	0	0	0	7	0
M01904:40:000000000-ABBU0:1:1101:11874:7382_1:N:0:67	N/A	0	0	0	0	0	0	0	0	0	0	0	0	0	0	0	0	0	0	0	39	0	0	0	0	0	0	0	0	0	0	0	0	0	0	0	0	0	0	0	0	0	0	0	0	0	0	0	0
M01904:40:000000000-ABBU0:1:1101:12157:7230_1:N:0:65	N/A	0	0	0	0	0	0	0	0	0	0	0	0	0	0	0	0	0	39	0	0	0	0	0	0	0	0	0	0	0	0	0	0	0	0	0	0	0	0	0	0	0	0	0	0	0	0	0	0
M01904:40:000000000-ABBU0:1:1101:15441:9493_1:N:0:65	N/A	0	0	0	0	0	0	0	0	0	0	0	0	0	0	0	0	0	41	0	0	0	0	0	0	0	0	0	0	0	0	0	0	0	0	0	0	0	0	0	0	0	0	0	0	0	0	0	0
M01904:40:000000000-ABBU0:1:1101:15862:7064_1:N:0:80	N/A	0	0	20	3	0	16	0	0	0	0	0	0	0	0	0	0	0	0	0	0	0	0	0	0	0	0	0	0	0	0	0	0	0	0	0	0	0	0	0	0	0	0	0	0	0	0	0	0
M01904:40:000000000-ABBU0:1:1101:21614:17271_1:N:0:68	N/A	0	0	0	0	0	0	0	0	0	0	0	45	0	0	0	0	0	0	0	0	0	0	0	0	0	0	0	0	0	0	0	0	0	0	0	0	0	0	0	0	0	0	0	0	0	0	0	0
M01904:40:000000000-ABBU0:1:1101:22009:8915_1:N:0:59	N/A	0	0	0	0	0	0	0	0	0	0	23	0	0	0	0	0	0	0	16	0	0	0	0	0	0	0	0	0	0	0	0	0	0	0	0	0	0	0	0	0	0	0	0	0	0	0	0	0
M01904:40:000000000-ABBU0:1:1101:9724:26594_1:N:0:49	N/A	0	0	0	0	0	0	0	0	0	0	0	0	0	0	0	0	0	0	0	0	0	0	0	0	0	0	0	0	0	0	0	0	0	0	0	0	0	0	0	0	0	0	0	0	0	0	37	0
M01904:40:000000000-ABBU0:1:1101:12757:3977_1:N:0:96	N/A	0	0	0	0	0	0	0	0	0	0	0	0	0	0	0	0	0	0	0	0	0	0	0	0	0	0	0	0	17	0	0	12	0	0	0	0	0	5	0	7	0	0	0	0	0	0	0	0
M01904:40:000000000-ABBU0:1:1101:19195:28390_1:N:0:60	N/A	0	0	0	0	0	0	0	0	2	0	0	4	36	0	0	0	0	0	0	0	0	0	0	0	0	0	0	0	0	0	0	0	0	0	0	0	0	0	0	0	0	0	0	0	0	0	0	0
M01904:40:000000000-ABBU0:1:1101:26929:12876_1:N:0:67	N/A	0	0	0	0	0	0	0	0	0	0	0	0	0	0	0	0	0	0	0	42	0	0	0	0	0	0	0	0	0	0	0	0	0	0	0	0	0	0	0	0	0	21	0	0	0	0	0	6
M01904:40:000000000-ABBU0:1:1101:6669:20975_1:N:0:49	N/A	0	0	0	0	0	0	2	0	0	0	0	0	13	0	0	0	3	0	0	0	0	0	0	0	0	0	0	0	0	0	0	0	0	0	0	0	0	0	0	0	0	0	0	0	0	0	36	0
M01904:40:000000000-ABBU0:1:1102:12341:22789_1:N:0:79	N/A	21	0	0	0	0	0	0	0	0	0	0	0	0	0	0	0	0	17	0	0	0	0	0	0	0	0	0	0	0	0	0	0	0	0	0	0	0	0	0	0	0	0	0	0	0	0	0	0
M01904:40:000000000-ABBU0:1:1102:18277:12735_1:N:0:59	N/A	0	0	0	0	0	0	0	0	0	0	35	0	0	0	0	0	0	0	0	0	0	0	0	0	0	0	0	0	0	0	0	0	0	0	0	0	0	0	0	0	0	0	1	0	0	0	0	0
M01904:40:000000000-ABBU0:1:1102:3541:18601_1:N:0:80	N/A	0	0	36	0	0	0	0	0	0	0	0	0	0	0	0	0	0	0	0	0	0	0	0	0	0	0	0	0	0	0	0	0	0	0	0	0	0	0	0	0	0	0	0	0	0	0	0	0
M01904:40:000000000-ABBU0:1:1104:24775:6279_1:N:0:79	N/A	8	0	0	0	0	0	0	0	0	14	9	0	0	1	0	6	0	0	2	0	0	0	0	0	0	0	0	0	0	0	0	0	0	0	0	0	0	0	0	0	0	0	0	0	0	0	0	8
M01904:36:000000000-ABM09:1:1104:24582:13712_1:N:0:87	N/A	0	0	0	0	0	0	0	0	0	0	0	0	0	0	0	0	0	0	0	0	0	0	0	0	0	0	0	0	0	0	0	0	0	0	0	0	0	0	0	0	0	0	0	0	0	0	0	0
M01904:40:000000000-ABBU0:1:1101:14526:8057_1:N:0:67	N/A	0	0	0	0	0	0	0	0	0	0	0	0	0	0	0	0	0	0	0	37	0	0	0	0	0	0	0	0	0	0	0	0	0	0	0	0	0	0	0	0	0	0	0	0	0	0	0	0
M01904:40:000000000-ABBU0:1:1101:21879:9854_1:N:0:59	N/A	0	0	0	0	0	0	0	0	0	0	30	0	0	0	0	0	1	0	3	0	0	0	0	0	0	0	0	0	0	0	0	0	0	0	0	0	0	0	0	0	0	0	0	0	0	0	0	1
M01904:40:000000000-ABBU0:1:1101:22958:3551_1:N:0:84	N/A	0	0	0	0	0	0	39	0	0	0	0	0	0	0	0	0	0	0	0	0	0	0	0	0	0	0	0	0	0	0	0	0	0	0	0	0	0	0	0	0	0	0	0	0	0	0	0	0
M01904:40:000000000-ABBU0:1:1101:6254:24926_1:N:0:90	N/A	0	0	0	0	0	0	0	0	0	0	0	0	0	0	0	0	0	0	0	0	0	0	39	0	0	0	0	0	0	0	0	0	0	0	0	0	0	0	0	0	0	0	0	0	0	0	0	0
M01904:40:000000000-ABBU0:1:1102:12866:2264_1:N:0:64	N/A	0	0	0	0	0	0	0	0	0	0	0	0	0	0	0	0	37	0	0	0	0	0	0	0	0	0	0	0	0	0	0	0	0	0	0	0	0	0	0	0	0	0	0	0	0	0	0	0
M01904:40:000000000-ABBU0:1:1105:20674:22517_1:N:0:83	N/A	0	0	0	0	0	3	0	0	0	0	0	26	0	0	0	0	0	0	0	0	0	0	0	0	0	0	0	0	0	0	0	0	0	0	0	0	0	0	0	0	0	0	0	0	0	0	9	0
M01904:40:000000000-ABBU0:1:1107:18759:7676_1:N:0:88	N/A	0	1	0	0	3	0	0	0	0	1	0	30	0	0	0	0	0	0	0	2	0	0	0	0	0	0	0	0	0	0	0	0	0	0	0	0	0	0	0	0	0	0	0	0	0	0	0	0
M01904:40:000000000-ABBU0:1:2104:8880:21192_1:N:0:90	N/A	0	0	0	0	0	0	0	0	3	0	0	0	0	0	0	0	0	0	0	0	0	0	1	3	0	0	0	0	0	0	0	33	7	0	0	0	0	0	0	0	0	0	0	0	0	0	0	0
M01904:40:000000000-ABBU0:1:1101:10418:12354_1:N:0:49	N/A	0	0	0	0	0	0	0	0	0	0	0	0	0	0	0	0	0	0	0	0	0	0	0	0	0	0	0	0	0	0	0	0	0	0	0	0	0	0	0	0	0	0	0	0	0	0	34	0
M01904:40:000000000-ABBU0:1:1101:16058:24237_1:N:0:60	N/A	0	0	0	0	0	0	0	0	0	0	0	0	36	0	0	0	0	0	0	0	0	0	0	0	0	0	0	0	0	0	0	0	0	0	0	0	0	0	0	0	0	0	0	0	0	0	0	0
M01904:40:000000000-ABBU0:1:1101:16714:8972_1:N:0:64	N/A	0	0	0	0	0	0	0	0	0	0	0	0	0	0	0	0	37	0	0	0	0	0	0	0	0	0	0	0	0	0	0	0	0	0	0	0	0	0	0	0	0	0	0	0	0	0	0	0
M01904:40:000000000-ABBU0:1:1101:21004:2522_1:N:0:87	N/A	0	0	0	0	0	0	0	0	0	37	0	0	0	0	0	0	0	0	0	0	0	0	0	0	0	0	0	0	0	0	0	0	0	0	0	0	0	0	0	0	0	0	0	0	0	0	0	0
M01904:40:000000000-ABBU0:1:1101:5413:14977_1:N:0:80	N/A	0	0	22	14	0	0	0	0	0	0	0	0	0	0	0	0	0	0	0	0	0	0	0	0	0	0	0	0	0	0	0	0	0	0	0	0	0	0	0	0	0	0	0	0	0	0	0	0
M01904:40:000000000-ABBU0:1:1102:10494:10296_1:N:0:84	N/A	0	0	0	0	0	0	9	25	0	0	0	0	0	0	0	0	0	0	0	0	0	0	0	0	0	0	0	0	0	0	0	0	0	0	0	0	0	0	0	0	0	0	0	0	0	0	0	0
M01904:40:000000000-ABBU0:1:1102:18690:9480_1:N:0:88	N/A	0	40	0	0	0	0	0	0	0	0	0	0	0	0	0	0	0	0	0	0	0	0	0	0	0	0	0	0	0	0	0	0	0	0	0	0	0	0	0	0	0	0	0	0	0	0	0	0
M01904:40:000000000-ABBU0:1:1102:5828:20783_1:N:0:62	N/A	0	0	0	0	0	0	0	0	0	0	0	0	0	0	36	0	0	0	0	0	0	0	0	0	0	0	0	0	0	0	0	0	0	0	0	0	0	0	0	0	0	0	0	0	0	0	0	0
M01904:40:000000000-ABBU0:1:1103:17753:3173_1:N:0:81	N/A	0	9	0	23	0	0	0	0	0	0	6	0	1	0	0	0	11	0	0	0	0	0	0	0	0	0	0	0	0	0	0	0	0	0	0	0	0	0	0	0	0	0	0	0	0	0	0	0
M01904:40:000000000-ABBU0:1:1104:27943:8709_1:N:0:61	N/A	0	0	0	0	0	0	0	0	0	0	0	0	0	36	0	0	0	0	0	0	0	0	0	0	0	0	0	0	0	0	0	0	0	0	0	0	0	0	0	0	0	0	0	0	0	0	0	0
M01904:40:000000000-ABBU0:1:1106:17044:25251_1:N:0:80	N/A	0	0	12	0	0	0	0	0	0	0	0	0	0	26	0	0	0	0	0	0	0	0	0	0	0	0	0	0	0	0	0	0	0	0	0	0	0	0	0	0	0	0	0	0	0	0	0	0
M01904:40:000000000-ABBU0:1:1101:13040:4492_1:N:0:52	N/A	0	0	0	0	0	0	0	0	0	0	0	0	0	0	0	0	0	0	0	0	0	0	0	0	0	0	0	0	0	0	0	0	0	0	0	0	0	0	0	0	0	0	0	0	0	0	0	0
M01904:40:000000000-ABBU0:1:1101:17830:3270_1:N:0:65	N/A	0	0	0	0	0	0	0	0	0	0	0	0	0	0	0	0	0	36	0	0	0	0	0	0	0	0	0	0	0	0	0	0	0	0	0	0	0	0	0	0	0	0	0	0	0	0	0	0
M01904:40:000000000-ABBU0:1:1101:20165:8291_1:N:0:49	N/A	0	0	0	0	0	0	0	0	0	0	0	0	0	0	0	0	0	0	0	0	0	0	0	0	0	0	0	0	0	0	0	0	0	0	0	0	0	0	0	0	0	0	0	0	0	0	35	0
M01904:40:000000000-ABBU0:1:1101:25633:18201_1:N:0:53	N/A	0	0	0	0	0	0	0	0	0	0	0	0	0	0	0	0	0	0	0	0	0	0	0	0	0	0	0	0	0	0	0	0	0	0	0	0	0	0	0	0	0	33	0	0	0	0	0	0
M01904:40:000000000-ABBU0:1:1101:8529:6182_1:N:0:62	N/A	0	0	0	0	0	0	0	0	0	0	0	0	0	0	63	0	0	0	0	0	0	0	0	0	0	0	0	0	0	0	0	0	0	0	0	0	0	0	0	0	0	0	0	0	0	0	0	1
M01904:40:000000000-ABBU0:1:1102:21200:4478_1:N:0:66	N/A	0	0	0	0	0	0	0	0	0	0	0	0	0	0	0	0	0	0	35	0	0	0	0	0	0	0	0	0	0	0	0	0	0	0	0	0	0	0	0	0	0	0	0	0	0	0	0	0
M01904:40:000000000-ABBU0:1:1102:22059:14168_1:N:0:82	N/A	0	0	0	0	33	0	0	0	0	0	0	0	0	0	0	0	0	0	0	0	0	0	0	0	0	0	0	0	0	0	0	0	0	0	0	0	0	0	0	0	0	0	0	0	0	0	0	0
M01904:40:000000000-ABBU0:1:1104:15283:24392_1:N:0:88	N/A	33	16	0	0	0	0	28	0	0	0	0	0	0	0	0	0	0	0	0	0	0	0	0	0	0	0	0	0	0	0	0	0	0	0	0	0	0	0	0	0	0	0	0	0	0	0	0	0
M01904:40:000000000-ABBU0:1:1105:14749:12587_1:N:0:86	N/A	0	0	0	0	0	0	0	0	4	0	2	0	2	0	0	0	2	0	0	25	0	0	0	0	0	0	0	0	0	0	0	0	0	0	0	0	0	0	0	0	0	0	0	0	0	0	0	3
M01904:40:000000000-ABBU0:1:1106:21187:8029_1:N:0:81	N/A	0	0	0	12	0	0	0	0	0	0	0	0	0	0	0	0	21	0	0	0	0	0	0	0	0	0	0	0	0	0	0	0	0	0	0	0	0	0	0	0	0	0	0	0	0	0	0	0
M01904:40:000000000-ABBU0:1:1108:6568:5578_1:N:0:85	N/A	0	0	0	0	0	0	0	33	0	0	0	0	0	0	0	0	0	0	0	0	0	0	0	0	0	0	0	0	0	0	0	0	0	0	0	0	0	0	0	0	0	0	0	0	0	0	0	0
M01904:40:000000000-ABBU0:1:1111:16077:2086_1:N:0:85	N/A	0	0	0	0	0	0	0	2	0	0	0	0	0	0	0	2	0	0	0	0	0	0	0	0	0	0	0	0	0	0	0	0	0	0	0	0	0	0	0	0	0	0	0	0	0	0	33	0
M01904:40:000000000-ABBU0:1:1101:11076:12494_1:N:0:83	N/A	0	0	0	0	0	16	0	0	0	18	0	0	0	0	0	0	0	0	0	0	0	0	0	0	0	0	0	0	0	0	0	0	0	0	0	0	0	0	0	0	0	0	0	0	0	0	0	0
M01904:40:000000000-ABBU0:1:1101:14308:20656_1:N:0:68	N/A	0	2	0	1	0	0	0	0	0	5	0	36	6	0	0	0	0	0	0	1	0	0	0	0	0	0	0	0	0	0	0	0	0	0	0	0	0	0	0	0	0	0	0	0	0	0	0	0
M01904:40:000000000-ABBU0:1:1101:20600:11158_1:N:0:61	N/A	0	0	0	0	0	0	0	0	0	0	0	0	0	32	0	0	0	0	0	0	0	0	0	0	0	0	0	0	0	0	0	0	0	0	0	0	0	0	0	0	0	0	0	0	0	0	0	0
M01904:40:000000000-ABBU0:1:1101:26538:7931_1:N:0:49	N/A	0	0	0	0	0	0	0	0	0	0	0	0	0	0	0	0	0	0	0	0	0	0	0	0	0	0	0	0	0	0	0	0	0	0	0	0	0	0	0	0	0	0	0	0	0	0	33	0
M01904:40:000000000-ABBU0:1:1101:7003:4604_1:N:0:64	N/A	0	0	0	0	0	0	0	0	0	0	0	0	0	0	0	0	36	0	0	0	0	0	0	0	0	0	0	0	0	0	0	0	0	0	0	0	0	0	0	0	0	0	0	0	0	0	0	0
M01904:40:000000000-ABBU0:1:1102:13258:24924_1:N:0:68	N/A	0	0	3	0	0	0	0	0	0	0	0	32	0	0	0	0	0	0	0	0	0	0	0	0	0	0	0	0	0	0	0	0	0	0	0	0	0	0	0	0	0	0	0	0	0	0	0	0
M01904:40:000000000-ABBU0:1:1102:14339:8140_1:N:0:62	N/A	0	0	0	0	0	0	0	0	0	0	0	0	0	0	32	0	0	0	0	0	0	0	0	0	0	0	0	0	0	0	0	0	0	0	0	0	0	0	0	0	0	0	0	0	0	0	0	0
M01904:40:000000000-ABBU0:1:1103:22681:18016_1:N:0:83	N/A	0	0	0	0	0	5	0	0	0	26	0	0	0	0	0	0	0	0	0	0	0	0	0	0	0	0	0	0	0	0	0	0	0	0	0	0	0	0	0	0	0	0	0	0	0	0	0	0
M01904:40:000000000-ABBU0:1:1103:28973:13312_1:N:0:96	N/A	0	0	0	0	0	0	0	0	0	0	0	0	0	0	0	0	0	0	0	0	0	0	0	0	0	0	0	0	34	0	0	0	0	0	0	0	0	0	0	0	0	0	0	0	0	0	0	0
M01904:40:000000000-ABBU0:1:2104:22179:24983_1:N:0:84	N/A	0	0	0	0	0	0	1	0	0	0	0	0	0	0	40	0	8	0	0	0	0	0	0	0	0	0	0	0	0	0	0	0	0	0	0	0	0	0	0	0	0	5	0	0	0	0	0	0
M01904:40:000000000-ABBU0:1:1101:10286:27248_1:N:0:85	N/A	0	0	0	0	0	0	0	33	0	0	0	0	0	0	0	0	0	0	0	0	0	0	0	0	0	0	0	0	0	0	0	0	0	0	0	0	0	0	0	0	0	0	0	0	0	0	0	0
M01904:40:000000000-ABBU0:1:1101:19659:21899_1:N:0:79	N/A	42	0	0	0	0	0	0	0	0	0	0	0	0	0	0	0	0	0	0	0	0	0	0	0	0	0	0	0	0	0	0	0	0	0	0	0	0	0	0	0	0	0	0	0	0	0	0	0
M01904:40:000000000-ABBU0:1:1101:24640:15131_1:N:0:61	N/A	33	0	0	0	0	0	0	0	0	0	0	0	0	35	0	0	0	0	0	0	0	0	0	0	0	0	0	0	0	0	0	0	0	0	0	0	0	0	0	0	0	0	0	0	0	0	0	0
M01904:40:000000000-ABBU0:1:1102:21056:16784_1:N:0:61	N/A	0	0	0	0	0	0	0	0	0	0	0	0	0	31	0	0	0	0	0	0	0	0	0	0	0	0	0	0	0	0	0	0	0	0	0	0	0	0	0	0	0	0	0	0	0	0	0	0
M01904:40:000000000-ABBU0:1:1104:7550:9722_1:N:0:79	N/A	1	0	0	14	5	0	0	0	0	0	0	0	0	8	0	0	12	0	0	0	0	0	0	0	0	0	0	0	0	0	0	0	0	0	0	0	0	0	0	0	0	0	0	0	0	0	0	0
M01904:40:000000000-ABBU0:1:1110:12209:19480_1:N:0:80	N/A	0	0	1	0	0	0	0	0	0	0	0	0	0	0	30	0	0	0	0	0	0	0	0	0	0	0	0	0	0	0	0	0	0	0	0	0	0	0	0	0	0	0	0	0	0	0	0	0
M01904:40:000000000-ABBU0:1:2102:19331:4572_1:N:0:81	N/A	0	0	0	2	0	0	0	0	0	0	0	0	0	0	0	13	18	0	0	0	0	0	0	0	0	0	0	0	0	0	0	0	0	0	0	0	0	0	0	0	0	0	0	0	0	0	0	0
M01904:40:000000000-ABBU0:1:1101:16833:11731_1:N:0:59	N/A	0	0	0	0	0	0	0	0	0	0	25	0	0	0	0	0	0	2	0	5	0	0	0	0	0	0	0	0	0	0	0	0	0	0	0	0	0	0	0	0	0	0	0	0	0	0	0	0
M01904:40:000000000-ABBU0:1:1101:21033:11888_1:N:0:88	N/A	0	30	0	0	0	0	0	0	0	0	0	0	2	0	0	0	0	0	0	0	0	0	0	0	0	0	0	0	0	0	0	0	0	0	0	0	0	0	0	0	0	0	0	0	0	0	0	0
M01904:40:000000000-ABBU0:1:1101:23850:18095_1:N:0:83	N/A	0	0	0	0	0	34	0	0	0	0	0	0	0	0	0	0	0	0	0	0	0	0	0	0	0	0	0	0	0	0	0	0	0	0	0	0	0	0	0	0	0	0	0	0	0	0	0	0
M01904:40:000000000-ABBU0:1:1101:24184:18482_1:N:0:59	N/A	0	0	0	0	0	0	0	0	0	0	29	0	0	0	0	0	0	0	0	0	0	0	0	0	0	0	0	0	0	0	0	0	0	0	0	0	0	0	0	0	0	0	0	0	0	0	3	0
M01904:40:000000000-ABBU0:1:1101:24409:9803_1:N:0:87	N/A	0	0	0	0	0	0	0	0	0	30	0	0	0	0	0	0	0	0	0	0	0	0	0	0	0	0	0	0	0	0	0	0	0	0	0	0	0	0	0	0	0	0	0	0	0	0	0	0
M01904:40:000000000-ABBU0:1:1101:29271:15871_1:N:0:62	N/A	0	0	0	0	0	0	0	0	0	0	0	0	0	0	34	0	2	0	0	0	0	0	0	0	0	0	0	0	0	0	0	0	0	0	0	0	0	0	0	0	0	0	0	0	0	0	0	0
M01904:40:000000000-ABBU0:1:1101:3912:13961_1:N:0:77	k__Fungi, p__Basidiomycota, c__Exobasidiomycetes, o__Microstromatales, f__unidentified, g__unidentified, s__unidentified	0	0	0	0	0	0	0	0	0	0	0	0	0	0	0	0	0	0	0	0	0	0	0	0	0	0	0	0	0	0	0	0	0	0	0	0	0	0	0	30	0	0	0	0	0	0	0	0
M01904:40:000000000-ABBU0:1:1101:5420:9462_1:N:0:80	N/A	0	0	42	0	0	0	0	0	0	0	0	0	0	0	0	0	0	0	0	0	0	0	0	0	0	0	0	0	0	0	0	0	0	0	0	0	0	0	0	0	0	0	0	0	0	0	0	0
M01904:40:000000000-ABBU0:1:1101:9308:10971_1:N:0:62	N/A	0	0	0	0	0	0	0	0	0	0	0	0	0	0	34	0	0	0	0	0	0	0	0	0	0	0	0	0	0	0	0	0	0	0	0	0	0	0	0	0	0	0	0	0	0	0	0	0
M01904:40:000000000-ABBU0:1:1103:26086:14245_1:N:0:80	N/A	0	0	10	0	0	0	0	0	0	0	0	0	0	20	0	0	0	0	0	0	0	0	0	0	0	0	0	0	0	0	0	0	0	0	0	0	0	0	0	0	0	0	0	0	0	0	0	0
M01904:40:000000000-ABBU0:1:1104:16537:14670_1:N:0:75	N/A	0	0	0	0	0	0	0	0	0	0	0	0	0	0	0	0	0	0	0	0	0	0	0	0	0	0	0	0	0	0	0	0	0	0	0	0	0	3	0	9	0	0	0	0	0	0	0	0
M01904:40:000000000-ABBU0:1:1101:10359:18864_1:N:0:60	N/A	0	0	0	0	0	0	0	0	0	0	0	0	29	0	0	0	0	0	0	0	0	0	0	0	0	0	0	0	0	0	0	0	0	0	0	0	0	0	0	0	0	0	0	0	0	0	0	0
M01904:40:000000000-ABBU0:1:1101:10882:16784_1:N:0:49	N/A	0	0	0	0	0	0	0	0	0	0	0	0	0	0	0	0	0	0	0	0	0	0	0	0	0	0	0	0	0	0	0	0	0	0	0	0	0	0	0	0	0	0	0	0	0	0	29	0
M01904:40:000000000-ABBU0:1:1101:16419:3976_1:N:0:83	N/A	0	0	0	0	0	29	0	0	0	0	0	0	0	0	0	0	0	0	0	0	0	0	0	0	0	0	0	0	0	0	0	0	0	0	0	0	0	0	0	0	0	0	0	0	0	0	0	0
M01904:40:000000000-ABBU0:1:1101:21366:11711_1:N:0:61	N/A	0	0	0	0	0	0	0	0	0	0	0	0	0	31	0	0	0	0	0	0	0	0	0	0	0	0	0	0	0	0	0	0	0	0	0	0	0	0	0	0	0	0	0	0	0	0	0	0
M01904:40:000000000-ABBU0:1:1101:21829:10528_1:N:0:60	N/A	0	0	0	0	0	0	0	0	0	0	0	0	31	0	0	0	0	0	0	0	0	0	0	0	0	0	0	0	0	0	0	0	0	0	0	0	0	0	0	0	0	0	0	0	0	0	0	0
M01904:40:000000000-ABBU0:1:1101:6828:9373_1:N:0:83	N/A	0	0	0	0	0	29	0	0	0	0	0	0	0	0	0	0	0	0	0	0	0	0	0	0	0	0	0	0	0	0	0	0	0	0	0	0	0	0	0	0	0	0	0	0	0	0	0	2
M01904:40:000000000-ABBU0:1:1101:8090:16146_1:N:0:88	N/A	0	29	0	0	0	0	0	0	0	0	5	0	0	0	0	0	0	0	0	0	0	0	0	0	0	0	0	0	0	0	0	0	0	0	0	0	0	0	0	0	0	0	0	0	0	0	0	0
M01904:40:000000000-ABBU0:1:1102:10182:4873_1:N:0:88	N/A	0	29	0	0	0	0	0	0	0	0	2	0	0	0	0	0	0	0	0	0	0	0	0	0	0	0	0	0	0	0	0	0	0	0	0	0	0	0	0	0	0	0	0	0	0	0	0	0
M01904:40:000000000-ABBU0:1:1103:26517:12404_1:N:0:53	N/A	0	0	0	0	0	0	0	0	0	0	0	0	0	0	0	0	0	0	0	0	0	0	0	0	0	0	0	0	0	0	0	0	0	0	0	0	0	0	0	0	0	33	0	0	0	0	0	0
M01904:40:000000000-ABBU0:1:1104:10549:18643_1:N:0:82	N/A	0	0	0	0	4	0	0	0	0	0	2	0	0	0	0	0	0	23	0	0	0	0	0	0	0	0	0	0	0	0	0	0	0	0	0	0	0	0	0	0	0	0	0	0	0	0	0	0
M01904:40:000000000-ABBU0:1:1104:16043:27364_1:N:0:80	N/A	0	0	3	0	0	0	0	2	0	0	0	0	0	0	0	0	0	0	0	0	0	0	0	0	0	0	0	0	0	0	0	0	0	0	0	0	0	0	0	0	0	0	0	0	0	0	24	0
M01904:40:000000000-ABBU0:1:1101:12824:5353_1:N:0:53	N/A	0	0	0	0	0	0	0	0	0	0	0	0	0	0	0	0	0	0	0	0	0	0	0	0	0	0	0	0	0	0	0	0	0	0	0	0	0	0	0	0	0	30	0	0	0	0	0	0
M01904:40:000000000-ABBU0:1:1101:24909:11637_1:N:0:81	N/A	0	0	0	28	0	0	0	0	0	0	0	0	0	0	0	0	0	0	0	0	0	0	0	0	0	0	0	0	0	0	0	0	0	0	0	0	0	0	0	0	0	0	0	0	0	0	0	0
M01904:40:000000000-ABBU0:1:1102:11592:5657_1:N:0:80	N/A	0	0	4	0	0	0	0	3	0	0	7	2	4	0	0	0	0	0	7	0	0	0	0	0	0	0	0	0	0	0	0	0	0	0	0	0	0	0	0	0	0	0	0	0	3	0	0	0
M01904:40:000000000-ABBU0:1:1102:16872:23808_1:N:0:82	N/A	0	0	0	0	33	0	0	0	0	0	0	0	0	0	0	0	20	0	0	0	0	0	0	0	0	0	0	0	0	0	0	0	0	0	0	0	0	0	0	0	0	0	0	0	0	0	0	0
M01904:40:000000000-ABBU0:1:1102:19970:16471_1:N:0:49	N/A	0	0	0	0	0	0	0	0	0	0	0	0	0	0	0	0	0	0	0	0	0	0	0	0	0	0	0	0	0	0	0	0	0	0	0	0	0	0	0	0	0	0	0	0	0	0	30	0
M01904:40:000000000-ABBU0:1:2111:18608:25828_1:N:0:87	N/A	0	0	0	0	0	0	0	0	0	4	0	0	28	0	0	0	0	0	0	0	0	0	0	0	0	0	0	0	0	0	0	0	0	0	0	0	0	0	0	0	0	0	0	0	0	0	0	0
M01904:40:000000000-ABBU0:1:1101:13999:15500_1:N:0:89	N/A	0	0	0	0	0	0	0	0	0	0	0	0	0	0	0	0	0	0	0	0	31	0	0	0	0	0	0	0	0	0	1	0	0	0	0	0	0	0	0	0	0	0	0	0	0	0	0	0
M01904:40:000000000-ABBU0:1:1101:22144:24115_1:N:0:80	N/A	0	0	26	0	0	0	0	0	0	0	3	0	0	0	0	0	0	0	0	0	0	0	0	0	0	0	0	0	0	0	0	0	0	0	0	0	0	0	0	0	0	0	0	0	0	0	0	0
M01904:40:000000000-ABBU0:1:1101:28216:16485_1:N:0:64	N/A	0	0	0	0	0	0	0	0	0	0	0	0	0	0	0	0	27	0	0	0	0	0	0	0	0	0	0	0	0	0	0	0	0	0	0	0	0	0	0	0	0	0	0	0	0	0	0	0
M01904:40:000000000-ABBU0:1:1102:21506:12619_1:N:0:62	N/A	0	0	0	0	0	0	0	0	0	0	0	0	0	0	31	0	0	0	0	0	0	0	0	0	0	0	0	0	0	0	0	0	0	0	0	0	0	0	0	0	0	0	0	0	0	0	0	0
M01904:40:000000000-ABBU0:1:1103:20253:9030_1:N:0:68	N/A	0	0	0	0	0	0	0	0	0	0	0	27	0	0	0	0	0	0	0	0	0	0	0	0	0	0	0	0	0	0	0	0	0	0	0	0	0	0	0	0	0	0	0	0	0	0	0	0
M01904:40:000000000-ABBU0:1:1101:14131:18645_1:N:0:62	N/A	0	0	0	0	0	0	0	0	0	0	0	0	0	0	28	0	0	0	0	0	0	0	0	0	0	0	0	0	0	0	0	0	0	0	0	0	0	0	0	0	0	0	0	0	0	0	0	0
M01904:40:000000000-ABBU0:1:1101:19895:26212_1:N:0:53	N/A	0	0	0	0	0	0	0	0	0	0	0	0	0	0	0	0	0	0	0	0	0	0	0	0	0	0	0	0	0	0	0	0	0	0	0	0	0	0	0	0	0	26	0	0	0	0	0	0
M01904:40:000000000-ABBU0:1:1101:21928:26642_1:N:0:67	N/A	0	0	0	0	0	0	0	0	0	0	0	0	0	0	0	0	0	0	0	32	0	0	0	0	0	0	0	0	0	0	0	0	0	0	0	0	0	0	0	0	0	0	0	0	0	0	0	0
M01904:40:000000000-ABBU0:1:1101:22645:4767_1:N:0:59	N/A	0	0	0	0	0	2	0	0	0	0	30	0	0	0	0	0	0	0	0	0	0	0	0	0	0	0	0	0	0	0	0	0	0	0	0	0	0	0	0	0	0	0	0	0	0	0	0	0
M01904:40:000000000-ABBU0:1:1101:23841:8058_1:N:0:68	N/A	0	0	0	0	0	0	0	0	0	0	0	28	0	0	0	0	0	0	0	0	0	0	0	0	0	0	0	0	0	0	0	0	0	0	0	0	0	0	0	0	0	0	0	0	0	0	0	0
M01904:40:000000000-ABBU0:1:1101:25009:6394_1:N:0:62	N/A	0	0	0	0	0	0	0	0	0	0	0	0	0	0	28	0	0	0	0	0	0	0	0	0	0	0	0	0	0	0	0	0	0	0	0	0	0	0	0	0	0	0	0	0	0	0	0	0
M01904:40:000000000-ABBU0:1:1101:6706:8894_1:N:0:64	N/A	0	0	0	0	0	0	0	0	0	0	0	0	0	0	0	0	26	0	0	0	0	0	0	0	0	0	0	0	0	0	0	0	0	0	0	0	0	0	0	0	0	0	0	0	0	0	0	0
M01904:40:000000000-ABBU0:1:1101:7916:22382_1:N:0:65	N/A	0	0	0	0	0	0	0	0	0	0	0	0	0	0	0	0	0	31	0	0	0	0	0	0	0	0	0	0	0	0	0	0	0	0	0	0	0	0	0	0	0	0	0	0	0	0	0	0
M01904:40:000000000-ABBU0:1:1102:16613:24542_1:N:0:63	N/A	0	0	0	0	0	0	0	0	0	0	0	0	0	0	0	28	0	0	0	0	0	0	0	0	0	0	0	0	0	0	0	0	0	0	0	0	0	0	0	0	0	0	0	0	0	0	0	0
M01904:40:000000000-ABBU0:1:1102:17933:5432_1:N:0:79	N/A	25	0	0	0	0	0	0	0	0	0	0	0	0	0	0	0	0	0	3	0	0	0	0	0	0	0	0	0	0	0	0	0	0	0	0	0	0	0	0	0	0	0	0	0	0	0	0	0
M01904:40:000000000-ABBU0:1:1102:28774:15803_1:N:0:68	N/A	0	0	0	0	0	0	0	0	0	0	0	32	0	0	0	0	0	0	0	0	0	0	0	0	0	0	0	0	0	0	0	0	0	0	0	0	0	0	0	0	0	0	0	0	0	0	0	0
M01904:40:000000000-ABBU0:1:1102:9206:21385_1:N:0:53	N/A	0	0	0	5	0	0	0	0	0	0	0	0	0	0	0	0	0	0	0	0	0	0	0	0	0	0	0	0	0	0	0	0	0	0	0	0	0	0	0	0	0	26	0	0	0	0	0	0
M01904:40:000000000-ABBU0:1:1108:23466:11635_1:N:0:81	N/A	0	0	0	4	0	12	0	0	0	0	0	0	16	0	0	0	0	0	0	0	0	0	0	0	0	0	0	0	0	0	0	0	0	0	0	0	0	0	0	0	0	0	0	0	0	0	0	0
M01904:40:000000000-ABBU0:1:1108:3505:9770_1:N:0:83	N/A	0	0	0	0	0	13	8	0	0	0	0	0	0	0	0	0	10	0	0	0	0	0	0	0	0	0	0	0	0	0	0	0	0	0	0	0	0	0	0	0	0	0	0	0	0	0	0	0
M01904:40:000000000-ABBU0:1:2112:20788:13423_1:N:0:79	N/A	2	0	0	0	0	24	0	0	0	0	0	0	0	0	0	0	0	0	0	0	0	0	0	0	0	0	0	0	0	0	0	0	0	0	0	0	0	0	0	0	0	0	0	0	0	0	0	0
M01904:40:000000000-ABBU0:1:1101:11026:10942_1:N:0:86	N/A	0	0	0	0	0	0	0	0	25	0	0	0	0	0	0	0	0	0	0	0	0	0	0	0	0	0	0	0	0	0	0	0	0	0	0	0	0	0	0	0	0	0	0	0	0	0	0	0
M01904:40:000000000-ABBU0:1:1101:12605:25039_1:N:0:68	N/A	0	0	0	0	0	0	0	0	0	0	0	25	0	0	0	0	0	0	0	0	0	0	0	0	0	0	0	0	0	0	0	0	0	0	0	0	0	0	0	0	0	0	0	0	0	0	0	0
M01904:40:000000000-ABBU0:1:1101:14165:25037_1:N:0:53	N/A	0	0	0	0	0	0	0	0	0	0	0	0	0	0	0	0	0	0	0	0	0	0	0	0	0	0	0	0	0	0	0	0	0	0	0	0	0	0	0	0	0	25	0	0	0	0	0	0
M01904:40:000000000-ABBU0:1:1101:16251:6150_1:N:0:83	N/A	0	0	0	0	0	27	0	0	0	0	0	0	0	0	0	0	0	0	0	0	0	0	0	0	0	0	0	0	0	0	0	0	0	0	0	0	0	0	0	0	0	0	0	0	0	0	0	0
M01904:40:000000000-ABBU0:1:1101:22567:7384_1:N:0:61	N/A	0	0	0	0	0	0	0	0	0	0	0	0	0	26	0	0	3	0	0	0	0	0	0	0	0	0	0	0	0	0	0	0	0	0	0	0	0	0	0	0	0	0	0	0	0	0	0	0
M01904:40:000000000-ABBU0:1:1101:23484:9176_1:N:0:67	N/A	0	0	0	0	0	0	0	0	0	0	0	0	0	0	0	0	0	0	0	25	0	0	0	0	0	0	0	0	0	0	0	0	0	0	0	0	0	0	0	0	0	0	0	0	0	0	0	0
M01904:40:000000000-ABBU0:1:1101:26056:14751_1:N:0:66	N/A	0	0	0	0	0	0	0	0	0	0	0	0	0	0	0	0	0	0	27	0	0	0	0	0	0	0	0	0	0	0	0	0	0	0	0	0	0	0	0	0	0	0	0	0	0	0	0	0
M01904:40:000000000-ABBU0:1:1101:26738:20115_1:N:0:59	N/A	0	0	0	0	0	0	0	0	0	0	25	0	0	0	0	0	0	0	0	8	0	0	0	0	0	0	0	0	0	0	0	0	0	0	0	0	0	0	0	0	0	0	0	0	0	0	0	0
M01904:40:000000000-ABBU0:1:1101:2821:10657_1:N:0:62	N/A	0	0	0	0	0	0	0	0	0	0	0	0	0	0	30	0	0	0	0	0	0	0	0	0	0	0	0	0	0	0	0	0	0	0	0	0	0	0	0	0	0	0	0	0	0	0	0	0
M01904:40:000000000-ABBU0:1:1101:3855:20767_1:N:0:65	N/A	0	0	0	0	0	0	0	0	0	0	0	0	0	0	0	0	0	25	0	0	0	0	0	0	0	0	0	0	0	0	0	0	0	0	0	0	0	0	0	0	0	0	0	0	0	0	0	0
M01904:40:000000000-ABBU0:1:1105:11891:22404_1:N:0:56	N/A	0	0	0	0	0	0	0	0	0	0	0	0	0	0	0	0	0	0	0	0	0	0	0	0	0	0	0	0	0	0	0	13	0	0	0	0	0	0	6	0	0	0	0	0	0	0	0	0
M01904:40:000000000-ABBU0:1:1106:14552:16329_1:N:0:62	N/A	0	0	0	0	0	2	0	0	0	0	0	0	0	0	35	0	0	0	0	0	0	0	0	0	0	0	0	0	0	0	0	0	0	0	0	0	0	0	0	0	0	0	0	0	0	0	0	0
M01904:40:000000000-ABBU0:1:1114:22611:16159_1:N:0:53	N/A	0	0	0	0	0	0	0	0	0	0	0	0	0	0	0	0	0	0	0	0	0	0	0	0	0	0	0	0	0	0	0	0	0	0	0	0	0	0	0	0	0	3	0	0	0	0	22	0
M01904:40:000000000-ABBU0:1:1101:10592:19050_1:N:0:61	N/A	0	0	0	0	0	0	0	0	0	0	0	0	0	24	0	0	0	0	0	0	0	0	0	0	0	0	0	0	0	0	0	0	0	0	0	0	0	0	0	0	0	0	0	0	0	0	0	0
M01904:40:000000000-ABBU0:1:1101:22527:13355_1:N:0:83	N/A	0	0	0	0	0	5	0	0	0	5	18	0	0	0	0	0	0	0	0	0	0	0	0	0	0	0	0	0	0	0	0	0	0	0	0	0	0	0	0	0	0	0	0	0	0	0	0	0
M01904:40:000000000-ABBU0:1:1101:24403:25027_1:N:0:80	N/A	0	0	4	0	0	0	0	7	1	0	14	0	3	0	0	0	0	0	0	0	0	0	0	0	0	0	0	0	0	0	0	0	0	0	0	0	0	0	0	0	0	0	0	0	0	0	0	1
M01904:40:000000000-ABBU0:1:1101:29020:15083_1:N:0:87	N/A	0	0	0	0	0	0	0	0	0	11	0	0	0	0	0	0	0	17	0	0	0	0	0	0	0	0	0	0	0	0	0	0	0	0	0	0	0	0	0	0	0	0	0	0	0	0	0	0
M01904:40:000000000-ABBU0:1:1101:4074:21688_1:N:0:84	N/A	0	0	0	0	0	0	28	0	0	0	0	0	0	0	0	0	0	0	0	0	0	0	0	0	0	0	0	0	0	0	0	0	0	0	0	0	0	0	0	0	0	0	0	0	0	0	0	0
M01904:40:000000000-ABBU0:1:1101:9979:21361_1:N:0:65	N/A	0	0	0	0	0	0	0	0	0	0	0	0	0	0	0	0	0	28	0	0	0	0	0	0	0	0	0	0	0	0	0	0	0	0	0	0	0	0	0	0	0	0	0	0	0	0	0	0
M01904:40:000000000-ABBU0:1:1102:10630:14025_1:N:0:60	N/A	0	0	0	0	0	2	0	0	0	0	0	0	29	0	0	0	0	6	0	0	0	0	0	0	0	0	0	0	0	0	0	0	0	0	0	0	0	0	0	0	0	0	0	0	0	0	1	3
M01904:40:000000000-ABBU0:1:1102:2347:18322_1:N:0:61	N/A	1	5	0	0	0	0	0	0	0	0	4	0	0	26	7	0	0	0	0	3	0	0	0	0	0	0	0	0	0	0	0	0	0	0	0	0	0	0	0	0	0	0	0	0	0	0	0	0
M01904:40:000000000-ABBU0:1:1103:18183:17760_1:N:0:84	N/A	0	0	0	0	0	0	16	0	14	0	0	0	0	0	0	0	0	0	0	0	0	0	0	0	0	0	0	0	0	0	0	0	0	0	0	0	0	0	0	0	0	0	0	0	0	0	0	0
M01904:40:000000000-ABBU0:1:1103:19784:9731_1:N:0:65	N/A	0	0	0	0	0	0	0	0	0	0	0	0	0	0	0	0	0	26	0	0	0	0	0	0	0	0	0	0	0	0	0	0	0	0	0	0	0	0	0	0	0	0	0	0	0	0	0	0
M01904:40:000000000-ABBU0:1:1104:4247:14635_1:N:0:82	N/A	0	0	0	0	13	11	0	0	0	0	0	0	0	0	0	0	0	0	0	0	0	0	0	0	0	0	0	0	0	0	0	0	0	0	0	0	0	0	0	0	0	0	0	0	0	0	0	0
M01904:40:000000000-ABBU0:1:1109:8127:14215_1:N:0:85	N/A	0	0	0	0	0	0	0	2	0	0	0	0	0	0	0	0	0	22	0	0	0	0	0	0	0	0	0	0	0	0	0	0	0	0	0	0	0	0	0	0	0	0	0	0	0	0	0	0
M01904:40:000000000-ABBU0:1:2102:16133:17081_1:N:0:82	N/A	0	0	0	0	3	0	0	6	0	16	0	0	0	0	0	0	1	0	0	0	0	0	0	0	0	0	0	0	0	0	0	0	0	0	0	0	0	0	0	0	0	0	0	0	0	0	0	0
M01904:40:000000000-ABBU0:1:1101:13649:15839_1:N:0:59	N/A	0	0	0	0	0	0	0	0	0	0	25	0	0	0	0	0	0	0	0	0	0	0	0	0	0	0	0	0	0	0	0	0	0	0	0	0	0	0	0	0	0	0	0	0	0	0	0	0
M01904:40:000000000-ABBU0:1:1101:17739:2870_1:N:0:68	N/A	0	0	0	0	0	0	0	0	0	0	0	25	0	0	0	0	0	0	0	0	0	0	0	0	0	0	0	0	0	0	0	0	0	0	0	0	0	0	0	0	0	0	0	0	0	0	0	0
M01904:40:000000000-ABBU0:1:1101:18048:18107_1:N:0:86	N/A	0	0	0	0	0	0	0	0	23	0	0	0	0	0	0	0	0	0	0	0	0	0	0	0	0	0	0	0	0	0	0	0	0	0	0	0	0	0	0	0	0	0	0	0	0	0	0	0
M01904:40:000000000-ABBU0:1:1101:20227:26179_1:N:0:90	N/A	0	0	0	0	0	0	0	0	0	0	0	0	0	0	0	0	0	0	0	0	0	0	23	0	0	0	0	0	0	0	0	0	0	0	0	0	0	0	0	0	0	0	0	0	0	0	0	0
M01904:40:000000000-ABBU0:1:1101:21300:2575_1:N:0:59	N/A	0	0	0	0	0	0	0	0	0	0	23	0	0	0	0	0	0	0	0	0	0	0	0	0	0	0	0	0	0	0	0	0	0	0	0	0	0	0	0	0	0	0	0	0	0	0	0	0
M01904:40:000000000-ABBU0:1:1101:9823:16532_1:N:0:79	N/A	9	0	0	0	0	0	0	0	0	0	0	0	14	0	0	0	0	0	0	0	0	0	0	0	0	0	0	0	0	0	0	0	0	0	0	0	0	0	0	0	0	0	0	0	0	0	0	0
M01904:40:000000000-ABBU0:1:1102:15016:5832_1:N:0:49	N/A	0	0	0	0	0	0	0	0	0	0	0	0	0	0	0	0	0	0	0	0	0	0	0	0	0	0	0	0	0	0	0	0	0	0	0	0	0	0	0	0	0	0	0	0	0	0	22	0
M01904:40:000000000-ABBU0:1:1102:26138:11253_1:N:0:83	N/A	0	0	0	0	0	23	0	0	0	0	0	0	0	0	0	0	0	0	0	0	0	0	0	0	0	0	0	0	0	0	0	0	0	0	0	0	0	0	0	0	0	0	0	0	0	0	0	0
M01904:40:000000000-ABBU0:1:1102:7129:5218_1:N:0:53	N/A	0	0	0	0	0	0	0	0	0	0	0	0	0	0	0	0	0	0	0	0	0	0	0	0	0	0	0	0	0	0	0	0	0	0	0	0	0	0	0	0	0	23	0	0	0	0	0	0
M01904:40:000000000-ABBU0:1:1103:26174:16950_1:N:0:65	N/A	0	0	0	0	0	0	0	0	0	0	0	0	0	0	0	0	0	7	0	13	0	0	0	0	0	0	0	0	0	0	0	0	0	0	0	0	0	0	0	0	0	0	0	0	0	0	0	3
M01904:40:000000000-ABBU0:1:1104:19578:3983_1:N:0:49	N/A	0	0	0	0	0	0	0	0	0	0	0	0	0	0	0	0	0	0	0	0	0	0	0	0	0	0	0	0	0	0	0	0	0	0	0	0	0	0	0	0	0	0	0	0	0	0	25	0
M01904:40:000000000-ABBU0:1:2102:25168:11217_1:N:0:63	N/A	0	0	0	0	0	0	0	0	0	0	0	0	0	0	0	2	0	0	0	0	0	0	0	0	0	0	0	0	0	0	0	0	0	0	0	0	0	0	0	0	0	0	0	0	0	0	14	10
M01904:40:000000000-ABBU0:1:2103:23216:17640_1:N:0:80	N/A	0	0	1	0	0	0	0	0	23	0	0	0	0	0	0	0	0	0	0	0	0	0	0	0	0	0	0	0	0	0	0	0	0	0	0	0	0	0	0	0	0	0	0	0	0	0	0	0
M01904:40:000000000-ABBU0:1:2109:27618:18245_1:N:0:79	N/A	9	0	0	0	0	0	0	0	46	0	0	0	0	0	0	0	0	0	0	0	0	0	0	0	0	0	0	0	0	0	0	0	0	0	0	0	0	0	0	0	0	0	0	0	0	0	0	155
M01904:40:000000000-ABBU0:1:1101:19333:9139_1:N:0:83	N/A	0	0	0	0	0	22	0	0	0	0	0	0	0	0	0	0	0	0	0	0	0	0	0	0	0	0	0	0	0	0	0	0	0	0	0	0	0	0	0	0	0	0	0	0	0	0	0	0
M01904:40:000000000-ABBU0:1:1101:20271:15394_1:N:0:62	N/A	0	0	0	0	0	0	0	0	0	0	0	0	0	0	22	0	0	0	0	0	0	0	0	0	0	0	0	0	0	0	0	0	0	0	0	0	0	0	0	0	0	0	0	0	0	0	0	0
M01904:40:000000000-ABBU0:1:1101:25276:11325_1:N:0:83	N/A	0	0	0	0	0	22	0	0	0	0	0	0	0	0	0	0	0	0	0	0	0	0	0	0	0	0	0	0	0	0	0	0	0	0	0	0	0	0	0	0	0	0	0	0	0	0	0	0
M01904:40:000000000-ABBU0:1:1101:25966:11278_1:N:0:49	N/A	0	0	0	0	0	2	0	0	0	0	0	0	0	0	0	0	8	0	0	0	0	0	0	0	0	0	0	0	0	0	0	0	0	0	0	0	0	0	0	0	0	0	0	0	0	0	8	16
M01904:40:000000000-ABBU0:1:1102:14151:22636_1:N:0:86	N/A	0	0	0	0	0	0	0	0	22	0	0	0	0	0	0	0	0	0	0	0	0	0	0	0	0	0	0	0	0	0	0	0	0	0	0	0	0	0	0	0	0	0	0	0	0	0	0	0
M01904:40:000000000-ABBU0:1:1102:17716:18780_1:N:0:81	N/A	0	0	0	7	0	0	0	0	0	15	0	0	0	0	0	0	0	0	0	0	0	0	0	0	0	0	0	0	0	0	0	0	0	0	0	0	0	0	0	0	0	0	0	0	0	0	0	0
M01904:40:000000000-ABBU0:1:1102:28542:15272_1:N:0:88	N/A	0	22	0	0	0	0	0	0	0	0	0	0	0	0	0	0	0	0	0	0	0	0	0	0	0	0	0	0	0	0	0	0	0	0	0	0	0	0	0	0	0	0	0	0	0	0	0	0
M01904:40:000000000-ABBU0:1:1103:13070:22307_1:N:0:53	N/A	0	0	0	0	0	0	0	0	16	0	0	0	0	2	0	0	0	0	0	0	0	0	0	0	0	0	0	0	0	0	0	0	0	0	0	0	0	0	0	0	0	1	0	12	0	0	0	0
M01904:40:000000000-ABBU0:1:1103:16904:27867_1:N:0:94	N/A	0	0	0	0	0	0	0	0	0	0	0	0	0	0	0	0	0	0	0	0	0	0	0	0	0	0	27	0	0	0	0	0	0	0	0	0	0	0	0	0	0	0	0	0	0	0	0	0
M01904:40:000000000-ABBU0:1:1103:22279:12919_1:N:0:80	N/A	0	6	22	0	0	1	0	0	0	0	0	0	0	0	0	0	0	0	0	0	0	0	0	0	0	0	0	0	0	0	0	0	0	0	0	0	0	0	0	0	0	0	0	0	0	0	0	0
M01904:40:000000000-ABBU0:1:1103:5119:14705_1:N:0:61	N/A	0	0	0	4	0	0	0	0	0	0	0	0	0	22	0	0	0	0	0	0	0	0	0	0	0	0	0	0	0	0	0	0	0	0	0	0	0	0	0	0	0	0	0	0	0	0	0	1
M01904:40:000000000-ABBU0:1:1104:25777:10133_1:N:0:68	N/A	0	0	0	0	0	0	0	0	0	0	0	13	9	0	0	0	0	0	0	0	0	0	0	0	0	0	0	0	0	0	0	0	0	0	0	0	0	0	0	0	0	0	0	0	0	0	0	0
M01904:40:000000000-ABBU0:1:1105:25535:7589_1:N:0:88	N/A	0	16	0	2	0	0	0	0	0	10	0	0	6	0	0	0	0	0	2	0	0	0	0	0	0	0	0	0	0	0	0	0	0	0	0	0	0	0	0	0	0	0	0	0	0	0	0	0
M01904:40:000000000-ABBU0:1:1109:8509:4849_1:N:0:83	N/A	0	0	0	0	0	1	0	0	0	0	0	0	0	0	0	0	25	0	0	0	0	0	0	0	0	0	0	0	0	0	0	0	0	0	0	0	0	0	0	0	0	0	0	0	0	0	0	0
M01904:40:000000000-ABBU0:1:2110:2871:12029_1:N:0:82	N/A	0	0	0	0	1	0	0	0	0	0	0	0	0	0	0	0	0	0	0	23	0	0	0	0	0	0	0	0	0	0	0	0	0	0	0	0	0	0	0	0	0	0	0	0	0	0	0	0
M01904:36:000000000-ABM09:1:1102:24015:9980_1:N:0:83	N/A	0	0	0	0	0	0	0	0	0	0	0	0	0	0	0	0	0	0	0	0	0	0	0	0	0	0	0	0	0	0	0	0	0	0	0	0	0	0	0	0	0	0	0	21	0	0	0	0
M01904:40:000000000-ABBU0:1:1101:11876:27348_1:N:0:80	N/A	0	0	21	0	0	0	0	0	0	0	0	0	0	0	0	0	0	0	0	0	0	0	0	0	0	0	0	0	0	0	0	0	0	0	0	0	0	0	0	0	0	0	0	0	0	0	0	0
M01904:40:000000000-ABBU0:1:1101:13194:21780_1:N:0:51	N/A	0	0	0	0	0	0	0	0	0	0	0	0	0	0	0	0	0	0	0	0	0	0	0	0	0	0	0	0	0	0	0	0	0	0	0	0	0	0	0	0	0	0	0	0	0	0	0	0
M01904:40:000000000-ABBU0:1:1101:13917:17905_1:N:0:87	N/A	0	0	0	0	0	0	0	0	0	11	0	3	7	0	0	0	0	0	0	0	0	0	0	0	0	0	0	0	0	0	0	0	0	0	0	0	0	0	0	0	0	0	0	0	0	0	0	0
M01904:40:000000000-ABBU0:1:1101:15396:10113_1:N:0:84	N/A	0	0	0	0	0	0	23	0	0	0	0	0	0	0	0	0	0	0	0	0	0	0	0	0	0	0	0	0	0	0	0	0	0	0	0	0	0	0	0	0	0	0	0	0	0	0	0	0
M01904:40:000000000-ABBU0:1:1101:18628:5131_1:N:0:68	N/A	0	0	0	0	0	0	0	0	0	0	0	13	0	0	0	0	0	0	0	0	0	0	0	0	0	0	0	0	0	0	0	0	0	0	0	0	0	0	0	0	0	8	0	0	0	0	0	0
M01904:40:000000000-ABBU0:1:1101:26382:17690_1:N:0:87	N/A	0	0	0	0	0	0	0	0	0	23	0	0	0	0	0	0	0	0	0	0	0	0	0	0	0	0	0	0	0	0	0	0	0	0	0	0	0	0	0	0	0	0	0	0	0	0	0	0
M01904:40:000000000-ABBU0:1:1102:18141:12007_1:N:0:60	N/A	0	0	0	0	0	0	0	0	0	0	0	0	23	0	0	0	0	0	0	0	0	0	0	0	0	0	0	0	0	0	0	0	0	0	0	0	0	0	0	0	0	0	0	0	0	0	0	0
M01904:40:000000000-ABBU0:1:1102:19944:18001_1:N:0:83	N/A	0	0	0	0	0	20	0	0	1	0	0	0	0	2	0	0	0	0	0	0	0	0	0	0	0	0	0	0	0	0	0	0	0	0	0	0	0	0	0	0	0	0	0	0	0	0	0	0
M01904:40:000000000-ABBU0:1:1102:5401:15968_1:N:0:61	N/A	0	0	0	0	0	0	0	0	0	0	0	0	0	23	0	0	0	0	0	0	0	0	0	0	0	0	0	0	0	0	0	0	0	0	0	0	0	0	0	0	0	0	0	0	0	0	0	0
M01904:40:000000000-ABBU0:1:1103:21329:15612_1:N:0:88	N/A	0	21	0	0	0	0	0	0	0	0	0	0	0	0	0	0	0	0	0	0	0	0	0	0	0	0	0	0	0	0	0	0	0	0	0	0	0	0	0	0	0	0	0	0	0	0	0	0
M01904:40:000000000-ABBU0:1:1104:23248:19296_1:N:0:87	N/A	0	0	0	0	0	0	0	0	0	27	0	0	0	0	0	0	0	0	0	0	0	0	0	0	0	0	0	0	0	0	0	0	0	0	0	0	0	0	0	0	0	0	0	0	0	0	0	0
M01904:40:000000000-ABBU0:1:1105:16365:5974_1:N:0:87	N/A	0	0	0	0	0	0	0	0	0	23	0	0	0	0	0	0	0	0	0	0	0	0	0	0	0	0	0	0	0	0	0	0	0	0	0	0	0	0	0	0	0	0	0	0	0	0	0	0
M01904:40:000000000-ABBU0:1:1105:19027:14035_1:N:0:86	N/A	0	0	0	0	0	0	0	0	17	0	6	0	0	0	0	0	0	0	0	0	0	0	0	0	0	0	0	0	0	0	0	0	0	0	0	0	0	0	0	0	0	0	0	0	0	0	0	0
M01904:40:000000000-ABBU0:1:1105:4596:13968_1:N:0:85	N/A	0	0	0	2	0	0	0	23	0	0	0	0	0	0	0	0	0	0	0	0	0	0	0	0	0	0	0	0	0	0	0	0	0	0	0	0	0	0	0	0	0	0	0	0	0	0	0	0
M01904:40:000000000-ABBU0:1:1106:19483:10443_1:N:0:68	N/A	0	0	0	0	0	0	0	0	0	0	0	4	0	0	17	0	0	0	0	0	0	0	0	0	0	0	0	0	0	0	0	0	0	0	0	0	0	0	0	0	0	0	0	0	0	0	0	0
M01904:40:000000000-ABBU0:1:1114:25442:22356_1:N:0:88	N/A	0	1	6	0	0	0	0	0	0	0	22	0	0	0	0	0	0	0	0	0	0	0	0	0	0	0	0	0	0	0	0	0	0	0	0	0	0	0	0	0	0	0	0	0	0	0	0	0
M01904:41:000000000-AGJUP:1:1108:19676:27479_1:N:0:49	N/A	0	0	0	0	0	0	0	0	0	0	0	0	0	0	0	0	0	0	0	0	0	0	0	0	0	0	0	0	0	1	0	0	0	0	0	0	0	0	0	0	0	0	0	0	0	0	0	0
M01904:40:000000000-ABBU0:1:1101:17734:8056_1:N:0:65	N/A	0	0	0	0	0	0	0	0	0	0	0	0	0	0	0	0	0	22	5	0	0	0	0	0	0	0	0	0	0	0	0	0	0	0	0	0	0	0	0	0	0	0	0	0	0	0	0	0
M01904:40:000000000-ABBU0:1:1101:18433:12512_1:N:0:50	N/A	0	0	0	0	0	0	0	0	0	0	0	0	0	0	0	0	0	0	0	0	0	0	0	0	0	0	0	0	0	0	0	0	0	0	0	0	0	0	0	0	0	0	0	0	0	0	0	30
M01904:40:000000000-ABBU0:1:1101:21973:7220_1:N:0:59	N/A	0	0	0	0	0	0	0	0	0	0	20	0	0	0	0	0	0	0	0	0	0	0	0	0	0	0	0	0	0	0	0	0	0	0	0	0	0	0	0	0	0	0	0	0	0	0	0	0
M01904:40:000000000-ABBU0:1:1101:2695:11623_1:N:0:51	N/A	0	0	0	0	0	0	0	0	0	0	0	0	0	0	0	0	0	0	0	0	0	0	0	0	0	0	0	0	0	0	0	0	0	0	0	0	0	0	0	0	0	0	0	0	0	0	0	0
M01904:40:000000000-ABBU0:1:1101:9556:24476_1:N:0:86	N/A	0	0	0	0	0	0	0	0	22	0	0	0	0	0	0	0	0	0	0	0	0	0	0	0	0	0	0	0	0	0	0	0	0	0	0	0	0	0	0	0	0	0	0	0	0	0	0	0
M01904:40:000000000-ABBU0:1:1102:16313:21543_1:N:0:61	N/A	0	0	0	0	0	0	0	0	0	0	0	0	0	20	0	0	0	0	0	0	0	0	0	0	0	0	0	0	0	0	0	0	0	0	0	0	0	0	0	0	0	0	0	0	0	0	0	0
M01904:40:000000000-ABBU0:1:1102:6070:16851_1:N:0:84	N/A	0	0	0	0	0	0	23	0	0	0	0	0	0	0	0	0	0	0	0	0	0	0	0	0	0	0	0	0	0	0	0	0	0	0	0	0	0	0	0	0	0	0	0	0	0	0	0	0
M01904:40:000000000-ABBU0:1:1103:23012:11923_1:N:0:68	N/A	0	0	1	0	0	0	0	0	5	0	0	20	0	0	0	0	0	0	0	0	0	0	0	0	0	0	0	0	0	0	0	0	0	0	0	0	0	0	0	0	0	0	0	0	0	0	0	0
M01904:40:000000000-ABBU0:1:1104:8098:22037_1:N:0:59	N/A	0	0	0	0	0	0	0	0	0	0	20	0	0	0	0	0	0	0	0	0	0	0	0	0	0	0	0	0	0	0	0	0	0	0	0	0	0	0	0	0	0	0	0	0	0	0	0	0
M01904:40:000000000-ABBU0:1:1105:11282:16402_1:N:0:86	N/A	0	0	0	0	0	0	0	0	22	0	0	0	0	0	0	0	0	0	0	0	0	0	0	0	0	0	0	0	0	0	0	0	0	0	0	0	0	0	0	0	0	0	0	0	0	0	0	0
M01904:40:000000000-ABBU0:1:1108:23288:22560_1:N:0:64	N/A	0	0	0	0	0	0	0	0	0	0	0	0	0	0	0	0	20	0	0	0	0	0	0	0	0	0	0	0	0	0	0	0	0	0	0	0	0	0	0	0	0	0	0	0	0	0	0	0
M01904:40:000000000-ABBU0:1:1108:29116:13171_1:N:0:61	N/A	0	0	0	0	0	0	0	0	0	0	0	0	0	4	0	0	0	0	0	0	0	0	0	0	0	0	0	0	0	0	0	0	0	0	0	0	0	0	0	0	0	0	0	0	0	0	0	16
M01904:40:000000000-ABBU0:1:1101:18769:22257_1:N:0:87	N/A	0	0	0	0	0	0	0	0	0	26	0	0	0	0	0	0	0	0	0	0	0	0	0	0	0	0	0	0	0	0	0	0	0	0	0	0	0	0	0	0	0	0	0	0	0	0	0	0
M01904:40:000000000-ABBU0:1:1101:24183:24713_1:N:0:60	N/A	0	0	0	0	0	0	0	0	0	0	0	0	19	0	0	0	0	0	0	0	0	0	0	0	0	0	0	0	0	0	0	0	0	0	0	0	0	0	0	0	0	0	0	0	0	0	0	0
M01904:40:000000000-ABBU0:1:1101:25034:19001_1:N:0:60	N/A	0	0	0	0	0	0	3	0	0	0	0	0	19	0	0	0	0	0	0	0	0	0	0	0	0	0	0	0	0	0	0	0	0	0	0	0	0	0	0	0	0	0	0	0	0	0	0	0
M01904:40:000000000-ABBU0:1:1101:4078:12852_1:N:0:66	N/A	0	0	0	0	0	0	0	0	0	0	0	0	0	0	0	0	0	0	24	0	0	0	0	0	0	0	0	0	0	0	0	0	0	0	0	0	0	0	0	0	0	0	0	0	0	0	0	0
M01904:40:000000000-ABBU0:1:1101:9947:23886_1:N:0:67	N/A	0	0	0	0	0	0	0	0	0	0	0	0	0	0	0	0	0	0	0	19	0	0	0	0	0	0	0	0	0	0	0	0	0	0	0	0	0	0	0	0	0	0	0	0	0	0	0	0
M01904:40:000000000-ABBU0:1:1102:15517:5907_1:N:0:65	N/A	3	0	0	0	0	0	0	0	0	0	0	0	0	0	12	0	0	21	0	0	0	0	0	0	0	0	0	0	0	0	0	0	0	0	0	0	0	0	0	0	0	1	0	0	0	0	0	0
M01904:40:000000000-ABBU0:1:1102:17656:14405_1:N:0:88	N/A	0	19	0	0	0	0	0	0	0	0	0	0	0	0	0	0	0	0	0	0	0	0	0	0	0	0	0	0	0	0	0	0	0	0	0	0	0	0	0	0	0	0	0	0	0	0	0	0
M01904:40:000000000-ABBU0:1:1102:20120:10319_1:N:0:79	N/A	2	0	0	0	3	0	0	0	0	0	0	0	0	0	14	0	0	0	0	0	0	0	0	0	0	0	0	0	0	0	0	0	0	0	0	0	0	0	0	0	0	0	0	0	0	0	0	0
M01904:40:000000000-ABBU0:1:1102:22407:20533_1:N:0:53	N/A	0	0	0	0	0	0	0	0	0	0	0	0	0	0	0	0	0	0	0	0	0	0	0	0	0	0	0	0	0	0	0	0	0	0	0	0	0	0	0	0	0	21	0	0	0	0	0	0
M01904:40:000000000-ABBU0:1:1102:25058:15011_1:N:0:51	N/A	0	0	0	0	0	0	0	0	0	0	0	0	0	0	0	0	0	0	0	0	0	0	0	0	0	0	0	0	0	0	0	0	0	0	0	0	0	0	0	0	0	0	0	0	0	0	0	0
M01904:40:000000000-ABBU0:1:1102:9110:11144_1:N:0:64	N/A	0	0	0	0	0	0	0	0	0	0	0	0	0	0	0	0	26	0	0	0	0	0	0	0	0	0	0	0	0	0	0	0	0	0	0	0	0	0	0	0	0	0	0	0	0	0	0	0
M01904:40:000000000-ABBU0:1:1102:9408:12291_1:N:0:79	N/A	15	0	0	0	0	0	0	0	0	0	0	0	4	0	0	0	0	0	0	0	0	0	0	0	0	0	0	0	0	0	0	0	0	0	0	0	0	0	0	0	0	0	0	0	0	0	0	0
M01904:40:000000000-ABBU0:1:1103:14431:7660_1:N:0:68	N/A	0	0	0	0	0	0	0	0	0	0	0	19	0	0	0	0	0	0	0	0	0	0	0	0	0	0	0	0	0	0	0	0	0	0	0	0	0	0	0	0	0	0	0	0	0	0	0	0
M01904:40:000000000-ABBU0:1:1103:18156:6977_1:N:0:88	N/A	0	3	0	0	0	0	0	15	0	0	0	0	0	0	0	0	0	0	0	18	0	0	0	0	0	0	0	0	0	0	0	0	0	0	0	0	0	0	0	0	0	5	0	0	0	0	0	0
M01904:40:000000000-ABBU0:1:1104:8496:9661_1:N:0:80	N/A	0	0	13	0	8	0	0	0	0	0	0	0	0	0	0	0	0	0	0	0	0	0	0	0	0	0	0	0	0	0	0	0	0	0	0	0	0	0	0	0	0	0	0	0	0	0	0	0
M01904:40:000000000-ABBU0:1:1105:4305:20392_1:N:0:80	N/A	0	0	10	9	0	0	0	0	0	0	0	0	0	0	0	0	0	0	0	0	0	0	0	0	0	0	0	0	0	0	0	0	0	0	0	0	0	0	0	0	0	0	0	0	0	0	0	0
M01904:40:000000000-ABBU0:1:1106:4085:22475_1:N:0:80	N/A	0	0	1	0	0	0	1	0	0	0	0	0	0	0	18	1	0	0	0	0	0	0	0	0	0	0	0	0	0	0	0	0	0	0	0	0	0	0	0	0	0	0	0	0	0	0	0	0
M01904:40:000000000-ABBU0:1:1101:17276:21304_1:N:0:66	N/A	0	0	0	0	0	0	0	0	0	0	0	0	0	0	0	0	0	0	21	0	0	0	0	0	0	0	0	0	0	0	0	0	0	0	0	0	0	0	0	0	0	0	0	0	0	0	0	0
M01904:40:000000000-ABBU0:1:1101:23227:17973_1:N:0:96	N/A	0	0	0	0	0	0	0	0	0	0	0	0	0	0	0	0	0	0	0	0	0	0	0	0	0	0	0	0	20	0	0	0	0	0	0	0	0	0	0	0	0	0	0	0	0	0	0	0
M01904:40:000000000-ABBU0:1:1101:5148:15128_1:N:0:62	N/A	0	0	0	0	0	0	0	0	0	0	0	0	0	0	21	0	0	0	0	0	0	0	0	0	0	0	0	0	0	0	0	0	0	0	0	0	0	0	0	0	0	0	0	0	0	0	0	0
M01904:40:000000000-ABBU0:1:1101:5877:21803_1:N:0:87	N/A	0	0	0	0	0	0	0	0	0	18	0	0	0	0	0	0	0	0	0	0	0	0	0	0	0	0	0	0	0	0	0	0	0	0	0	0	0	0	0	0	0	0	0	0	0	0	0	0
M01904:40:000000000-ABBU0:1:1101:6058:6548_1:N:0:78	N/A	0	0	0	0	0	0	0	0	0	0	0	0	0	0	0	0	0	0	0	0	0	0	0	0	0	0	0	0	0	0	0	22	0	0	0	0	0	0	0	0	0	0	0	0	0	0	0	0
M01904:40:000000000-ABBU0:1:1101:7687:20519_1:N:0:81	N/A	0	0	0	18	0	0	0	0	0	0	0	0	0	0	0	0	0	0	0	0	0	0	0	0	0	0	0	0	0	0	0	0	0	0	0	0	0	0	0	0	0	0	0	0	0	0	0	0
M01904:40:000000000-ABBU0:1:1102:18354:6412_1:N:0:87	k__Fungi, p__unidentified, c__unidentified, o__unidentified, f__unidentified, g__unidentified, s__unidentified	0	0	0	0	0	0	0	0	0	22	0	0	0	0	0	0	0	0	0	0	0	0	0	0	0	0	0	0	0	0	0	0	0	0	0	0	0	0	0	0	0	0	0	0	0	0	0	0
M01904:40:000000000-ABBU0:1:1102:19244:6408_1:N:0:85	N/A	0	0	0	0	0	0	0	18	0	0	0	0	0	0	0	0	0	0	0	0	0	0	0	0	0	0	0	0	0	0	0	0	0	0	0	0	0	0	0	0	0	0	0	0	0	0	0	0
M01904:40:000000000-ABBU0:1:1102:7074:10998_1:N:0:64	N/A	0	0	0	0	0	0	0	0	0	0	0	0	0	0	0	0	18	0	0	0	0	0	0	0	0	0	0	0	0	0	0	0	0	0	0	0	0	0	0	0	0	0	0	0	0	0	0	0
M01904:40:000000000-ABBU0:1:1103:17692:5463_1:N:0:86	N/A	0	0	0	0	0	0	0	0	4	0	0	0	14	0	0	0	0	0	0	0	0	0	0	0	0	0	0	0	0	0	0	0	0	0	0	0	0	0	0	0	0	0	0	0	0	0	0	0
M01904:40:000000000-ABBU0:1:1103:9837:8391_1:N:0:50	N/A	0	0	0	0	0	0	0	0	0	0	0	0	0	0	0	0	0	0	0	0	0	0	0	0	0	0	0	0	0	0	0	0	0	0	0	0	0	0	0	0	0	0	0	0	0	0	0	22
M01904:40:000000000-ABBU0:1:1105:22757:20390_1:N:0:81	N/A	0	0	0	15	0	0	0	0	0	1	0	0	0	0	4	0	0	0	0	0	0	0	0	0	0	0	0	0	0	0	0	0	0	0	0	0	0	0	0	0	0	0	0	0	0	0	0	0
M01904:40:000000000-ABBU0:1:1108:28362:10601_1:N:0:61	N/A	0	0	0	0	0	0	0	0	0	0	0	0	0	18	0	0	0	0	0	0	0	0	0	0	0	0	0	0	0	0	0	0	0	0	0	0	0	0	0	0	0	0	0	0	0	0	0	0
M01904:40:000000000-ABBU0:1:1108:9770:24970_1:N:0:80	N/A	0	0	2	0	0	0	0	0	0	0	16	0	0	0	0	0	0	0	0	0	0	0	0	0	0	0	0	0	0	0	0	0	0	0	0	0	0	0	0	0	0	0	0	0	0	0	0	0
M01904:40:000000000-ABBU0:1:2102:5022:18505_1:N:0:50	N/A	0	0	0	0	0	0	0	0	0	0	0	0	0	0	0	0	0	0	0	0	0	0	0	0	0	0	0	0	0	0	0	0	0	0	0	0	0	0	0	0	0	0	0	0	0	0	0	1
M01904:40:000000000-ABBU0:1:2109:21518:4736_1:N:0:79	N/A	1	0	0	0	0	0	0	0	0	0	0	0	0	0	0	0	0	0	0	0	0	0	0	0	0	0	0	0	0	0	0	0	0	0	0	0	0	0	0	0	0	0	0	0	0	0	0	17
M01904:40:000000000-ABBU0:1:1101:12106:3384_1:N:0:53	N/A	0	0	0	0	0	0	0	0	0	0	0	0	0	0	0	0	0	0	0	0	0	0	0	0	0	0	0	0	0	0	0	0	0	0	0	0	0	0	0	0	0	17	0	0	0	0	0	0
M01904:40:000000000-ABBU0:1:1101:13662:24179_1:N:0:60	N/A	0	0	0	0	0	0	0	0	0	0	0	0	19	0	0	0	0	0	0	0	0	0	0	0	0	0	0	0	0	0	0	0	0	0	0	0	0	0	0	0	0	0	0	0	0	0	0	0
M01904:40:000000000-ABBU0:1:1101:17974:12604_1:N:0:52	N/A	0	0	0	0	0	0	0	0	0	0	0	0	0	0	0	0	0	0	0	0	0	0	0	0	0	0	0	0	0	0	0	0	0	0	0	0	0	0	0	0	0	0	0	0	0	0	0	0
M01904:40:000000000-ABBU0:1:1101:22202:21733_1:N:0:85	N/A	0	0	0	0	0	0	0	23	0	0	0	0	0	0	0	0	0	0	0	0	0	0	0	0	0	0	0	0	0	0	0	0	0	0	0	0	0	0	0	0	0	0	0	0	0	0	0	0
M01904:40:000000000-ABBU0:1:1101:22898:21347_1:N:0:86	N/A	0	0	0	0	0	0	0	0	16	1	0	0	0	0	0	0	0	0	0	0	0	0	0	0	0	0	0	0	0	0	0	0	0	0	0	0	0	0	0	0	0	0	0	0	0	0	0	0
M01904:40:000000000-ABBU0:1:1101:26807:20735_1:N:0:80	N/A	0	0	16	0	0	0	1	0	0	0	0	0	0	0	0	0	0	0	0	0	0	0	0	0	0	0	0	0	0	0	0	0	0	0	0	0	0	0	0	0	0	0	0	0	0	0	0	0
M01904:40:000000000-ABBU0:1:1101:4918:19111_1:N:0:85	N/A	0	0	0	0	0	0	0	17	0	0	0	0	0	0	0	0	0	0	0	0	0	0	0	0	0	0	0	0	0	0	0	0	0	0	0	0	0	0	0	0	0	0	0	0	0	0	0	0
M01904:40:000000000-ABBU0:1:1101:5866:17170_1:N:0:73	k__Fungi, p__unidentified, c__unidentified, o__unidentified, f__unidentified, g__unidentified, s__unidentified	0	0	0	0	0	0	0	0	0	0	0	0	0	0	0	0	0	0	0	0	0	0	0	0	0	0	0	0	0	0	0	0	0	0	0	19	0	0	0	0	0	0	0	0	0	0	0	0
M01904:40:000000000-ABBU0:1:1101:6132:17562_1:N:0:66	N/A	0	0	0	0	0	0	0	0	0	0	0	0	0	0	0	0	0	0	23	0	0	0	0	0	0	0	0	0	0	0	0	0	0	0	0	0	0	0	0	0	0	0	0	0	0	0	0	0
M01904:40:000000000-ABBU0:1:1101:7253:21691_1:N:0:73	k__Fungi, p__unidentified, c__unidentified, o__unidentified, f__unidentified, g__unidentified, s__unidentified	0	0	0	0	0	0	0	0	0	0	0	0	0	0	0	0	0	0	0	0	0	0	0	0	0	0	0	0	0	0	0	0	0	0	0	60	0	0	0	0	0	0	0	0	0	0	0	0
M01904:40:000000000-ABBU0:1:1101:7748:3904_1:N:0:50	N/A	0	0	0	0	0	0	0	0	0	0	0	0	0	0	0	0	0	0	0	0	0	0	0	0	0	0	0	0	0	0	0	0	0	0	0	0	0	0	0	0	0	0	0	0	0	0	0	21
M01904:40:000000000-ABBU0:1:1101:9415:15170_1:N:0:62	N/A	0	0	0	0	0	0	0	0	0	0	0	0	0	0	17	0	0	0	0	0	0	0	0	0	0	0	0	0	0	0	0	0	0	0	0	0	0	0	0	0	0	0	0	0	0	0	0	0
M01904:40:000000000-ABBU0:1:1102:17629:13306_1:N:0:64	N/A	0	0	0	0	0	0	0	0	0	0	0	0	0	0	0	0	17	0	0	0	0	0	0	0	0	0	0	0	0	0	0	0	0	0	0	0	0	0	0	0	0	0	0	0	0	0	0	0
M01904:40:000000000-ABBU0:1:1102:20291:6587_1:N:0:88	N/A	0	19	0	0	0	0	0	0	0	0	0	0	0	0	0	0	0	0	0	0	0	0	0	0	0	0	0	0	0	0	0	0	0	0	0	0	0	0	0	0	0	0	0	0	0	0	0	0
M01904:40:000000000-ABBU0:1:1102:5312:12949_1:N:0:85	N/A	0	0	0	0	0	0	0	19	0	0	0	0	0	0	0	0	0	0	0	0	0	0	0	0	0	0	0	0	0	0	0	0	0	0	0	0	0	0	0	0	0	0	0	0	0	0	0	0
M01904:40:000000000-ABBU0:1:1103:23227:16047_1:N:0:88	N/A	0	17	0	0	0	0	0	0	0	0	0	0	0	0	0	0	0	0	0	0	0	0	0	0	0	0	0	0	0	0	0	0	0	0	0	0	0	0	0	0	0	0	0	0	0	0	0	0
M01904:40:000000000-ABBU0:1:1103:9679:27234_1:N:0:50	N/A	0	0	0	0	0	0	0	0	0	0	0	0	0	0	0	0	0	0	0	0	0	0	0	0	0	0	0	0	0	0	0	0	0	0	0	0	0	0	0	0	0	0	0	0	0	0	0	17
M01904:40:000000000-ABBU0:1:1103:9856:16436_1:N:0:60	N/A	0	0	0	0	0	0	0	0	0	0	0	0	17	0	0	0	0	0	0	0	0	0	0	0	0	0	0	0	0	0	0	0	0	0	0	0	0	0	0	0	0	0	0	0	0	0	0	0
M01904:40:000000000-ABBU0:1:1104:10742:15309_1:N:0:90	N/A	0	0	0	0	0	0	0	0	0	0	0	0	0	0	0	0	0	0	0	0	0	0	16	0	0	0	0	0	0	0	0	0	1	0	0	0	0	0	0	0	0	0	0	0	0	0	0	0
M01904:40:000000000-ABBU0:1:1104:16723:15173_1:N:0:68	N/A	0	0	0	0	0	0	0	0	0	0	0	17	0	0	0	0	0	0	0	0	0	0	0	0	0	0	0	0	0	0	0	0	0	0	0	0	0	0	0	0	0	0	0	0	0	0	0	0
M01904:40:000000000-ABBU0:1:1104:22272:15788_1:N:0:50	N/A	0	0	0	0	0	0	0	0	0	0	0	0	0	0	0	0	0	0	0	0	0	0	0	0	0	0	0	0	0	0	0	0	0	0	0	0	0	0	0	0	0	0	0	0	0	0	0	17
M01904:40:000000000-ABBU0:1:1105:15348:11106_1:N:0:59	N/A	0	0	0	0	0	0	0	0	0	0	17	0	0	0	0	0	0	0	0	0	0	0	0	0	0	0	0	0	0	0	0	0	0	0	0	0	0	0	0	0	0	0	0	0	0	0	0	0
M01904:40:000000000-ABBU0:1:1105:3920:18758_1:N:0:87	N/A	0	0	0	0	0	0	0	0	0	17	0	0	0	0	0	0	0	0	0	0	0	0	0	0	0	0	0	0	0	0	0	0	0	0	0	0	0	0	0	0	0	0	0	0	0	0	0	0
M01904:40:000000000-ABBU0:1:1105:7283:12318_1:N:0:87	N/A	0	0	0	0	0	0	0	0	0	21	0	0	0	0	0	0	0	0	0	0	0	0	0	0	0	0	0	0	0	0	0	0	0	0	0	0	0	0	0	0	0	0	0	0	0	0	0	0
M01904:40:000000000-ABBU0:1:1106:7220:15459_1:N:0:60	N/A	0	0	0	0	0	0	0	0	0	0	0	0	1	0	0	0	0	0	0	16	0	0	0	0	0	0	0	0	0	0	0	0	0	0	0	0	0	0	0	0	0	0	0	0	0	0	0	0
M01904:40:000000000-ABBU0:1:2107:9238:25562_1:N:0:86	N/A	0	0	0	0	0	0	0	0	1	0	0	5	0	0	8	0	0	0	0	3	0	0	0	0	0	0	0	0	0	0	0	0	0	0	0	0	0	0	0	0	0	0	0	0	0	0	0	0
M01904:40:000000000-ABBU0:1:2110:23952:8456_1:N:0:59	N/A	0	0	0	0	0	0	0	0	0	0	2	0	0	0	0	0	15	0	0	0	0	0	0	0	0	0	0	0	0	0	0	0	0	0	0	0	0	0	0	0	0	0	0	0	0	0	0	0
M01904:40:000000000-ABBU0:1:2114:13781:5934_1:N:0:68	N/A	0	0	0	8	0	0	0	0	0	0	0	122	0	0	0	0	0	0	0	0	0	0	0	0	0	0	0	0	0	0	0	0	0	0	0	0	0	0	0	0	0	0	0	0	0	0	0	0
M01904:40:000000000-ABBU0:1:1101:12426:5794_1:N:0:49	N/A	0	0	0	0	0	0	0	0	0	0	0	0	0	0	0	0	0	0	0	0	0	0	0	0	0	0	0	0	0	0	0	0	0	0	0	0	0	0	0	0	0	0	0	0	0	0	16	0
M01904:40:000000000-ABBU0:1:1101:15100:19069_1:N:0:64	N/A	0	0	0	0	0	0	0	0	0	0	0	0	0	0	0	0	16	0	0	0	0	0	0	0	0	0	0	0	0	0	0	0	0	0	0	0	0	0	0	0	0	0	0	0	0	0	0	0
M01904:40:000000000-ABBU0:1:1101:22134:5971_1:N:0:62	N/A	0	0	0	0	0	0	0	0	0	0	0	0	0	0	18	0	0	0	0	0	0	0	0	0	0	0	0	0	0	0	0	0	0	0	0	0	0	0	0	0	0	0	0	0	0	0	0	0
M01904:40:000000000-ABBU0:1:1101:25952:12066_1:N:0:61	N/A	0	0	0	0	0	0	0	0	0	0	0	0	0	20	0	0	0	0	0	0	0	0	0	0	0	0	0	0	0	0	0	0	0	0	0	0	0	0	0	0	0	0	0	0	0	0	0	0
M01904:40:000000000-ABBU0:1:1101:4138:8849_1:N:0:64	N/A	0	0	0	0	0	0	0	0	0	0	0	0	0	0	0	0	18	0	0	0	0	0	0	0	0	0	0	0	0	0	0	0	0	0	0	0	0	0	0	0	0	0	0	0	0	0	0	0
M01904:40:000000000-ABBU0:1:1101:7330:7120_1:N:0:62	N/A	0	0	0	0	0	0	0	0	0	0	0	0	0	0	16	0	0	0	0	0	0	0	0	0	0	0	0	0	0	0	0	0	0	0	0	0	0	0	0	0	0	0	0	0	0	0	0	0
M01904:40:000000000-ABBU0:1:1101:9167:16039_1:N:0:53	N/A	0	0	0	0	0	0	0	0	0	0	0	0	0	0	0	0	0	0	0	0	0	0	0	0	0	0	0	0	0	0	0	0	0	0	0	0	0	0	0	0	0	16	0	0	0	0	0	0
M01904:40:000000000-ABBU0:1:1102:3147:18536_1:N:0:59	N/A	0	0	0	0	0	0	0	0	0	0	16	0	0	0	0	0	0	0	0	0	0	0	0	0	0	0	0	0	0	0	0	0	0	0	0	0	0	0	0	0	0	0	0	0	0	0	0	0
M01904:40:000000000-ABBU0:1:1102:8292:10851_1:N:0:84	N/A	0	6	0	0	0	0	16	0	0	0	0	0	0	0	0	0	0	0	5	0	0	0	0	0	0	0	0	0	0	0	0	0	0	0	0	0	0	0	0	0	0	0	0	0	0	0	0	0
M01904:40:000000000-ABBU0:1:1103:23652:9454_1:N:0:84	N/A	0	0	0	0	0	0	18	0	0	0	0	0	0	0	0	0	0	0	0	0	0	0	0	0	0	0	0	0	0	0	0	0	0	0	0	0	0	0	0	0	0	0	0	0	0	0	0	0
M01904:40:000000000-ABBU0:1:1103:26795:7651_1:N:0:86	N/A	0	0	0	0	0	0	0	0	16	0	0	0	0	0	0	0	0	0	0	0	0	0	0	0	0	0	0	0	0	0	0	0	0	0	0	0	0	0	0	0	0	0	0	0	0	0	0	0
M01904:40:000000000-ABBU0:1:1104:10244:8999_1:N:0:82	N/A	0	0	0	0	16	0	0	0	0	0	0	0	0	0	0	0	6	0	10	0	0	0	0	0	0	0	0	0	0	0	0	0	0	0	0	0	0	0	0	0	0	0	0	0	0	0	0	0
M01904:40:000000000-ABBU0:1:1104:14602:10341_1:N:0:66	N/A	0	0	0	0	0	0	0	0	0	0	0	0	0	0	0	0	0	0	16	0	0	0	0	0	0	0	0	0	0	0	0	0	0	0	0	0	0	0	0	0	0	0	0	0	0	0	0	0
M01904:40:000000000-ABBU0:1:1105:20898:8779_1:N:0:61	N/A	0	0	0	0	0	0	0	0	0	0	0	0	0	18	0	0	0	0	0	0	0	0	0	0	0	0	0	0	0	0	0	0	0	0	0	0	0	0	0	0	0	0	0	0	0	0	0	1
M01904:40:000000000-ABBU0:1:1105:5137:13994_1:N:0:50	N/A	0	0	0	0	0	0	0	0	0	0	0	0	0	0	0	0	0	0	0	0	0	0	0	0	0	0	0	0	0	0	0	0	0	0	0	0	0	0	0	0	0	0	0	0	0	0	0	16
M01904:40:000000000-ABBU0:1:1106:10470:2357_1:N:0:84	N/A	0	0	0	0	0	0	1	0	0	0	0	0	0	0	0	0	0	15	0	0	0	0	0	0	0	0	0	0	0	0	0	0	0	0	0	0	0	0	0	0	0	0	0	0	0	0	0	0
M01904:40:000000000-ABBU0:1:1106:13599:26886_1:N:0:62	N/A	0	0	0	0	0	0	0	0	0	0	0	0	0	0	18	0	0	1	0	0	0	0	0	0	0	0	0	0	0	0	0	0	0	0	0	0	0	0	0	0	0	0	0	0	0	0	0	0
M01904:40:000000000-ABBU0:1:1106:15835:21226_1:N:0:72	N/A	0	0	0	0	0	0	0	0	0	0	0	0	0	0	0	0	0	0	0	0	0	0	0	0	0	0	0	0	0	0	0	0	0	0	18	0	0	0	0	0	0	0	0	0	0	0	0	0
M01904:40:000000000-ABBU0:1:1108:21790:5053_1:N:0:50	N/A	0	0	0	0	0	0	0	0	0	0	0	0	0	0	0	0	0	0	0	0	0	0	0	0	0	0	0	0	0	0	0	0	0	0	0	0	0	0	0	0	0	0	0	0	0	0	0	18
M01904:40:000000000-ABBU0:1:1101:12732:4365_1:N:0:86	N/A	0	0	0	0	0	0	0	0	19	0	0	0	0	0	0	0	0	0	0	0	0	0	0	0	0	0	0	0	0	0	0	0	0	0	0	0	0	0	0	0	0	0	0	0	0	0	0	0
M01904:40:000000000-ABBU0:1:1101:25366:17617_1:N:0:88	N/A	0	15	0	0	0	0	0	0	0	0	0	0	0	0	0	0	0	0	0	0	0	0	0	0	0	0	0	0	0	0	0	0	0	0	0	0	0	0	0	0	0	0	0	0	0	0	0	0
M01904:40:000000000-ABBU0:1:1101:8804:21272_1:N:0:88	N/A	0	16	0	0	0	0	0	0	0	0	0	0	0	0	0	0	0	0	0	0	0	0	0	0	0	0	0	0	0	0	0	0	0	0	0	0	0	0	0	0	0	0	0	0	0	0	0	2
M01904:40:000000000-ABBU0:1:1102:18001:2633_1:N:0:86	N/A	0	0	0	0	0	0	0	0	15	0	0	0	0	0	0	0	0	0	0	0	0	0	0	0	0	0	0	0	0	0	0	0	0	0	0	0	0	0	0	0	0	0	0	0	0	0	0	0
M01904:40:000000000-ABBU0:1:1102:18145:19135_1:N:0:50	N/A	0	0	0	0	0	0	0	0	0	0	0	0	0	0	0	0	0	0	0	0	0	0	0	0	0	0	0	0	0	0	0	0	0	0	0	0	0	0	0	0	0	0	0	0	0	0	0	15
M01904:40:000000000-ABBU0:1:1102:19347:26002_1:N:0:62	N/A	0	0	0	0	0	0	0	0	0	0	0	0	0	0	15	0	0	0	0	0	0	0	0	0	0	0	0	0	0	0	0	0	0	0	0	0	0	0	0	0	0	0	0	0	0	0	0	0
M01904:40:000000000-ABBU0:1:1102:5942:13603_1:N:0:59	N/A	0	0	0	0	0	0	0	0	0	0	18	0	8	0	0	0	0	0	0	0	0	0	0	0	0	0	0	0	0	0	0	0	0	0	0	0	0	0	0	0	0	0	0	0	2	0	0	0
M01904:40:000000000-ABBU0:1:1102:6898:25408_1:N:0:82	N/A	0	0	0	0	19	0	0	0	0	0	0	0	0	0	0	0	0	0	0	0	0	0	0	0	0	0	0	0	0	0	0	0	0	0	0	0	0	0	0	0	0	0	0	0	0	0	0	0
M01904:40:000000000-ABBU0:1:1103:8669:18017_1:N:0:50	N/A	0	0	0	0	0	0	0	0	0	0	0	0	0	0	0	0	0	0	0	0	0	0	0	0	0	0	0	0	0	0	0	0	0	0	0	0	0	0	0	0	0	0	0	0	0	0	0	17
M01904:40:000000000-ABBU0:1:1104:16413:13719_1:N:0:77	N/A	0	0	0	0	0	0	0	0	0	0	0	0	0	0	0	0	0	0	0	0	0	0	0	0	0	0	0	0	0	0	0	0	0	0	0	0	0	0	0	17	0	0	0	0	0	0	0	0
M01904:40:000000000-ABBU0:1:1104:20094:5921_1:N:0:88	N/A	0	17	0	0	0	0	0	0	0	0	0	0	0	0	0	0	0	0	0	0	0	0	0	0	0	0	0	0	0	0	0	0	0	0	0	0	0	0	0	0	0	0	0	0	0	0	0	0
M01904:40:000000000-ABBU0:1:1105:21942:15056_1:N:0:86	N/A	0	0	0	0	0	0	0	0	15	0	0	0	0	0	0	0	0	0	0	0	0	0	0	0	0	0	0	0	0	0	0	0	0	0	0	0	0	0	0	0	0	0	0	0	0	0	0	0
M01904:40:000000000-ABBU0:1:1105:26957:8157_1:N:0:67	N/A	0	0	0	0	0	0	0	0	0	0	0	0	0	0	0	0	0	0	0	17	0	0	0	0	0	0	0	0	0	0	0	0	0	0	0	0	0	0	0	0	0	0	0	0	0	0	0	0
M01904:40:000000000-ABBU0:1:1105:3008:14114_1:N:0:66	N/A	0	0	0	0	0	0	0	0	0	0	0	0	0	0	0	0	0	0	11	0	0	0	0	0	0	0	0	0	0	0	0	0	0	0	0	0	0	0	0	0	0	5	0	0	0	0	0	0
M01904:40:000000000-ABBU0:1:1106:16955:18567_1:N:0:64	N/A	0	0	0	0	0	0	0	0	0	0	0	0	0	0	0	0	1	0	0	0	0	0	0	0	0	0	0	0	0	0	0	0	0	0	0	0	0	0	0	0	0	0	0	0	0	0	14	0
M01904:40:000000000-ABBU0:1:1107:14109:22136_1:N:0:61	N/A	0	0	0	0	0	0	0	0	0	0	0	0	0	13	2	0	0	0	0	0	0	0	0	0	0	0	0	0	0	0	0	0	0	0	0	0	0	0	0	0	0	0	0	0	0	0	0	0
M01904:40:000000000-ABBU0:1:1107:17515:24501_1:N:0:84	N/A	0	0	0	0	0	0	1	0	0	0	0	0	0	0	0	0	8	0	0	8	0	0	0	0	0	0	0	0	0	0	0	0	0	0	0	0	0	0	0	0	0	0	0	0	0	0	0	0
M01904:40:000000000-ABBU0:1:1108:20161:22951_1:N:0:79	N/A	7	0	0	0	0	10	0	0	0	0	0	0	0	0	0	0	0	0	0	0	0	0	0	0	0	0	0	0	0	0	0	0	0	0	0	0	0	0	0	0	0	0	0	0	0	0	0	0
M01904:40:000000000-ABBU0:1:1101:14000:15363_1:N:0:83	N/A	0	0	0	0	0	14	0	0	0	0	0	0	0	0	0	0	0	0	0	0	0	0	0	0	0	0	0	0	0	0	0	0	0	0	0	0	0	0	0	0	0	0	0	0	0	0	0	0
M01904:40:000000000-ABBU0:1:1101:14286:4541_1:N:0:80	N/A	0	0	14	0	0	0	0	0	0	0	0	0	0	0	0	0	0	0	0	0	0	0	0	0	0	0	0	0	0	0	0	0	0	0	0	0	0	0	0	0	0	0	0	0	0	0	0	0
M01904:40:000000000-ABBU0:1:1101:16378:12572_1:N:0:65	N/A	0	0	0	0	0	0	0	0	0	0	0	0	0	0	0	0	0	14	0	0	0	0	0	0	0	0	0	0	0	0	0	0	0	0	0	0	0	0	0	0	0	0	0	0	0	0	0	0
M01904:40:000000000-ABBU0:1:1101:17061:27036_1:N:0:80	N/A	0	0	14	0	0	0	0	0	0	0	0	0	0	0	0	0	0	0	0	0	0	0	0	0	0	0	0	0	0	0	0	0	0	0	0	0	0	0	0	0	0	0	0	0	0	0	0	0
M01904:40:000000000-ABBU0:1:1101:20943:15541_1:N:0:67	N/A	0	0	0	0	0	0	0	0	0	0	0	0	0	0	0	0	0	0	0	14	0	0	0	0	0	0	0	0	0	0	0	0	0	0	0	0	0	0	0	0	0	0	0	0	0	0	0	0
M01904:40:000000000-ABBU0:1:1101:3540:12402_1:N:0:61	N/A	0	0	0	0	0	0	0	0	0	0	0	0	0	14	0	0	0	0	0	0	0	0	0	0	0	0	0	0	0	0	0	0	0	0	0	0	0	0	0	0	0	0	0	0	0	0	0	0
M01904:40:000000000-ABBU0:1:1101:8040:7282_1:N:0:82	N/A	0	0	0	2	8	0	3	0	0	0	0	0	0	5	0	0	0	0	0	0	0	0	0	0	0	0	0	0	0	0	0	0	0	0	0	0	0	0	0	0	0	0	0	0	0	0	0	0
M01904:40:000000000-ABBU0:1:1102:10203:7712_1:N:0:53	N/A	0	0	0	0	0	0	12	0	0	0	0	0	0	0	0	0	0	0	0	0	0	0	0	0	0	0	0	0	0	0	0	0	0	0	0	0	0	0	0	0	0	34	0	0	0	0	0	0
M01904:40:000000000-ABBU0:1:1102:12417:8331_1:N:0:83	N/A	0	0	0	0	0	14	0	0	0	0	0	0	0	0	0	0	0	0	0	0	0	0	0	0	0	0	0	0	0	0	0	0	0	0	0	0	0	0	0	0	0	0	0	0	0	0	0	0
M01904:40:000000000-ABBU0:1:1102:13238:8244_1:N:0:53	N/A	0	0	0	0	0	0	0	0	0	0	0	0	0	0	0	0	0	0	0	0	0	0	0	0	0	0	0	0	0	0	0	0	0	0	0	0	0	0	0	0	0	14	0	0	0	0	0	0
M01904:40:000000000-ABBU0:1:1102:23399:5280_1:N:0:53	N/A	0	0	0	0	0	0	0	0	0	0	0	0	0	0	0	0	0	0	0	4	0	0	0	0	0	0	0	0	0	0	0	0	0	0	0	0	0	0	0	0	0	14	0	0	0	0	0	0
M01904:40:000000000-ABBU0:1:1102:4609:11966_1:N:0:85	N/A	0	0	0	0	0	0	0	14	0	0	0	0	0	0	0	0	0	0	0	0	0	0	0	0	0	0	0	0	0	0	0	0	0	0	0	0	0	0	0	0	0	0	0	0	0	0	0	0
M01904:40:000000000-ABBU0:1:1102:9725:11834_1:N:0:56	N/A	0	0	0	0	0	0	0	0	0	0	0	0	0	0	0	0	0	0	0	0	0	0	0	0	0	0	0	2	0	0	0	0	8	0	0	0	0	0	0	2	0	0	0	0	0	0	0	0
M01904:40:000000000-ABBU0:1:1103:10356:9459_1:N:0:68	N/A	0	0	0	0	0	0	0	0	0	0	0	11	3	0	0	0	0	0	0	0	0	0	0	0	0	0	0	0	0	0	0	0	0	0	0	0	0	0	0	0	0	0	0	0	0	0	0	0
M01904:40:000000000-ABBU0:1:1103:9726:19056_1:N:0:64	N/A	0	0	0	0	0	0	0	0	0	0	0	0	0	0	0	0	9	0	5	0	0	0	0	0	0	0	0	0	0	0	0	0	0	0	0	0	0	0	0	0	0	0	0	0	0	0	0	0
M01904:40:000000000-ABBU0:1:1104:10300:14801_1:N:0:88	N/A	0	14	0	0	0	0	0	0	0	0	0	0	0	0	0	0	0	0	0	0	0	0	0	0	0	0	0	0	0	0	0	0	0	0	0	0	0	0	0	0	0	0	0	0	0	0	0	0
M01904:40:000000000-ABBU0:1:1104:15006:10730_1:N:0:83	N/A	0	0	0	0	0	11	0	0	0	0	0	0	0	0	0	0	3	0	0	0	0	0	0	0	0	0	0	0	0	0	0	0	0	0	0	0	0	0	0	0	0	0	0	0	0	0	0	0
M01904:40:000000000-ABBU0:1:1104:24573:12636_1:N:0:83	N/A	0	0	0	0	0	4	0	0	0	0	0	0	0	0	0	0	0	0	1	0	0	0	0	0	0	0	0	0	0	0	0	0	0	0	0	0	0	0	0	0	0	0	0	0	0	0	0	9
M01904:40:000000000-ABBU0:1:1104:25885:13899_1:N:0:52	N/A	0	0	0	0	0	0	0	0	0	0	0	0	0	0	0	0	0	0	0	0	0	0	0	0	0	0	0	0	0	0	0	0	0	0	0	0	0	0	0	0	0	0	0	0	0	0	0	0
M01904:40:000000000-ABBU0:1:1106:23717:25345_1:N:0:83	N/A	0	0	0	0	0	5	0	0	0	0	0	0	0	0	0	0	9	0	0	0	0	0	0	0	0	0	0	0	0	0	0	0	0	0	0	0	0	0	0	0	0	0	0	0	0	0	0	0
M01904:40:000000000-ABBU0:1:1109:25228:17528_1:N:0:86	N/A	0	0	0	0	0	0	0	0	1	0	0	0	0	0	0	0	0	0	0	0	0	0	0	0	0	0	0	0	0	0	0	0	0	0	0	0	0	0	0	0	0	0	0	0	0	0	0	13
M01904:41:000000000-AGJUP:1:2112:27491:13855_1:N:0:49	N/A	0	0	0	0	0	0	0	0	0	0	0	0	0	0	0	0	0	0	0	0	0	0	0	0	0	0	0	0	0	1	0	3	0	0	0	0	0	0	4	0	0	0	0	0	0	0	0	0
M01904:36:000000000-ABM09:1:1102:11286:3044_1:N:0:82	N/A	0	0	0	0	0	0	0	0	0	0	0	0	0	0	0	0	0	0	0	0	0	0	0	0	0	0	0	0	0	0	0	0	0	0	0	0	0	0	0	0	0	0	13	0	0	0	0	0
M01904:36:000000000-ABM09:1:1103:15049:5571_1:N:0:83	k__Fungi, p__Basidiomycota, c__Agaricomycetes, o__Corticiales, f__Corticiaceae, g__Schizopora, s__Schizopora_ovispora	0	0	0	0	0	0	0	0	0	0	0	0	0	0	0	0	0	0	0	0	0	0	0	0	0	0	0	0	0	0	0	0	0	0	0	0	0	0	0	0	0	0	0	22	0	0	0	0
M01904:40:000000000-ABBU0:1:1101:10528:14573_1:N:0:79	N/A	13	0	0	0	0	0	0	0	0	0	0	0	0	0	0	0	0	0	0	0	0	0	0	0	0	0	0	0	0	0	0	0	0	0	0	0	0	0	0	0	0	0	0	0	0	0	0	0
M01904:40:000000000-ABBU0:1:1101:15061:8921_1:N:0:83	N/A	0	0	0	0	0	13	0	0	0	0	0	0	0	0	0	0	0	0	0	0	0	0	0	0	0	0	0	0	0	0	0	0	0	0	0	0	0	0	0	0	0	0	0	0	0	0	0	0
M01904:40:000000000-ABBU0:1:1101:19089:11285_1:N:0:86	N/A	0	0	0	0	0	0	0	0	5	8	0	0	0	0	0	0	0	0	0	0	0	0	0	0	0	0	0	0	0	0	0	0	0	0	0	0	0	0	0	0	0	0	0	0	0	0	0	0
M01904:40:000000000-ABBU0:1:1101:19328:16876_1:N:0:60	N/A	0	0	0	0	0	0	0	0	0	0	0	0	13	0	0	0	0	0	0	0	0	0	0	0	0	0	0	0	0	0	0	0	0	0	0	0	0	0	0	0	0	0	0	0	0	0	0	0
M01904:40:000000000-ABBU0:1:1101:21469:13131_1:N:0:80	N/A	0	0	15	0	0	0	0	0	0	0	0	0	0	0	0	0	0	0	0	0	0	0	0	0	0	0	0	0	0	0	0	0	0	0	0	0	0	0	0	0	0	0	0	0	0	0	0	0
M01904:40:000000000-ABBU0:1:1101:21777:23047_1:N:0:80	N/A	0	0	13	0	0	0	0	0	0	0	0	0	0	0	0	0	0	0	0	0	0	0	0	0	0	0	0	0	0	0	0	0	0	0	0	0	0	0	0	0	0	0	0	0	0	0	0	0
M01904:40:000000000-ABBU0:1:1101:22476:8076_1:N:0:68	N/A	0	0	0	0	0	0	0	0	0	0	0	15	0	0	0	0	0	0	0	0	0	0	0	0	0	0	0	0	0	0	0	0	0	0	0	0	0	0	0	0	0	0	0	0	0	0	0	0
M01904:40:000000000-ABBU0:1:1101:22954:15939_1:N:0:59	N/A	0	0	0	0	0	0	0	0	0	0	9	0	0	0	0	2	0	0	2	0	0	0	0	0	0	0	0	0	0	0	0	0	0	0	0	0	0	0	0	0	0	0	0	0	0	0	0	0
M01904:40:000000000-ABBU0:1:1101:24827:10105_1:N:0:53	N/A	0	0	0	0	0	0	0	0	0	0	0	0	0	0	0	0	0	0	0	0	0	0	0	0	0	0	0	0	0	0	0	0	0	0	0	0	0	0	0	0	0	13	0	0	0	0	0	0
M01904:40:000000000-ABBU0:1:1101:26082:17477_1:N:0:85	N/A	0	0	0	0	0	0	0	6	0	0	0	0	7	0	0	0	0	0	0	0	0	0	0	0	0	0	0	0	0	0	0	0	0	0	0	0	0	0	0	0	0	0	0	0	0	0	0	0
M01904:40:000000000-ABBU0:1:1101:6212:11683_1:N:0:49	N/A	0	0	0	0	0	0	0	0	0	0	0	0	0	0	0	0	0	0	0	0	0	0	0	0	0	0	0	0	0	0	0	0	0	0	0	0	0	0	0	0	0	0	0	0	0	0	15	0
M01904:40:000000000-ABBU0:1:1102:11401:14015_1:N:0:59	N/A	0	0	0	0	0	0	0	0	0	0	13	0	0	0	0	0	0	0	0	0	0	0	0	0	0	0	0	0	0	0	0	0	0	0	0	0	0	0	0	0	0	0	0	0	0	0	0	0
M01904:40:000000000-ABBU0:1:1102:17055:2908_1:N:0:66	N/A	0	0	0	0	0	0	0	0	0	0	0	0	0	0	0	0	0	0	24	0	0	0	0	0	0	0	0	0	0	0	0	0	0	0	0	0	0	0	0	0	0	0	0	0	0	0	0	0
M01904:40:000000000-ABBU0:1:1102:22430:12757_1:N:0:83	N/A	0	0	0	0	0	15	0	0	0	0	0	0	0	0	0	0	0	0	0	0	0	0	0	0	0	0	0	0	0	0	0	0	0	0	0	0	0	0	0	0	0	0	0	0	0	0	0	0
M01904:40:000000000-ABBU0:1:1102:23985:24324_1:N:0:60	N/A	0	0	0	0	0	0	0	0	0	0	0	0	13	0	0	0	0	0	0	0	0	0	0	0	0	0	0	0	0	0	0	0	0	0	0	0	0	0	0	0	0	0	0	0	0	0	0	0
M01904:40:000000000-ABBU0:1:1102:25897:19754_1:N:0:62	N/A	0	0	0	0	0	0	0	0	0	0	0	0	0	0	13	0	0	0	0	0	0	0	0	0	0	0	0	0	0	0	0	0	0	0	0	0	0	0	0	0	0	0	0	0	0	0	0	0
M01904:40:000000000-ABBU0:1:1103:13430:9962_1:N:0:67	N/A	0	0	0	0	0	0	0	0	0	0	0	0	0	0	0	0	0	0	0	13	0	0	0	0	0	0	0	0	0	0	0	0	0	0	0	0	0	0	0	0	0	0	0	0	0	0	0	0
M01904:40:000000000-ABBU0:1:1105:19797:12103_1:N:0:67	N/A	0	0	0	0	0	0	0	0	0	0	0	0	0	0	0	0	0	0	0	11	0	0	0	0	0	0	0	0	0	0	0	0	0	0	0	0	0	0	0	0	0	0	0	0	0	0	0	3
M01904:40:000000000-ABBU0:1:1105:21128:16352_1:N:0:83	N/A	0	0	0	0	0	5	0	0	0	0	0	0	0	0	0	0	0	0	0	3	0	0	0	0	0	0	0	0	0	0	0	0	0	0	0	0	0	0	0	0	0	0	0	0	0	0	0	0
M01904:40:000000000-ABBU0:1:1105:27137:18705_1:N:0:88	N/A	0	13	0	0	0	0	0	0	0	0	0	0	0	0	0	0	0	0	0	0	0	0	0	0	0	0	0	0	0	0	0	0	0	0	0	0	0	0	0	0	0	0	0	0	0	0	0	0
M01904:40:000000000-ABBU0:1:1105:28189:12743_1:N:0:60	N/A	0	0	0	0	0	0	0	0	0	0	0	0	17	0	0	0	0	0	0	0	0	0	0	0	0	0	0	0	0	0	0	0	0	0	0	0	0	0	0	0	0	0	0	0	0	0	0	0
M01904:40:000000000-ABBU0:1:1106:11880:2598_1:N:0:62	N/A	0	0	0	0	0	0	0	0	0	0	0	0	0	0	15	0	0	0	0	0	0	0	0	0	0	0	0	0	0	0	0	0	0	0	0	0	0	0	0	0	0	0	0	0	0	0	0	0
M01904:40:000000000-ABBU0:1:1106:22856:17171_1:N:0:68	N/A	0	0	0	0	0	0	0	0	0	0	0	5	0	0	8	0	0	0	0	0	0	0	0	0	0	0	0	0	0	0	0	0	0	0	0	0	0	0	0	0	0	0	0	0	0	0	0	0
M01904:40:000000000-ABBU0:1:1106:3841:10327_1:N:0:60	N/A	0	0	0	0	0	0	0	0	0	0	0	0	13	0	0	0	0	0	0	0	0	0	0	0	0	0	0	0	0	0	0	0	0	0	0	0	0	0	0	0	0	0	0	0	0	0	0	0
M01904:40:000000000-ABBU0:1:1106:8072:21422_1:N:0:84	N/A	0	0	0	0	0	0	6	0	3	0	0	3	0	0	0	0	0	0	0	0	0	0	0	0	0	0	0	0	0	0	0	0	0	0	0	0	0	0	0	0	0	3	0	0	0	0	0	0
M01904:40:000000000-ABBU0:1:1109:17211:8572_1:N:0:87	N/A	0	0	0	0	0	0	0	0	0	13	0	0	0	0	0	0	0	0	0	0	0	0	0	0	0	0	0	0	0	0	0	0	0	0	0	0	0	0	0	0	0	0	0	0	0	0	0	0
M01904:40:000000000-ABBU0:1:1109:2809:12589_1:N:0:77	k__Fungi, p__Basidiomycota, c__Pucciniomycetes, o__Pucciniales, f__Coleosporiaceae, g__Coleosporium, s__unidentified	0	0	0	0	0	0	0	0	0	0	0	0	0	0	0	0	0	0	0	0	0	0	0	0	0	0	0	0	0	0	0	0	0	0	0	0	0	0	0	13	0	0	0	0	0	0	0	0
M01904:40:000000000-ABBU0:1:1111:12965:14872_1:N:0:83	N/A	0	0	0	0	0	1	0	0	0	0	0	0	0	12	0	0	0	0	0	0	0	0	0	0	0	0	0	0	0	0	0	0	0	0	0	0	0	0	0	0	0	0	0	0	0	0	0	0
M01904:40:000000000-ABBU0:1:1101:10373:24313_1:N:0:49	N/A	2	0	0	0	0	0	0	0	3	0	0	0	0	0	0	0	3	0	0	0	0	0	0	0	0	0	0	0	0	0	0	0	0	0	0	0	0	0	0	0	0	0	0	0	2	0	12	0
M01904:40:000000000-ABBU0:1:1101:10966:8205_1:N:0:82	N/A	0	0	0	0	9	0	0	0	0	0	0	0	0	0	0	0	0	0	0	0	0	0	0	0	0	0	0	0	0	0	0	0	0	0	0	0	0	0	0	0	0	0	0	0	0	0	0	0
M01904:40:000000000-ABBU0:1:1101:11357:14853_1:N:0:59	N/A	0	0	0	0	0	0	0	0	0	0	14	0	0	0	0	0	0	0	0	0	0	0	0	0	0	0	0	0	0	0	0	0	0	0	0	0	0	0	0	0	0	0	0	0	0	0	0	0
M01904:40:000000000-ABBU0:1:1101:13292:23631_1:N:0:83	N/A	0	0	0	0	0	5	0	0	0	0	0	0	0	8	0	0	0	0	0	0	0	0	0	0	0	0	0	0	0	0	0	0	0	0	0	0	0	1	0	0	0	0	0	0	0	0	0	0
M01904:40:000000000-ABBU0:1:1101:20276:5470_1:N:0:82	N/A	0	0	0	0	11	0	0	0	0	0	0	0	0	0	1	0	0	0	0	0	0	0	0	0	0	0	0	0	0	0	0	0	0	0	0	0	0	0	0	0	0	0	0	0	0	0	0	0
M01904:40:000000000-ABBU0:1:1101:21919:7736_1:N:0:68	N/A	0	0	0	0	0	0	0	0	0	0	0	12	0	0	0	0	0	0	0	0	0	0	0	0	0	0	0	0	0	0	0	0	0	0	0	0	0	0	0	0	0	0	0	0	0	0	0	0
M01904:40:000000000-ABBU0:1:1101:24055:19606_1:N:0:59	N/A	0	0	0	0	0	0	0	0	0	0	12	0	0	0	0	0	0	0	0	0	0	0	0	0	0	0	0	0	0	0	0	0	0	0	0	0	0	0	0	0	0	0	0	0	0	0	0	0
M01904:40:000000000-ABBU0:1:1101:25189:12342_1:N:0:59	N/A	0	0	0	0	0	0	0	0	0	0	12	0	0	0	0	0	0	0	0	0	0	0	0	0	0	0	0	0	0	0	0	0	0	0	0	0	0	0	0	0	0	0	0	0	0	0	0	0
M01904:40:000000000-ABBU0:1:1102:11285:26657_1:N:0:83	N/A	0	0	0	0	0	12	0	0	0	0	0	0	0	0	0	0	0	0	0	0	0	0	0	0	0	0	0	0	0	0	0	0	0	0	0	0	0	0	0	0	0	0	0	0	0	0	0	0
M01904:40:000000000-ABBU0:1:1102:11961:2451_1:N:0:63	N/A	0	0	0	0	0	0	0	0	0	0	0	0	4	0	0	7	7	0	0	0	0	0	0	0	0	0	0	0	0	0	0	0	0	0	0	0	0	0	0	0	0	0	0	0	0	0	0	0
M01904:40:000000000-ABBU0:1:1102:17924:23443_1:N:0:65	N/A	0	0	0	0	0	0	0	0	0	0	0	0	0	0	0	0	0	17	0	0	0	0	0	0	0	0	0	0	0	0	0	0	0	0	0	0	0	0	0	0	0	0	0	0	0	0	0	0
M01904:40:000000000-ABBU0:1:1102:18278:5465_1:N:0:84	N/A	0	0	0	0	0	0	12	0	0	0	0	0	0	10	0	0	0	0	0	0	0	0	0	0	0	0	0	0	0	0	0	0	0	0	0	0	0	0	0	0	0	0	0	0	0	0	0	0
M01904:40:000000000-ABBU0:1:1102:2664:11986_1:N:0:50	N/A	0	0	0	0	0	0	0	0	0	0	0	0	0	0	0	0	0	0	0	0	0	0	0	0	0	0	0	0	0	0	0	0	0	0	0	0	0	0	0	0	0	0	0	0	0	0	0	14
M01904:40:000000000-ABBU0:1:1104:11871:2113_1:N:0:59	N/A	0	0	0	0	0	0	0	0	0	0	15	0	0	0	0	0	0	0	0	0	0	0	0	0	0	0	0	0	0	0	0	0	0	0	0	0	0	0	0	0	0	0	0	0	0	0	0	5
M01904:40:000000000-ABBU0:1:1104:14561:8438_1:N:0:83	N/A	0	0	0	0	0	14	0	0	0	0	0	0	0	0	0	0	0	0	0	0	0	0	0	0	0	0	0	0	0	0	0	0	0	0	0	0	0	0	0	0	0	0	0	0	0	0	0	0
M01904:40:000000000-ABBU0:1:1104:22518:7551_1:N:0:83	N/A	0	0	0	0	0	12	0	0	0	0	0	0	0	0	0	0	0	0	0	0	0	0	0	0	0	0	0	0	0	0	0	0	0	0	0	0	0	0	0	0	0	0	0	0	0	0	0	0
M01904:40:000000000-ABBU0:1:1105:24877:12008_1:N:0:84	N/A	0	0	0	0	0	6	13	0	0	0	0	0	0	0	0	0	0	0	1	0	0	0	0	0	0	0	0	0	0	0	0	0	0	0	0	0	0	0	0	0	0	0	0	0	0	0	0	0
M01904:40:000000000-ABBU0:1:1105:24887:5459_1:N:0:63	N/A	0	0	0	0	0	0	0	0	0	0	0	0	0	0	0	12	0	0	0	0	0	0	0	0	0	0	0	0	0	0	0	0	0	0	0	0	0	0	0	0	0	0	0	0	0	0	0	0
M01904:40:000000000-ABBU0:1:1105:25776:22823_1:N:0:86	N/A	0	0	5	0	0	0	0	0	12	0	0	0	0	0	0	0	0	0	0	0	0	0	0	0	0	0	0	0	0	0	0	0	0	0	0	0	0	0	0	0	0	0	0	0	0	0	0	0
M01904:40:000000000-ABBU0:1:1105:7997:10184_1:N:0:85	N/A	0	0	0	0	0	0	0	12	0	0	0	0	0	0	0	0	0	0	0	0	0	0	0	0	0	0	0	0	0	0	0	0	0	0	0	0	0	0	0	0	0	0	0	0	0	0	0	6
M01904:40:000000000-ABBU0:1:1106:7112:8206_1:N:0:79	N/A	1	4	0	0	0	0	0	0	0	0	0	1	0	3	0	0	2	0	1	0	0	0	0	0	0	0	0	0	0	0	0	0	0	0	0	0	0	0	0	0	0	0	0	0	0	0	0	0
M01904:40:000000000-ABBU0:1:1107:7100:15962_1:N:0:64	N/A	0	0	0	0	0	0	0	0	0	0	0	0	0	0	0	0	11	0	0	0	0	0	0	0	0	0	0	0	0	0	0	0	0	0	0	0	0	0	0	0	0	0	0	0	0	0	1	0
M01904:40:000000000-ABBU0:1:1108:11463:20377_1:N:0:62	N/A	0	0	0	0	0	0	0	0	0	0	0	0	0	0	14	0	0	0	0	0	0	0	0	0	0	0	0	0	0	0	0	0	0	0	0	0	0	0	0	0	0	0	0	0	0	0	0	0
M01904:40:000000000-ABBU0:1:1114:9530:17142_1:N:0:84	N/A	0	0	0	0	0	0	3	0	1	0	0	0	0	0	12	0	0	0	0	0	0	0	0	0	0	0	0	0	0	0	0	0	0	0	0	0	0	0	0	0	0	0	0	0	0	0	2	0
M01904:40:000000000-ABBU0:1:2107:10956:2461_1:N:0:83	N/A	0	1	0	0	0	2	0	8	0	0	0	0	0	0	5	0	0	2	0	0	0	0	0	0	0	0	0	0	0	0	0	0	0	0	0	0	0	0	0	0	0	0	0	0	0	0	0	0
M01904:40:000000000-ABBU0:1:1101:13518:23109_1:N:0:53	N/A	0	0	0	0	0	0	0	0	0	0	0	0	0	0	0	0	0	0	0	0	0	0	0	0	0	0	0	0	0	0	0	0	0	0	0	0	0	0	0	0	0	15	0	0	0	0	0	0
M01904:40:000000000-ABBU0:1:1101:14353:22932_1:N:0:86	N/A	0	0	0	0	0	0	0	0	13	0	0	0	0	0	0	0	0	0	0	0	0	0	0	0	0	0	0	0	0	0	0	0	0	0	0	0	0	0	0	0	0	0	0	0	0	0	0	0
M01904:40:000000000-ABBU0:1:1101:14380:11038_1:N:0:81	N/A	0	0	0	11	0	0	0	0	0	0	0	0	0	0	0	0	0	0	0	0	0	0	0	0	0	0	0	0	0	0	0	0	0	0	0	0	0	0	0	0	0	0	0	0	0	0	0	0
M01904:40:000000000-ABBU0:1:1101:17352:25999_1:N:0:49	N/A	0	0	0	0	0	0	0	0	0	0	0	0	0	0	0	0	0	0	0	0	0	0	0	0	0	0	0	0	0	0	0	0	0	0	0	0	0	0	0	0	0	0	0	0	0	0	11	0
M01904:40:000000000-ABBU0:1:1101:20715:5151_1:N:0:88	N/A	0	11	0	0	0	0	0	0	0	0	0	0	0	0	0	0	0	0	0	0	0	0	0	0	0	0	0	0	0	0	0	0	0	0	0	0	0	0	0	0	0	0	0	0	0	0	0	2
M01904:40:000000000-ABBU0:1:1101:22647:13262_1:N:0:83	N/A	0	0	0	0	0	11	0	0	0	0	0	0	0	0	0	0	0	0	0	0	0	0	0	0	0	0	0	0	0	0	0	0	0	0	0	0	0	0	0	0	0	0	0	0	0	0	0	0
M01904:40:000000000-ABBU0:1:1101:23720:14882_1:N:0:50	N/A	0	0	0	0	0	0	0	0	0	0	0	0	0	0	0	0	0	0	0	0	0	0	0	0	0	0	0	0	0	0	0	0	0	0	0	0	0	0	0	0	0	0	0	0	0	0	0	13
M01904:40:000000000-ABBU0:1:1101:24475:11126_1:N:0:59	N/A	0	0	0	0	0	0	0	0	0	0	11	0	0	0	0	0	0	0	0	0	0	0	0	0	0	0	0	0	0	0	0	0	0	0	0	0	0	0	0	0	0	0	0	0	0	0	0	0
M01904:40:000000000-ABBU0:1:1101:27143:13815_1:N:0:52	N/A	0	0	0	0	0	0	0	0	0	0	0	0	0	0	0	0	0	0	3	0	0	0	0	0	0	0	0	0	0	0	0	0	0	0	0	0	0	0	0	0	0	0	0	0	0	0	0	0
M01904:40:000000000-ABBU0:1:1101:6842:10046_1:N:0:86	N/A	0	0	0	0	0	0	0	0	11	0	0	0	0	0	0	0	0	0	0	0	0	0	0	0	0	0	0	0	0	0	0	0	0	0	0	0	0	0	0	0	0	0	0	0	0	0	0	0
M01904:40:000000000-ABBU0:1:1101:7405:9252_1:N:0:49	N/A	0	0	0	0	0	0	0	0	0	0	0	0	0	0	0	0	0	0	0	0	0	0	0	0	0	0	0	0	0	0	0	0	0	0	0	0	0	0	0	0	0	0	0	0	0	0	13	0
M01904:40:000000000-ABBU0:1:1101:8875:13122_1:N:0:49	N/A	0	0	0	0	0	0	0	0	0	0	0	0	0	0	0	0	0	0	0	0	0	0	0	0	0	0	0	0	0	0	0	0	0	0	0	0	0	0	0	0	0	0	0	0	0	0	11	0
M01904:40:000000000-ABBU0:1:1101:9318:20732_1:N:0:78	N/A	0	0	0	0	0	0	0	0	0	0	0	0	0	0	0	0	0	0	0	0	0	0	0	0	0	0	0	0	0	0	0	6	5	0	0	0	0	0	0	0	0	0	0	0	0	0	0	0
M01904:40:000000000-ABBU0:1:1101:9559:9726_1:N:0:66	N/A	0	0	0	0	0	0	0	0	0	0	0	0	0	0	0	0	0	0	11	0	0	0	0	0	0	0	0	0	0	0	0	0	0	0	0	0	0	0	0	0	0	0	0	0	0	0	0	0
M01904:40:000000000-ABBU0:1:1102:17375:23105_1:N:0:61	N/A	0	0	0	0	0	0	0	0	0	0	0	0	0	11	0	0	0	0	8	0	0	0	0	0	0	0	0	0	0	0	0	0	0	0	0	0	0	0	0	0	0	0	0	0	0	0	0	0
M01904:40:000000000-ABBU0:1:1102:24648:13445_1:N:0:88	N/A	0	11	0	0	0	0	0	0	0	0	0	0	0	0	0	0	0	0	0	0	0	0	0	0	0	0	0	0	0	0	0	0	0	0	0	0	0	0	0	0	0	0	0	0	0	0	0	0
M01904:40:000000000-ABBU0:1:1102:6809:14621_1:N:0:50	N/A	0	0	0	0	0	0	0	0	0	0	0	0	0	0	0	0	0	0	0	0	0	0	0	0	0	0	0	0	0	0	0	0	0	0	0	0	0	0	0	0	0	0	0	0	0	0	0	11
M01904:40:000000000-ABBU0:1:1103:16798:3647_1:N:0:59	N/A	0	0	0	0	0	0	0	0	0	0	13	0	0	0	0	0	0	0	0	0	0	0	0	0	0	0	0	0	0	0	0	0	0	0	0	0	0	0	0	0	0	0	0	0	0	0	0	0
M01904:40:000000000-ABBU0:1:1103:20986:17991_1:N:0:61	N/A	0	0	0	0	0	0	0	0	0	0	0	2	0	11	0	0	0	0	0	0	0	0	0	0	0	0	0	0	0	0	0	0	0	0	0	0	0	0	0	0	0	0	0	0	0	0	0	0
M01904:40:000000000-ABBU0:1:1103:23156:25990_1:N:0:84	N/A	0	0	0	0	0	0	6	6	1	0	0	0	0	0	0	0	0	0	0	0	0	0	0	0	0	0	0	0	0	0	0	0	0	0	0	0	0	0	0	0	0	0	0	0	0	0	0	0
M01904:40:000000000-ABBU0:1:1103:23296:5621_1:N:0:82	N/A	0	0	0	0	11	0	0	0	0	0	0	0	0	0	0	0	0	0	0	0	0	0	0	0	0	0	0	0	0	0	0	0	0	0	0	0	0	0	0	0	0	0	0	0	0	0	0	0
M01904:40:000000000-ABBU0:1:1103:25446:18915_1:N:0:91	N/A	0	0	0	0	0	0	0	0	0	0	0	0	0	0	0	0	0	0	0	0	0	0	0	13	0	0	0	0	0	0	0	0	0	0	0	0	0	0	0	0	0	0	0	0	0	0	0	0
M01904:40:000000000-ABBU0:1:1104:19221:20248_1:N:0:96	N/A	0	0	0	0	0	0	0	0	0	0	0	0	0	0	0	0	0	0	0	0	0	0	0	0	0	0	0	0	11	0	0	0	0	0	0	0	0	0	0	0	0	0	0	0	0	0	0	0
M01904:40:000000000-ABBU0:1:1104:5092:7189_1:N:0:88	N/A	0	13	0	0	0	0	0	0	0	0	0	0	0	0	0	0	0	0	0	0	0	0	0	0	0	0	0	0	0	0	0	0	0	0	0	0	0	0	0	0	0	0	0	0	0	0	0	0
M01904:40:000000000-ABBU0:1:1105:21880:22770_1:N:0:85	N/A	0	0	0	0	0	0	0	11	0	0	0	0	0	0	0	0	0	0	0	0	0	0	0	0	0	0	0	0	0	0	0	0	0	0	0	0	0	0	0	0	0	0	0	0	0	0	0	0
M01904:40:000000000-ABBU0:1:1106:19421:18987_1:N:0:84	N/A	0	0	0	0	0	0	11	0	0	0	0	0	0	0	0	0	0	0	0	0	0	0	0	0	0	0	0	0	0	0	0	0	0	0	0	0	0	0	0	0	0	0	0	0	0	0	0	0
M01904:40:000000000-ABBU0:1:1107:5559:19125_1:N:0:81	N/A	0	0	8	4	2	5	0	0	3	0	0	0	9	0	0	0	0	0	0	0	0	0	0	0	0	0	0	0	0	0	0	0	0	0	0	0	0	0	0	0	0	0	0	0	0	0	0	0
M01904:40:000000000-ABBU0:1:1108:24812:16300_1:N:0:83	N/A	0	0	0	0	0	3	0	4	0	0	0	0	0	0	0	0	0	0	0	0	0	0	0	0	0	0	0	0	0	0	0	0	0	0	0	0	0	0	0	0	0	4	0	0	0	0	0	0
M01904:40:000000000-ABBU0:1:2101:10389:13046_1:N:0:81	N/A	0	0	0	1	0	0	0	0	0	0	0	0	0	0	0	0	0	10	0	0	0	0	0	0	0	0	0	0	0	0	0	0	0	0	0	0	0	0	0	0	0	0	0	0	0	0	0	0
M01904:40:000000000-ABBU0:1:2104:24205:9006_1:N:0:75	N/A	0	0	0	0	0	0	0	0	0	0	0	0	0	0	0	0	0	0	0	0	0	0	0	0	0	0	0	0	0	0	0	0	0	0	0	0	0	2	0	9	0	0	0	0	0	0	0	0
M01904:40:000000000-ABBU0:1:1101:13585:5823_1:N:0:53	N/A	0	0	0	0	0	0	20	0	0	0	0	0	0	0	0	0	0	0	0	0	0	0	0	0	0	0	0	0	0	0	0	0	0	0	0	0	0	0	0	0	0	37	0	0	0	0	0	0
M01904:40:000000000-ABBU0:1:1101:14326:7982_1:N:0:61	N/A	0	0	0	0	0	0	0	0	0	0	0	0	0	10	0	0	0	0	0	0	0	0	0	0	0	0	0	0	0	0	0	0	0	0	0	0	0	0	0	0	0	0	0	0	0	0	0	0
M01904:40:000000000-ABBU0:1:1101:23085:10300_1:N:0:62	N/A	0	0	0	0	0	0	0	0	0	0	0	0	0	0	10	0	0	0	0	0	0	0	0	0	0	0	0	0	0	0	0	0	0	0	0	0	0	0	0	0	0	0	0	0	0	0	0	0
M01904:40:000000000-ABBU0:1:1101:25344:20896_1:N:0:81	N/A	0	0	0	10	0	0	0	0	0	0	0	0	0	0	0	0	0	0	0	0	0	0	0	0	0	0	0	0	0	0	0	0	0	0	0	0	0	0	0	0	0	0	0	0	0	0	0	0
M01904:40:000000000-ABBU0:1:1101:5617:10195_1:N:0:64	N/A	0	0	0	0	0	0	0	0	0	0	0	0	0	0	0	0	12	0	0	0	0	0	0	0	0	0	0	0	0	0	0	0	0	0	0	0	0	0	0	0	0	0	0	0	0	0	0	0
M01904:40:000000000-ABBU0:1:1101:9856:8533_1:N:0:72	N/A	0	0	0	0	0	0	0	0	0	0	0	0	0	0	0	0	0	0	0	0	0	0	0	0	0	0	0	0	0	0	0	0	0	0	10	0	0	0	0	0	0	0	0	0	0	0	0	0
M01904:40:000000000-ABBU0:1:1101:9912:17129_1:N:0:85	N/A	0	0	0	0	0	0	0	10	0	0	0	0	0	0	0	0	0	0	0	0	0	0	0	0	0	0	0	0	0	0	0	0	0	0	0	0	0	0	0	0	0	0	0	0	0	0	0	0
M01904:40:000000000-ABBU0:1:1101:9932:18403_1:N:0:60	N/A	0	0	0	0	0	0	0	0	0	0	0	0	9	0	0	0	0	0	0	1	0	0	0	0	0	0	0	0	0	0	0	0	0	0	0	0	0	0	0	0	0	0	0	0	0	0	0	0
M01904:40:000000000-ABBU0:1:1102:14990:8357_1:N:0:87	N/A	0	0	0	0	0	0	0	0	0	10	0	0	0	0	0	0	0	0	0	0	0	0	0	0	0	0	0	0	0	0	0	0	0	0	0	0	0	0	0	0	0	0	0	0	0	0	0	0
M01904:40:000000000-ABBU0:1:1102:15760:14008_1:N:0:81	N/A	0	0	0	10	0	0	0	0	0	0	0	0	0	0	0	0	0	0	0	0	0	0	0	0	0	0	0	0	0	0	0	0	0	0	0	0	0	0	0	0	0	0	0	0	0	0	0	0
M01904:40:000000000-ABBU0:1:1102:16822:9346_1:N:0:62	N/A	0	0	0	0	0	0	0	0	0	0	0	0	0	0	10	0	0	0	0	0	0	0	0	0	0	0	0	0	0	0	0	0	0	0	0	0	0	0	0	0	0	0	0	0	0	0	0	0
M01904:40:000000000-ABBU0:1:1102:17786:4218_1:N:0:85	N/A	0	0	0	0	0	0	0	12	0	0	0	0	0	0	0	0	0	0	0	0	0	0	0	0	0	0	0	0	0	0	0	0	0	0	0	0	0	0	0	0	0	0	0	0	0	0	0	0
M01904:40:000000000-ABBU0:1:1102:17839:24402_1:N:0:79	N/A	10	0	0	0	0	0	0	0	0	0	0	0	0	0	0	0	0	0	0	0	0	0	0	0	0	0	0	0	0	0	0	0	0	0	0	0	0	0	0	0	0	0	0	0	0	0	0	0
M01904:40:000000000-ABBU0:1:1102:18229:23235_1:N:0:49	N/A	0	0	0	0	0	0	0	0	0	0	0	0	0	0	0	0	0	0	0	0	0	0	0	0	0	0	0	0	0	0	0	0	0	0	0	0	0	0	0	0	0	0	0	0	0	0	12	0
M01904:40:000000000-ABBU0:1:1102:6951:15305_1:N:0:60	N/A	0	0	0	0	0	0	0	0	0	0	0	0	10	0	0	0	0	0	0	0	0	0	0	0	0	0	0	0	0	0	0	0	0	0	0	0	0	0	0	0	0	0	0	0	0	0	0	0
M01904:40:000000000-ABBU0:1:1103:10651:27501_1:N:0:53	N/A	0	0	0	0	0	0	0	0	0	0	0	0	0	0	0	0	0	0	0	0	0	0	0	0	0	0	0	0	0	0	0	0	0	0	0	0	0	0	0	0	0	10	0	0	0	0	0	0
M01904:40:000000000-ABBU0:1:1103:11917:15926_1:N:0:79	N/A	2	0	3	0	0	0	0	0	0	4	0	0	0	1	0	0	0	0	0	0	0	0	0	0	0	0	0	0	0	0	0	0	0	0	0	0	0	0	0	0	0	0	0	0	0	0	0	0
M01904:40:000000000-ABBU0:1:1103:11944:22252_1:N:0:83	N/A	0	0	0	0	0	11	0	0	0	0	1	0	0	0	0	0	0	0	0	0	0	0	0	0	0	0	0	0	0	0	0	0	0	0	0	0	0	0	0	0	0	0	0	0	0	0	0	0
M01904:40:000000000-ABBU0:1:1103:15296:17452_1:N:0:60	N/A	0	0	0	0	0	0	0	0	0	0	0	0	10	0	0	0	0	0	0	0	0	0	0	0	0	0	0	0	0	0	0	0	0	0	0	0	0	0	0	0	0	0	0	0	0	0	0	0
M01904:40:000000000-ABBU0:1:1103:16795:27419_1:N:0:59	N/A	0	0	0	0	0	0	0	0	0	0	12	0	0	0	0	0	0	0	0	0	0	0	0	0	0	0	0	0	0	0	0	0	0	0	0	0	0	0	0	0	0	0	0	0	0	0	0	0
M01904:40:000000000-ABBU0:1:1103:20818:2687_1:N:0:88	N/A	0	10	0	0	0	0	0	0	0	0	0	0	0	0	0	0	0	0	0	0	0	0	0	0	0	0	0	0	0	0	0	0	0	0	0	0	0	0	0	0	0	0	0	0	0	0	0	0
M01904:40:000000000-ABBU0:1:1103:6593:7793_1:N:0:59	N/A	0	0	0	0	0	0	0	0	0	0	10	0	0	0	0	0	0	0	0	0	0	0	0	0	0	0	0	0	0	0	0	0	0	0	0	0	0	0	0	0	0	0	0	0	0	0	0	0
M01904:40:000000000-ABBU0:1:1104:20588:4236_1:N:0:83	N/A	0	0	0	0	0	1	0	0	0	0	0	0	0	0	0	0	0	9	0	0	0	0	0	0	0	0	0	0	0	0	0	0	0	0	0	0	0	0	0	0	0	0	0	0	0	0	0	0
M01904:40:000000000-ABBU0:1:1104:22546:16084_1:N:0:60	N/A	0	0	0	0	0	0	0	0	0	0	0	0	10	0	0	0	0	0	0	0	0	0	0	0	0	0	0	0	0	0	0	0	0	0	0	0	0	0	0	0	0	0	0	0	0	0	0	0
M01904:40:000000000-ABBU0:1:1104:22875:8700_1:N:0:81	N/A	0	0	0	3	0	0	0	0	8	1	0	0	0	0	0	0	0	0	0	0	0	0	0	0	0	0	0	0	0	0	0	0	0	0	0	0	0	0	0	0	0	0	0	0	0	0	0	0
M01904:40:000000000-ABBU0:1:1104:9324:10296_1:N:0:81	N/A	0	0	0	10	0	0	0	0	0	0	0	0	0	0	0	0	0	0	0	0	0	0	0	0	0	0	0	0	0	0	0	0	0	0	0	0	0	0	0	0	0	0	0	0	0	0	0	0
M01904:40:000000000-ABBU0:1:1105:13350:21700_1:N:0:86	N/A	0	0	0	0	0	0	0	0	1	0	0	0	0	0	0	0	7	0	2	0	0	0	0	0	0	0	0	0	0	0	0	0	0	0	0	0	0	0	0	0	0	0	0	0	0	0	0	0
M01904:40:000000000-ABBU0:1:1105:22268:10635_1:N:0:70	N/A	0	0	0	0	0	0	0	0	0	0	0	0	0	0	0	0	0	0	0	0	0	0	0	0	0	0	0	0	0	0	0	0	12	0	0	0	0	0	0	0	0	0	0	0	0	0	0	0
M01904:40:000000000-ABBU0:1:1106:3590:18362_1:N:0:81	N/A	0	0	0	10	0	0	0	0	0	0	0	0	0	0	0	0	0	0	0	0	0	0	0	0	0	0	0	0	0	0	0	0	0	0	0	0	0	0	0	0	0	0	0	0	0	0	0	0
M01904:40:000000000-ABBU0:1:1107:19212:27296_1:N:0:64	N/A	0	0	0	0	0	0	0	0	0	0	0	0	0	0	0	0	10	0	0	0	0	0	0	0	0	0	0	0	0	0	0	0	0	0	0	0	0	0	0	0	0	0	0	0	0	0	0	0
M01904:40:000000000-ABBU0:1:1107:20555:17287_1:N:0:67	N/A	0	0	0	0	0	0	0	0	0	0	0	0	0	0	0	0	0	0	0	10	0	0	0	0	0	0	0	0	0	0	0	0	0	0	0	0	0	0	0	0	0	0	0	0	0	0	0	0
M01904:40:000000000-ABBU0:1:1107:4368:22348_1:N:0:51	N/A	0	0	0	0	0	0	0	0	0	0	0	0	0	0	0	0	0	0	0	0	0	0	0	0	0	0	0	0	0	0	0	0	0	0	0	0	0	0	0	0	0	0	0	0	0	0	0	0
M01904:40:000000000-ABBU0:1:1107:9716:9915_1:N:0:83	N/A	0	0	0	0	0	10	0	0	0	0	0	0	0	0	0	0	0	0	0	0	0	0	0	0	0	0	0	0	0	0	0	0	0	0	0	0	0	0	0	0	0	0	0	0	0	0	0	0
M01904:40:000000000-ABBU0:1:1108:24485:6027_1:N:0:60	N/A	0	0	0	0	0	0	0	0	0	0	0	0	10	0	0	0	0	0	0	0	0	0	0	0	0	0	0	0	0	0	0	0	0	0	0	0	0	0	0	0	0	0	0	0	0	0	0	0
M01904:40:000000000-ABBU0:1:1108:7795:5935_1:N:0:68	N/A	0	0	0	0	0	0	0	0	0	0	0	6	0	2	0	4	0	0	0	0	0	0	0	0	0	0	0	0	0	0	0	0	0	0	0	0	0	0	0	0	0	0	0	0	0	0	0	0
M01904:40:000000000-ABBU0:1:1109:3267:21141_1:N:0:50	N/A	0	0	0	0	0	0	0	0	0	0	0	0	0	0	0	0	0	0	0	0	0	0	0	0	0	0	0	0	0	0	0	0	0	0	0	0	0	0	0	0	0	0	0	0	0	0	0	12
M01904:40:000000000-ABBU0:1:2105:14519:16675_1:N:0:82	N/A	0	0	0	0	1	0	0	0	0	0	0	0	0	0	0	0	0	9	0	0	0	0	0	0	0	0	0	0	0	0	0	0	0	0	0	0	0	0	0	0	0	0	0	0	0	0	0	0
M01904:40:000000000-ABBU0:1:2105:15966:14412_1:N:0:59	N/A	0	0	0	0	0	0	4	0	0	0	3	0	0	0	0	0	0	9	0	0	0	0	0	0	0	0	0	0	0	0	0	0	0	0	0	0	0	0	0	0	0	0	0	0	0	0	0	0
M01904:40:000000000-ABBU0:1:1101:10195:10020_1:N:0:59	N/A	0	0	0	0	0	0	0	0	0	0	9	0	0	0	0	0	0	0	0	0	0	0	0	0	0	0	0	0	0	0	0	0	0	0	0	0	0	0	0	0	0	0	0	0	0	0	0	0
M01904:40:000000000-ABBU0:1:1101:14338:4171_1:N:0:62	N/A	0	0	0	0	0	0	0	0	0	0	0	0	0	0	9	0	0	0	0	0	0	0	0	0	0	0	0	0	0	0	0	0	0	0	0	0	0	0	0	0	0	0	0	0	0	0	0	0
M01904:40:000000000-ABBU0:1:1101:14535:10355_1:N:0:52	N/A	0	0	0	0	0	0	0	0	0	0	0	0	0	0	0	0	0	0	0	0	0	0	0	0	0	0	0	0	0	0	0	0	0	0	0	0	0	0	0	0	0	0	0	0	0	0	0	0
M01904:40:000000000-ABBU0:1:1101:16386:5271_1:N:0:53	N/A	0	0	0	0	0	0	0	0	0	0	0	0	0	0	0	0	0	0	0	0	0	0	0	0	0	0	0	0	0	0	0	0	0	0	0	0	0	0	0	0	0	9	0	0	0	0	0	0
M01904:40:000000000-ABBU0:1:1101:17105:11405_1:N:0:60	N/A	0	0	0	0	0	0	0	0	0	0	0	0	9	0	0	0	0	0	0	0	0	0	0	0	0	0	0	0	0	0	0	0	0	0	0	0	0	0	0	0	0	0	0	0	0	0	0	0
M01904:40:000000000-ABBU0:1:1101:21354:11567_1:N:0:81	N/A	0	0	0	9	0	0	0	0	0	0	0	0	0	0	0	0	0	0	0	0	0	0	0	0	0	0	0	0	0	0	0	0	0	0	0	0	0	0	0	0	0	0	0	0	0	0	0	0
M01904:40:000000000-ABBU0:1:1101:23424:25425_1:N:0:60	N/A	0	0	0	0	0	0	0	0	0	0	0	0	9	0	0	0	0	0	0	0	0	0	0	0	0	0	0	0	0	0	0	0	0	0	0	0	0	0	0	0	0	0	0	0	0	0	0	0
M01904:40:000000000-ABBU0:1:1101:27615:11406_1:N:0:50	N/A	0	0	0	0	0	0	0	0	0	0	0	0	0	0	0	0	0	0	0	0	0	0	0	0	0	0	0	0	0	0	0	0	0	0	0	0	0	0	0	0	0	0	0	0	0	0	0	9
M01904:40:000000000-ABBU0:1:1101:4508:13441_1:N:0:87	N/A	0	0	0	0	0	0	0	0	0	9	0	0	0	0	0	0	0	0	0	0	0	0	0	0	0	0	0	0	0	0	0	0	0	0	0	0	0	0	0	0	0	0	0	0	0	0	0	0
M01904:40:000000000-ABBU0:1:1101:5156:21817_1:N:0:50	N/A	0	0	0	0	0	0	0	0	0	0	0	0	0	0	0	0	0	0	0	0	0	0	0	0	0	0	0	0	0	0	0	0	0	0	0	0	0	0	0	0	0	0	0	0	0	0	0	9
M01904:40:000000000-ABBU0:1:1101:7463:9549_1:N:0:66	N/A	0	0	0	0	0	0	0	0	0	0	0	0	0	0	0	0	0	0	9	0	0	0	0	0	0	0	0	0	0	0	0	0	0	0	0	0	0	0	0	0	0	0	0	0	0	0	0	0
M01904:40:000000000-ABBU0:1:1101:9494:16765_1:N:0:49	N/A	0	0	0	0	0	0	0	0	0	0	0	0	0	0	0	0	0	0	0	0	0	0	0	0	0	0	0	0	0	0	0	0	0	0	0	0	0	0	0	0	0	0	0	0	0	0	11	0
M01904:40:000000000-ABBU0:1:1101:9529:23477_1:N:0:53	N/A	0	0	0	0	0	0	0	0	0	0	0	0	0	0	0	0	0	0	0	0	0	0	0	0	0	0	0	0	0	0	0	0	0	0	0	0	0	0	0	0	0	11	0	0	0	0	0	0
M01904:40:000000000-ABBU0:1:1102:11774:10143_1:N:0:83	N/A	0	0	0	0	0	9	0	0	0	0	0	0	0	0	0	0	0	0	0	0	0	0	0	0	0	0	0	0	0	0	0	0	0	0	0	0	0	0	0	0	0	0	0	0	0	0	0	0
M01904:40:000000000-ABBU0:1:1102:16605:2409_1:N:0:59	N/A	0	0	0	0	0	0	0	0	0	0	7	0	0	0	0	0	0	0	0	0	0	0	0	0	0	0	0	0	0	0	0	0	0	0	0	0	0	0	0	0	0	1	0	0	0	0	0	0
M01904:40:000000000-ABBU0:1:1102:17542:18386_1:N:0:59	N/A	0	0	0	0	0	0	0	0	0	0	6	10	0	0	0	0	0	0	0	0	0	0	0	0	0	0	0	0	0	0	0	0	0	0	0	0	0	0	0	0	0	0	0	0	0	0	0	0
M01904:40:000000000-ABBU0:1:1102:1947:13816_1:N:0:82	N/A	0	0	0	0	11	0	0	0	0	0	0	0	0	0	0	0	0	0	0	0	0	0	0	0	0	0	0	0	0	0	0	0	0	0	0	0	0	0	0	0	0	0	0	0	0	0	0	0
M01904:40:000000000-ABBU0:1:1102:21007:10879_1:N:0:64	N/A	0	0	0	0	0	0	0	0	0	0	0	0	0	0	0	0	9	0	0	0	0	0	0	0	0	0	0	0	0	0	0	0	0	0	0	0	0	0	0	0	0	0	0	0	0	0	0	0
M01904:40:000000000-ABBU0:1:1102:21343:7292_1:N:0:53	N/A	0	0	0	0	0	0	0	0	0	0	0	0	0	0	0	0	0	2	0	0	0	0	0	0	0	0	0	0	0	0	0	0	0	0	0	0	0	0	0	0	0	13	0	0	0	0	0	0
M01904:40:000000000-ABBU0:1:1103:15668:2771_1:N:0:63	N/A	0	0	0	0	0	0	0	0	0	0	0	0	0	0	0	4	5	0	0	0	0	0	0	0	0	0	0	0	0	0	0	0	0	0	0	0	0	0	0	0	0	0	0	0	0	0	0	0
M01904:40:000000000-ABBU0:1:1103:20453:20972_1:N:0:68	N/A	0	0	0	0	0	0	0	0	0	0	0	9	0	0	0	0	0	0	0	0	0	0	0	0	0	0	0	0	0	0	0	0	0	0	0	0	0	0	0	0	0	0	0	0	0	0	0	0
M01904:40:000000000-ABBU0:1:1103:21639:10422_1:N:0:63	N/A	0	0	0	0	0	0	0	0	0	0	0	0	0	0	0	9	0	0	0	0	0	0	0	0	0	0	0	0	0	0	0	0	0	0	0	0	0	0	0	0	0	0	0	0	0	0	0	0
M01904:40:000000000-ABBU0:1:1103:24583:19914_1:N:0:88	N/A	0	9	0	0	0	0	0	0	0	0	0	0	0	0	0	0	0	0	0	0	0	0	0	0	0	0	0	0	0	0	0	0	0	0	0	0	0	0	0	0	0	0	0	0	0	0	0	0
M01904:40:000000000-ABBU0:1:1103:25893:22811_1:N:0:85	N/A	0	0	0	0	0	0	0	2	0	0	0	2	0	0	0	0	0	5	0	0	0	0	0	0	0	0	0	0	0	0	0	0	0	0	0	0	0	0	0	0	0	0	0	0	0	0	0	0
M01904:40:000000000-ABBU0:1:1103:4478:8011_1:N:0:53	N/A	0	0	0	0	0	0	0	0	0	0	0	0	0	0	0	0	0	0	0	0	0	0	0	0	0	0	0	0	0	0	0	0	0	0	0	0	0	0	0	0	0	5	0	0	0	0	0	4
M01904:40:000000000-ABBU0:1:1103:6701:22329_1:N:0:51	N/A	0	0	0	0	0	0	0	0	0	0	0	0	0	0	0	0	0	0	0	0	0	0	0	0	0	0	0	0	0	0	0	0	0	0	0	0	0	0	0	0	0	0	0	0	0	0	0	0
M01904:40:000000000-ABBU0:1:1104:15479:8845_1:N:0:49	N/A	0	0	0	0	0	0	0	0	0	0	0	0	0	0	0	0	0	0	0	0	0	0	0	0	0	0	0	0	0	0	0	0	0	0	0	0	0	0	0	0	0	0	0	0	0	0	9	0
M01904:40:000000000-ABBU0:1:1104:16788:13810_1:N:0:85	N/A	0	0	0	0	0	0	0	9	0	0	0	0	0	0	0	0	0	0	0	0	0	0	0	0	0	0	0	0	0	0	0	0	0	0	0	0	0	0	0	0	0	0	0	0	0	0	0	0
M01904:40:000000000-ABBU0:1:1105:11142:24607_1:N:0:87	N/A	0	0	0	0	0	0	0	0	0	6	0	0	1	0	0	0	0	0	0	0	0	0	0	0	0	0	0	0	0	0	0	0	0	0	0	0	0	0	0	0	0	0	0	0	0	0	0	0
M01904:40:000000000-ABBU0:1:1105:20206:16566_1:N:0:60	N/A	0	0	0	0	0	0	0	0	0	0	0	0	9	0	0	0	0	0	0	0	0	0	0	0	0	0	0	0	0	0	0	0	0	0	0	0	0	0	0	0	0	0	0	0	0	0	0	0
M01904:40:000000000-ABBU0:1:1105:24564:17806_1:N:0:86	N/A	0	0	0	0	0	0	0	0	2	0	0	0	0	0	0	0	0	0	7	0	0	0	0	0	0	0	0	0	0	0	0	0	0	0	0	0	0	0	0	0	0	0	0	0	0	0	0	0
M01904:40:000000000-ABBU0:1:1105:25100:11869_1:N:0:64	N/A	0	0	0	0	0	0	0	0	0	0	0	0	0	0	0	0	10	0	0	0	0	0	0	0	0	0	0	0	0	0	0	0	0	0	0	0	0	0	0	0	0	0	0	0	0	0	0	1
M01904:40:000000000-ABBU0:1:1105:25748:20342_1:N:0:50	N/A	0	0	0	0	0	0	0	0	0	0	0	0	0	0	0	0	0	0	0	0	0	0	0	0	0	0	0	0	0	0	0	0	0	0	0	0	0	0	0	0	0	0	0	0	0	0	0	14
M01904:40:000000000-ABBU0:1:1105:3742:11541_1:N:0:88	N/A	0	9	0	0	0	0	0	0	0	0	0	0	0	0	0	0	0	0	0	0	0	0	0	0	0	0	0	0	0	0	0	0	0	0	0	0	0	0	0	0	0	0	0	0	0	0	0	0
M01904:40:000000000-ABBU0:1:1105:9110:12362_1:N:0:64	N/A	0	0	0	0	0	0	0	0	0	0	0	0	0	0	0	0	9	0	0	0	0	0	0	0	0	0	0	0	0	0	0	0	0	0	0	0	0	0	0	0	0	0	0	0	0	0	0	0
M01904:40:000000000-ABBU0:1:1106:13884:3625_1:N:0:64	N/A	0	0	0	0	0	0	0	0	0	0	0	0	0	0	0	0	9	0	0	0	0	0	0	0	0	0	0	0	0	0	0	0	0	0	0	0	0	0	0	0	0	0	0	0	0	0	0	0
M01904:40:000000000-ABBU0:1:1106:18578:28641_1:N:0:68	N/A	0	0	0	0	0	0	0	0	0	0	0	11	0	0	0	0	0	0	0	0	0	0	0	0	0	0	0	0	0	0	0	0	0	0	0	0	0	0	0	0	0	0	0	0	0	0	0	0
M01904:40:000000000-ABBU0:1:1107:4717:7353_1:N:0:88	N/A	0	9	0	0	0	0	0	0	0	0	0	0	0	0	0	0	0	0	0	0	0	0	0	0	0	0	0	0	0	0	0	0	0	0	0	0	0	0	0	0	0	0	0	0	0	0	0	0
M01904:40:000000000-ABBU0:1:1107:9024:5569_1:N:0:78	N/A	0	0	0	0	0	0	0	0	0	0	0	0	0	0	0	0	0	0	0	0	0	0	0	0	0	0	0	0	0	0	0	9	0	0	0	0	0	0	0	0	0	0	0	0	0	0	0	0
M01904:40:000000000-ABBU0:1:1108:13813:13544_1:N:0:59	N/A	0	0	0	0	0	0	0	0	0	0	2	0	0	0	7	0	0	0	0	0	0	0	0	0	0	0	0	0	0	0	0	0	0	0	0	0	0	0	0	0	0	0	0	0	0	0	0	0
M01904:40:000000000-ABBU0:1:1109:10444:19358_1:N:0:66	N/A	0	0	0	0	0	0	0	0	0	0	0	0	0	0	0	0	0	0	9	0	0	0	0	0	0	0	0	0	0	0	0	0	0	0	0	0	0	0	0	0	0	0	0	0	0	0	0	0
M01904:40:000000000-ABBU0:1:1114:7807:8293_1:N:0:79	N/A	4	0	0	0	0	0	0	0	0	0	0	0	0	0	0	0	0	0	0	5	0	0	0	0	0	0	0	0	0	0	0	0	0	0	0	0	0	0	0	0	0	0	0	0	0	0	0	0
M01904:40:000000000-ABBU0:1:2102:11130:3136_1:N:0:61	N/A	0	0	0	0	0	0	0	0	0	0	0	0	0	1	0	0	0	0	0	0	0	0	0	0	0	0	0	0	6	0	7	0	0	0	0	0	0	0	0	3	0	0	0	0	0	0	0	0
M01904:40:000000000-ABBU0:1:2114:10981:23140_1:N:0:79	N/A	1	0	0	0	0	0	6	0	2	0	0	0	0	0	0	0	0	0	0	0	0	0	0	0	0	0	0	0	0	0	0	0	0	0	0	0	0	0	0	0	0	0	0	0	0	0	0	0
M01904:40:000000000-ABBU0:1:1101:12677:3509_1:N:0:80	N/A	0	0	8	0	0	0	0	0	0	0	0	0	0	0	0	0	0	0	0	0	0	0	0	0	0	0	0	0	0	0	0	0	0	0	0	0	0	0	0	0	0	0	0	0	0	0	0	0
M01904:40:000000000-ABBU0:1:1101:12888:7964_1:N:0:82	N/A	0	0	0	0	8	0	0	0	0	0	0	0	0	0	0	0	0	0	0	0	0	0	0	0	0	0	0	0	0	0	0	0	0	0	0	0	0	0	0	0	0	0	0	0	0	0	0	0
M01904:40:000000000-ABBU0:1:1101:18450:9921_1:N:0:59	N/A	0	0	0	0	0	0	0	0	0	0	6	0	0	0	0	0	2	0	0	0	0	0	0	0	0	0	0	0	0	0	0	0	0	0	0	0	0	0	0	0	0	0	0	0	0	0	0	0
M01904:40:000000000-ABBU0:1:1101:19180:12784_1:N:0:64	N/A	0	0	0	0	0	0	0	0	0	0	0	0	0	0	0	0	8	0	0	0	0	0	0	0	0	0	0	0	0	0	0	0	0	0	0	0	0	0	0	0	0	0	0	0	0	0	0	0
M01904:40:000000000-ABBU0:1:1101:19470:13676_1:N:0:64	N/A	0	0	0	0	0	0	0	0	0	0	0	0	0	0	0	0	8	0	0	0	0	0	0	0	0	0	0	0	0	0	0	0	0	0	0	0	0	0	0	0	0	0	0	0	0	0	0	0
M01904:40:000000000-ABBU0:1:1101:23614:16559_1:N:0:79	N/A	10	0	0	0	0	0	0	0	0	0	0	0	0	0	0	0	0	0	0	0	0	0	0	0	0	0	0	0	0	0	0	0	0	0	0	0	0	0	0	0	0	0	0	0	0	0	0	0
M01904:40:000000000-ABBU0:1:1101:9122:8170_1:N:0:50	k__Fungi, p__Ascomycota, c__Sordariomycetes, o__Sordariales, f__unidentified, g__unidentified, s__unidentified	0	0	0	0	0	0	0	0	0	0	0	0	0	0	0	0	0	0	0	0	0	0	0	0	0	0	0	0	0	0	0	0	0	0	0	0	0	0	0	0	0	0	0	0	0	0	0	24
M01904:40:000000000-ABBU0:1:1102:11273:16092_1:N:0:59	N/A	0	0	0	0	0	0	0	0	0	0	8	0	0	0	0	0	0	0	0	0	0	0	0	0	0	0	0	0	0	0	0	0	0	0	0	0	0	0	0	0	0	0	0	0	0	0	0	0
M01904:40:000000000-ABBU0:1:1102:17002:6185_1:N:0:64	N/A	0	0	0	0	0	0	0	0	0	0	0	0	0	0	0	0	3	0	0	0	0	0	0	0	0	0	0	0	0	0	0	0	0	0	0	0	0	0	0	0	0	0	0	0	0	0	0	5
M01904:40:000000000-ABBU0:1:1102:21278:14204_1:N:0:65	N/A	0	0	0	0	0	0	0	0	0	0	0	0	0	0	0	0	0	8	0	0	0	0	0	0	0	0	0	0	0	0	0	0	0	0	0	0	0	0	0	0	0	0	0	0	0	0	0	0
M01904:40:000000000-ABBU0:1:1103:12219:9281_1:N:0:68	N/A	0	0	0	0	0	0	0	0	0	0	0	8	0	0	0	0	0	0	0	0	0	0	0	0	0	0	0	0	0	0	0	0	0	0	0	0	0	0	0	0	0	0	0	0	0	0	0	0
M01904:40:000000000-ABBU0:1:1103:20730:15594_1:N:0:49	N/A	0	0	0	0	0	0	0	0	0	0	0	0	0	0	0	0	0	0	0	0	0	0	0	0	0	0	0	0	0	0	0	0	0	0	0	0	0	0	0	0	0	0	0	0	0	0	10	0
M01904:40:000000000-ABBU0:1:1103:24533:24429_1:N:0:79	N/A	4	0	0	0	0	0	0	0	0	0	0	6	0	0	0	0	0	0	0	0	0	0	0	0	0	0	0	0	0	0	0	0	0	0	0	0	0	0	0	0	0	0	0	0	0	0	0	0
M01904:40:000000000-ABBU0:1:1104:12170:9719_1:N:0:86	N/A	0	0	0	0	0	0	0	0	6	0	0	0	0	0	0	0	2	0	0	0	0	0	0	0	0	0	0	0	0	0	0	0	0	0	0	0	0	0	0	0	0	0	0	0	0	0	0	0
M01904:40:000000000-ABBU0:1:1104:16362:28526_1:N:0:59	N/A	0	0	0	0	0	0	0	0	0	0	8	0	0	0	0	0	0	0	0	0	0	0	0	0	0	0	0	0	0	0	0	0	0	0	0	0	0	0	0	0	0	0	0	0	0	0	0	0
M01904:40:000000000-ABBU0:1:1104:21667:10225_1:N:0:67	N/A	0	0	0	0	0	0	0	0	0	0	0	0	0	0	0	0	0	0	0	10	0	0	0	0	0	0	0	0	0	0	0	0	0	0	0	0	0	0	0	0	0	0	0	0	0	0	0	0
M01904:40:000000000-ABBU0:1:1104:27026:11752_1:N:0:80	N/A	0	0	8	0	0	0	0	0	0	0	0	0	0	0	0	0	0	0	0	0	0	0	0	0	0	0	0	0	0	0	0	0	0	0	0	0	0	0	0	0	0	0	0	0	0	0	0	0
M01904:40:000000000-ABBU0:1:1104:2821:15789_1:N:0:59	N/A	0	0	0	0	0	0	0	0	0	0	8	0	0	0	0	0	0	0	0	0	0	0	0	0	0	0	0	0	0	0	0	0	0	0	0	0	0	0	0	0	0	0	0	0	0	0	0	0
M01904:40:000000000-ABBU0:1:1104:7799:5632_1:N:0:81	N/A	0	0	0	8	0	0	0	0	0	0	0	0	0	0	0	0	0	0	0	0	0	0	0	0	0	0	0	0	0	0	0	0	0	0	0	0	0	0	0	0	0	0	0	0	0	0	0	0
M01904:40:000000000-ABBU0:1:1105:10226:15343_1:N:0:83	N/A	0	0	0	0	0	8	0	0	0	0	0	0	0	0	0	0	0	0	0	0	0	0	0	0	0	0	0	0	0	0	0	0	0	0	0	0	0	0	0	0	0	0	0	0	0	0	0	0
M01904:40:000000000-ABBU0:1:1105:11767:21301_1:N:0:79	N/A	8	0	0	0	0	0	0	0	0	0	0	0	0	0	0	0	0	0	0	0	0	0	0	0	0	0	0	0	0	0	0	0	0	0	0	0	0	0	0	0	0	0	0	0	0	0	0	0
M01904:40:000000000-ABBU0:1:1105:15107:27968_1:N:0:59	N/A	0	0	0	0	0	0	2	0	0	0	2	0	0	0	0	0	0	0	0	0	0	0	0	0	0	0	0	0	0	0	0	0	0	0	0	0	0	0	0	0	0	0	0	0	0	0	0	7
M01904:40:000000000-ABBU0:1:1105:8461:9495_1:N:0:68	N/A	0	0	0	0	0	0	0	0	0	0	0	6	0	0	2	0	0	0	0	0	0	0	0	0	0	0	0	0	0	0	0	0	0	0	0	0	0	0	0	0	0	0	0	0	0	0	5	0
M01904:40:000000000-ABBU0:1:1106:21138:9560_1:N:0:64	N/A	0	0	0	0	0	0	0	0	0	0	0	0	0	0	0	0	8	0	0	0	0	0	0	0	0	0	0	0	0	0	0	0	0	0	0	0	0	0	0	0	0	0	0	0	0	0	0	0
M01904:40:000000000-ABBU0:1:1106:22850:21831_1:N:0:86	N/A	0	0	0	0	0	0	0	0	8	0	0	0	0	0	0	0	0	0	0	0	0	0	0	0	0	0	0	0	0	0	0	0	0	0	0	0	0	0	0	0	0	0	0	0	0	0	0	0
M01904:40:000000000-ABBU0:1:1106:25416:24019_1:N:0:86	N/A	0	0	0	0	0	0	0	0	10	0	0	0	0	0	0	0	0	0	0	0	0	0	0	0	0	0	0	0	0	0	0	0	0	0	0	0	0	0	0	0	0	0	0	0	0	0	0	0
M01904:40:000000000-ABBU0:1:1106:4211:23251_1:N:0:62	N/A	0	0	0	0	0	0	0	0	0	0	0	0	0	0	8	0	0	0	0	0	0	0	0	0	0	0	0	0	0	0	0	0	0	0	0	0	0	0	0	0	0	0	0	0	0	0	0	0
M01904:40:000000000-ABBU0:1:1106:9473:6940_1:N:0:65	N/A	0	0	0	0	0	0	0	0	0	0	0	0	0	0	0	0	0	8	0	0	0	0	0	0	0	0	0	0	0	0	0	0	0	0	0	0	0	0	0	0	0	0	0	0	0	0	0	0
M01904:40:000000000-ABBU0:1:1107:2890:17678_1:N:0:62	N/A	0	0	0	0	0	0	0	0	0	0	0	0	0	0	8	0	7	0	0	0	0	0	0	0	0	0	0	0	0	0	0	0	0	0	0	0	0	0	0	0	0	0	0	0	0	0	0	0
M01904:40:000000000-ABBU0:1:1107:4621:12859_1:N:0:80	N/A	0	0	8	0	0	0	0	0	0	0	0	0	0	0	0	0	0	0	0	0	0	0	0	0	0	0	0	0	0	0	0	0	0	0	0	0	0	0	0	0	0	0	0	0	0	0	0	0
M01904:40:000000000-ABBU0:1:1108:14732:11153_1:N:0:53	N/A	0	0	0	0	0	0	0	0	0	0	0	0	0	0	0	0	0	0	0	0	0	0	0	0	0	0	0	0	0	0	0	0	0	0	0	0	0	0	0	0	0	8	0	0	0	0	0	0
M01904:40:000000000-ABBU0:1:1108:22064:25648_1:N:0:80	N/A	0	0	8	0	0	0	0	0	0	0	0	0	0	0	0	0	0	0	0	0	0	0	0	0	0	0	0	0	0	0	0	0	0	0	0	0	0	0	0	0	0	0	0	0	0	0	0	0
M01904:40:000000000-ABBU0:1:1108:4005:14816_1:N:0:85	N/A	0	0	0	0	0	0	0	3	0	0	0	0	0	0	0	0	5	0	0	0	0	0	0	0	0	0	0	0	0	0	0	0	0	0	0	0	0	0	0	0	0	0	0	0	0	0	0	0
M01904:40:000000000-ABBU0:1:1109:18730:4172_1:N:0:86	N/A	0	0	0	0	0	0	0	0	8	0	0	0	0	0	0	0	0	0	0	0	0	0	0	0	0	0	0	0	0	0	0	0	0	0	0	0	0	0	0	0	0	0	0	0	0	0	0	0
M01904:40:000000000-ABBU0:1:1109:21424:4560_1:N:0:62	N/A	0	0	0	0	0	0	0	0	0	0	0	0	0	0	10	0	0	0	0	0	0	0	0	0	0	0	0	0	0	0	0	0	0	0	0	0	0	0	0	0	0	0	0	0	0	0	0	0
M01904:40:000000000-ABBU0:1:1109:2811:12075_1:N:0:80	N/A	0	0	8	0	0	0	0	0	0	0	0	0	0	0	0	0	0	0	0	0	0	0	0	0	0	0	0	0	0	0	0	0	0	0	0	0	0	0	0	0	0	0	0	0	0	0	0	0
M01904:40:000000000-ABBU0:1:1109:6660:12866_1:N:0:62	N/A	0	0	0	0	0	0	0	0	0	0	0	0	0	0	9	0	0	1	0	0	0	0	0	0	0	0	0	0	0	0	0	0	0	0	0	0	0	0	0	0	0	0	0	0	0	0	0	0
M01904:40:000000000-ABBU0:1:1110:17009:5480_1:N:0:83	N/A	0	0	0	0	0	1	0	0	9	0	0	0	0	0	0	0	0	0	0	0	0	0	0	0	0	0	0	0	0	0	0	0	0	0	0	0	0	0	0	0	0	0	0	0	0	0	0	0
M01904:40:000000000-ABBU0:1:1112:11436:21296_1:N:0:61	N/A	0	0	0	0	0	0	0	0	0	0	0	0	0	10	0	0	0	0	0	0	0	0	0	0	0	0	0	0	0	0	0	0	0	0	0	0	0	0	0	0	0	0	0	0	0	0	0	0
M01904:40:000000000-ABBU0:1:2101:19851:23566_1:N:0:55	N/A	0	0	0	0	0	0	0	0	0	0	0	0	0	0	0	0	0	0	0	0	0	0	0	0	0	0	0	0	0	0	0	0	0	0	0	0	0	0	0	0	0	0	0	0	0	0	0	0
M01904:40:000000000-ABBU0:1:2101:27680:8130_1:N:0:85	N/A	0	0	0	0	0	0	0	1	0	0	6	0	0	0	0	1	0	0	0	0	0	0	0	0	0	0	0	0	0	0	0	0	0	0	0	0	0	0	0	0	0	0	0	0	0	0	0	0
M01904:40:000000000-ABBU0:1:2102:24846:19008_1:N:0:59	N/A	0	0	0	0	0	0	0	0	0	0	3	2	0	0	0	0	0	0	0	5	0	0	0	0	0	0	0	0	0	0	0	0	0	0	0	0	0	0	0	0	0	0	0	0	0	0	0	0
M01904:40:000000000-ABBU0:1:2106:8325:5070_1:N:0:61	N/A	0	0	0	0	0	0	0	6	0	0	0	0	0	4	0	0	0	0	0	0	0	0	0	0	0	0	0	0	0	0	0	0	0	0	0	0	0	0	0	0	0	0	0	0	0	0	4	0
M01904:40:000000000-ABBU0:1:2112:18421:15649_1:N:0:80	N/A	0	0	1	0	0	0	0	0	0	0	0	0	0	0	7	0	0	0	0	0	0	0	0	0	0	0	0	0	0	0	0	0	0	0	0	0	0	0	0	0	0	0	0	0	0	0	0	0
M01904:40:000000000-ABBU0:1:2113:10779:26318_1:N:0:82	N/A	0	0	0	0	1	0	0	0	0	0	0	0	0	0	0	0	0	0	0	0	0	0	0	0	0	0	0	0	0	0	0	0	0	0	0	0	0	0	0	0	0	5	0	0	0	0	0	0
M01904:40:000000000-ABBU0:1:1101:14117:15744_1:N:0:60	N/A	0	0	0	0	0	0	0	0	0	0	0	0	7	0	0	0	0	0	0	0	0	0	0	0	0	0	0	0	0	0	0	0	0	0	0	0	0	0	0	0	0	0	0	0	0	0	0	0
M01904:40:000000000-ABBU0:1:1101:22821:3285_1:N:0:80	N/A	0	0	7	0	0	0	0	0	0	0	0	0	0	0	0	0	0	0	0	0	0	0	0	0	0	0	0	0	0	0	0	0	0	0	0	0	0	0	0	0	0	0	0	0	0	0	0	0
M01904:40:000000000-ABBU0:1:1101:23093:9579_1:N:0:86	N/A	0	0	0	0	0	0	0	0	7	0	0	0	0	0	0	0	0	0	0	0	0	0	0	0	0	0	0	0	0	0	0	0	0	0	0	0	0	0	0	0	0	0	0	0	0	0	0	0
M01904:40:000000000-ABBU0:1:1101:26054:10001_1:N:0:81	N/A	0	0	0	7	0	0	0	0	0	0	0	0	0	0	0	0	0	0	0	0	0	0	0	0	0	0	0	0	0	0	0	0	0	0	0	0	0	0	0	0	0	0	0	0	0	0	0	0
M01904:40:000000000-ABBU0:1:1101:28119:13269_1:N:0:64	N/A	0	0	0	0	0	0	0	0	0	0	0	0	0	0	0	0	7	0	0	0	0	0	0	0	0	0	0	0	0	0	0	0	0	0	0	0	0	0	0	0	0	0	0	0	0	0	0	0
M01904:40:000000000-ABBU0:1:1101:7295:11299_1:N:0:62	N/A	0	0	0	0	0	0	0	0	0	0	0	0	0	0	9	0	0	0	0	0	0	0	0	0	0	0	0	0	0	0	0	0	0	0	0	0	0	0	0	0	0	0	0	0	0	0	0	0
M01904:40:000000000-ABBU0:1:1101:8930:22582_1:N:0:59	N/A	0	0	0	0	0	0	0	0	0	0	9	0	0	0	0	0	0	0	0	0	0	0	0	0	0	0	0	0	0	0	0	0	0	0	0	0	0	0	0	0	0	0	0	0	0	0	0	0
M01904:40:000000000-ABBU0:1:1102:13598:24065_1:N:0:64	N/A	0	0	5	0	0	0	0	0	0	0	0	0	0	0	0	0	7	0	0	0	0	0	0	0	0	0	0	0	0	0	0	0	0	0	0	0	0	0	0	0	0	0	0	0	0	0	0	0
M01904:40:000000000-ABBU0:1:1102:16480:18854_1:N:0:96	N/A	0	0	0	0	0	0	0	0	0	0	0	0	0	0	0	0	0	0	0	0	0	0	0	0	0	0	0	0	7	0	0	0	0	0	0	0	0	0	0	0	0	0	0	0	0	0	0	0
M01904:40:000000000-ABBU0:1:1102:18619:18808_1:N:0:49	N/A	0	0	0	0	0	0	0	0	0	0	0	0	0	0	0	0	0	0	0	0	0	0	0	0	0	0	0	0	0	0	0	0	0	0	0	0	0	0	0	0	0	0	0	0	0	0	9	0
M01904:40:000000000-ABBU0:1:1102:27524:20380_1:N:0:80	N/A	0	0	7	0	0	0	0	0	0	0	0	0	0	0	0	0	0	0	0	0	0	0	0	0	0	0	0	0	0	0	0	0	0	0	0	0	0	0	0	0	0	0	0	0	0	0	0	0
M01904:40:000000000-ABBU0:1:1103:11181:11615_1:N:0:88	N/A	0	7	0	0	0	0	0	0	0	0	0	0	0	0	0	0	0	0	0	0	0	0	0	0	0	0	0	0	0	0	0	0	0	0	0	0	0	0	0	0	0	0	0	0	0	0	0	0
M01904:40:000000000-ABBU0:1:1103:15212:7006_1:N:0:90	N/A	0	0	0	0	0	0	0	0	0	0	0	0	0	0	0	0	0	0	0	0	0	0	6	0	0	0	0	0	6	0	0	2	1	0	0	0	0	0	0	0	0	0	0	0	0	0	0	0
M01904:40:000000000-ABBU0:1:1103:17672:11306_1:N:0:81	N/A	0	0	0	7	0	0	0	0	0	0	0	0	0	0	0	0	0	0	0	0	0	0	0	0	0	0	0	0	0	0	0	0	0	0	0	0	0	0	0	0	0	0	0	0	0	0	0	0
M01904:40:000000000-ABBU0:1:1103:19235:13600_1:N:0:80	N/A	0	0	7	0	0	0	0	0	0	0	0	0	0	0	0	0	0	0	0	0	0	0	0	0	0	0	0	0	0	0	0	0	0	0	0	0	0	0	0	0	0	0	0	0	0	0	0	0
M01904:40:000000000-ABBU0:1:1103:21645:3809_1:N:0:50	N/A	0	0	0	0	0	0	0	0	0	0	0	0	0	0	0	0	0	0	0	0	0	0	0	0	0	0	0	0	0	0	0	0	0	0	0	0	0	0	0	0	0	0	0	0	0	0	0	9
M01904:40:000000000-ABBU0:1:1103:25355:19571_1:N:0:67	N/A	0	0	0	0	0	0	0	0	0	0	0	0	0	0	0	0	0	0	0	7	0	0	0	0	0	0	0	0	0	0	0	0	0	0	0	0	0	0	0	0	0	0	0	0	0	0	0	0
M01904:40:000000000-ABBU0:1:1103:2899:16753_1:N:0:80	N/A	0	0	7	0	0	0	0	0	0	0	0	0	0	0	0	0	0	0	0	0	0	0	0	0	0	0	0	0	0	0	0	0	0	0	0	0	0	0	0	0	0	0	0	0	0	0	0	0
M01904:40:000000000-ABBU0:1:1103:6187:23995_1:N:0:59	N/A	0	0	0	0	0	0	3	0	0	0	14	0	0	0	0	0	0	5	0	0	0	0	0	0	0	0	0	0	0	0	0	0	0	0	0	0	0	0	0	0	0	0	0	0	0	0	0	6
M01904:40:000000000-ABBU0:1:1104:5817:10150_1:N:0:85	N/A	0	0	0	0	0	0	0	3	4	0	0	0	0	0	0	0	0	0	0	0	0	0	0	0	0	0	0	0	0	0	0	0	0	0	0	0	0	0	0	0	0	0	0	0	0	0	0	0
M01904:40:000000000-ABBU0:1:1105:10253:4080_1:N:0:80	N/A	0	0	7	0	0	0	0	0	0	0	0	0	0	0	0	0	0	0	0	0	0	0	0	0	0	0	0	0	0	0	0	0	0	0	0	0	0	0	0	0	0	0	0	0	0	0	0	0
M01904:40:000000000-ABBU0:1:1105:14927:11365_1:N:0:67	N/A	0	0	0	0	0	0	0	0	0	0	0	0	0	0	0	0	0	0	0	7	0	0	0	0	0	0	0	0	0	0	0	0	0	0	0	0	0	0	0	0	0	0	0	0	0	0	0	0
M01904:40:000000000-ABBU0:1:1105:15983:27941_1:N:0:81	N/A	0	0	0	7	0	0	0	0	0	0	0	0	0	0	0	0	0	0	0	0	0	0	0	0	0	0	0	0	0	0	0	0	0	0	0	0	0	0	0	0	0	0	0	0	0	0	0	0
M01904:40:000000000-ABBU0:1:1105:17006:7916_1:N:0:81	N/A	0	0	0	7	0	0	0	0	0	0	0	0	0	0	0	0	0	0	0	0	0	0	0	0	0	0	0	0	0	0	0	0	0	0	0	0	0	0	0	0	0	0	0	0	0	0	0	0
M01904:40:000000000-ABBU0:1:1105:19254:22777_1:N:0:64	N/A	0	0	0	0	0	0	0	0	0	0	0	0	0	0	0	0	4	2	1	0	0	0	0	0	0	0	0	0	0	0	0	0	0	0	0	0	0	0	0	0	0	0	0	0	0	0	0	0
M01904:40:000000000-ABBU0:1:1106:16573:2870_1:N:0:78	N/A	0	0	0	0	0	0	0	0	0	0	0	0	0	0	0	0	0	0	0	0	0	0	0	0	0	0	0	0	0	0	0	7	0	0	0	0	0	0	0	0	0	0	0	0	0	0	0	0
M01904:40:000000000-ABBU0:1:1106:8232:19342_1:N:0:96	N/A	0	0	0	0	0	0	0	0	0	0	0	0	0	0	0	0	0	0	0	0	0	0	0	0	0	0	0	0	4	3	0	0	0	0	0	0	0	0	0	0	0	0	0	0	0	0	0	0
M01904:40:000000000-ABBU0:1:1107:12427:8100_1:N:0:88	N/A	0	7	0	0	0	0	0	0	0	0	0	0	0	0	0	0	0	0	0	0	0	0	0	0	0	0	0	0	0	0	0	0	0	0	0	0	0	0	0	0	0	0	0	0	0	0	0	0
M01904:40:000000000-ABBU0:1:1107:12429:18122_1:N:0:81	N/A	0	0	0	5	0	0	0	0	0	0	0	0	0	0	0	0	0	0	0	0	0	0	0	0	0	0	0	0	0	0	0	0	0	0	0	0	0	0	0	0	0	2	0	0	0	0	0	0
M01904:40:000000000-ABBU0:1:1107:13085:3249_1:N:0:78	N/A	0	0	0	0	0	0	0	0	0	0	0	0	0	0	0	0	0	0	0	0	0	0	0	0	0	0	0	0	0	0	0	7	0	0	0	0	0	0	0	0	0	0	0	0	0	0	0	0
M01904:40:000000000-ABBU0:1:1107:19277:17959_1:N:0:67	N/A	0	0	0	0	0	0	0	0	0	0	0	0	0	0	0	0	0	0	0	7	0	0	0	0	0	0	0	0	0	0	0	0	0	0	0	0	0	0	0	0	0	0	0	0	0	0	0	0
M01904:40:000000000-ABBU0:1:1107:19370:16916_1:N:0:87	N/A	0	0	0	0	0	0	0	0	0	9	0	0	0	4	0	0	0	0	0	0	0	0	0	0	0	0	0	0	0	0	0	0	0	0	0	0	0	0	0	0	0	0	0	0	0	0	0	0
M01904:40:000000000-ABBU0:1:1107:21699:19643_1:N:0:66	N/A	0	0	0	0	0	0	0	0	0	0	0	0	0	0	0	0	0	0	7	0	0	0	0	0	0	0	0	0	0	0	0	0	0	0	0	0	0	0	0	0	0	0	0	0	0	0	0	0
M01904:40:000000000-ABBU0:1:1107:6470:10678_1:N:0:59	N/A	0	0	0	0	2	1	0	0	0	0	26	0	0	0	7	0	0	0	0	13	0	0	0	0	0	0	0	0	0	0	0	0	0	0	0	0	0	0	0	0	0	0	0	0	0	0	0	0
M01904:40:000000000-ABBU0:1:1107:8055:6624_1:N:0:83	N/A	0	0	0	0	0	3	3	0	0	0	0	0	0	0	0	0	0	0	0	0	0	0	0	0	0	0	0	0	0	0	0	0	0	0	0	0	0	0	0	0	1	0	0	0	0	0	0	0
M01904:40:000000000-ABBU0:1:1108:10876:21335_1:N:0:64	N/A	0	0	0	0	0	0	0	0	0	0	0	0	0	0	0	0	7	0	0	0	0	0	0	0	0	0	0	0	0	0	0	0	0	0	0	0	0	0	0	0	0	0	0	0	0	0	0	0
M01904:40:000000000-ABBU0:1:1108:11224:2104_1:N:0:81	N/A	0	0	0	7	0	8	0	0	0	0	0	0	0	0	0	0	0	0	0	0	0	0	0	0	0	0	0	0	0	0	0	0	0	0	0	0	0	0	0	0	0	0	0	0	0	0	0	0
M01904:40:000000000-ABBU0:1:1108:27083:9788_1:N:0:50	N/A	0	0	0	0	0	0	0	0	0	0	0	0	0	0	0	0	0	0	0	0	0	0	0	0	0	0	0	0	0	0	0	0	0	0	0	0	0	0	0	0	0	0	0	0	0	0	0	7
M01904:40:000000000-ABBU0:1:1108:6070:15585_1:N:0:86	N/A	0	0	0	0	0	0	0	0	7	0	0	0	0	0	0	0	0	0	0	0	0	0	0	0	0	0	0	0	0	0	0	0	0	0	0	0	0	0	0	0	0	0	0	0	0	0	0	0
M01904:40:000000000-ABBU0:1:1109:9470:25145_1:N:0:82	N/A	0	0	0	0	1	0	0	0	0	0	0	0	0	0	0	0	0	0	0	0	0	0	0	0	0	0	0	0	0	0	0	0	0	0	0	0	0	0	0	0	0	0	0	0	0	0	8	0
M01904:40:000000000-ABBU0:1:1110:9641:22678_1:N:0:53	N/A	0	0	0	0	0	0	0	0	0	0	0	0	0	0	0	0	0	0	0	0	0	0	0	0	0	0	0	0	0	0	0	0	0	0	0	0	0	0	0	0	0	9	0	0	0	0	0	0
M01904:40:000000000-ABBU0:1:1111:14252:18298_1:N:0:62	N/A	0	0	0	0	0	0	0	0	0	0	0	0	0	0	7	0	0	0	0	0	0	0	0	0	0	0	0	0	0	0	0	0	0	0	0	0	0	0	0	0	0	0	0	0	0	0	0	0
M01904:40:000000000-ABBU0:1:1111:19194:7852_1:N:0:87	N/A	0	0	0	0	0	0	0	0	0	7	0	0	0	0	0	0	0	0	0	0	0	0	0	0	0	0	0	0	0	0	0	0	0	0	0	0	0	0	0	0	0	0	0	0	0	0	0	0
M01904:40:000000000-ABBU0:1:1111:9274:27042_1:N:0:63	N/A	0	0	0	0	0	0	0	0	0	0	0	0	0	0	0	9	0	0	0	0	0	0	0	0	0	0	0	0	0	0	0	0	0	0	0	0	0	0	0	0	0	0	0	0	0	0	0	0
M01904:40:000000000-ABBU0:1:1112:11357:24427_1:N:0:79	N/A	2	0	0	0	0	0	1	0	0	4	0	0	0	2	0	0	0	0	0	0	0	0	0	0	0	0	0	0	0	0	0	0	0	0	0	0	0	0	0	0	0	0	0	0	0	0	0	0
M01904:40:000000000-ABBU0:1:1112:13543:11590_1:N:0:68	N/A	0	0	0	0	0	0	0	0	0	0	0	7	0	0	0	0	0	0	0	0	0	0	0	0	0	0	0	0	0	0	0	0	0	0	0	0	0	0	0	0	0	0	0	0	0	0	0	0
M01904:40:000000000-ABBU0:1:1112:13744:11571_1:N:0:81	N/A	0	0	0	7	0	0	0	0	0	0	0	0	0	0	0	0	0	0	0	0	0	0	0	0	0	0	0	0	0	0	0	0	0	0	0	0	0	0	0	0	0	0	0	0	0	0	0	0
M01904:40:000000000-ABBU0:1:1113:6581:13980_1:N:0:82	N/A	0	0	0	0	7	0	0	0	0	0	0	0	0	0	0	0	0	0	0	0	0	0	0	0	0	0	0	0	0	0	0	0	0	0	0	0	0	0	0	0	0	0	0	0	0	0	0	0
M01904:40:000000000-ABBU0:1:2102:16527:6610_1:N:0:50	N/A	0	0	0	0	0	0	0	0	0	0	0	0	0	0	0	0	0	0	0	0	0	0	0	0	0	0	0	0	0	0	0	0	0	0	0	0	0	0	0	0	0	0	0	0	0	0	0	7
M01904:40:000000000-ABBU0:1:2109:15453:6410_1:N:0:68	N/A	0	0	0	0	7	1	0	0	0	0	0	6	33	0	74	0	0	0	8	12	0	0	0	0	0	0	0	0	0	0	0	0	0	0	0	0	0	0	0	0	0	0	0	0	0	0	0	0
M01904:41:000000000-AGJUP:1:1101:13259:14541_1:N:0:49	N/A	0	0	0	0	0	0	0	0	0	0	0	0	0	0	0	0	0	0	0	0	0	0	0	0	0	0	0	0	0	7	0	0	0	0	0	0	0	0	0	0	0	0	0	0	0	0	0	0
M01904:36:000000000-ABM09:1:1110:6807:14116_1:N:0:84	N/A	0	0	0	0	0	0	0	0	0	0	0	0	0	0	0	0	0	0	0	0	0	0	0	0	0	0	0	0	0	0	0	0	0	0	0	0	0	0	0	0	0	0	0	0	6	0	0	0
M01904:40:000000000-ABBU0:1:1101:10567:2847_1:N:0:86	N/A	0	0	0	0	0	0	0	0	8	0	0	0	0	0	0	0	0	0	0	0	0	0	0	0	0	0	0	0	0	0	0	0	0	0	0	0	0	0	0	0	0	0	0	0	0	0	0	0
M01904:40:000000000-ABBU0:1:1101:14205:3428_1:N:0:87	N/A	0	0	0	0	0	0	0	0	0	6	0	0	0	0	0	0	0	0	0	0	0	0	0	0	0	0	0	0	0	0	0	0	0	0	0	0	0	0	0	0	0	0	0	0	0	0	0	0
M01904:40:000000000-ABBU0:1:1101:17967:18466_1:N:0:63	N/A	0	0	2	0	0	0	0	0	0	0	0	0	0	0	0	6	0	0	0	0	0	0	0	0	0	0	0	0	0	0	0	0	0	0	0	0	0	0	0	0	0	0	0	0	0	0	0	0
M01904:40:000000000-ABBU0:1:1101:18223:17623_1:N:0:82	N/A	0	0	0	0	8	0	0	0	0	0	0	0	0	0	0	0	0	0	0	0	0	0	0	0	0	0	0	0	0	0	0	0	0	0	0	0	0	0	0	0	0	0	0	0	0	0	0	0
M01904:40:000000000-ABBU0:1:1101:19446:18234_1:N:0:60	N/A	0	0	0	0	0	0	0	0	0	0	0	0	6	0	0	0	0	0	0	0	0	0	0	0	0	0	0	0	0	0	0	0	0	0	0	0	0	0	0	0	0	0	0	0	0	0	0	0
M01904:40:000000000-ABBU0:1:1101:24362:18062_1:N:0:66	k__Fungi, p__Ascomycota, c__Eurotiomycetes, o__Eurotiales, f__Aspergillaceae, g__Aspergillus, s__Aspergillus_carbonarius	0	0	0	0	0	0	0	0	0	0	0	0	0	0	0	0	0	0	6	0	0	0	0	0	0	0	0	0	0	0	0	0	0	0	0	0	0	0	0	0	0	0	0	0	0	0	0	0
M01904:40:000000000-ABBU0:1:1101:3755:13236_1:N:0:81	N/A	0	0	0	6	0	0	0	0	0	0	0	0	0	0	0	0	0	0	0	0	0	0	0	0	0	0	0	0	0	0	0	0	0	0	0	0	0	0	0	0	0	0	0	0	0	0	0	0
M01904:40:000000000-ABBU0:1:1101:7564:7409_1:N:0:61	N/A	0	0	0	0	0	0	0	0	0	0	0	0	0	6	0	0	0	0	0	0	0	0	0	0	0	0	0	0	0	0	0	0	0	0	0	0	0	0	0	0	0	0	0	0	0	0	0	0
M01904:40:000000000-ABBU0:1:1101:7881:18249_1:N:0:59	N/A	0	0	0	0	0	0	0	0	0	0	6	0	0	0	0	0	0	0	0	0	0	0	0	0	0	0	0	0	0	0	0	0	0	0	0	0	0	0	0	0	0	0	0	0	0	0	0	0
M01904:40:000000000-ABBU0:1:1102:11883:1941_1:N:0:87	N/A	0	0	0	0	0	0	0	0	0	6	0	0	0	0	0	0	0	0	0	0	0	0	0	0	0	0	0	0	0	0	0	0	0	0	0	0	0	0	0	0	0	0	0	0	0	0	0	0
M01904:40:000000000-ABBU0:1:1102:12242:2251_1:N:0:87	N/A	0	0	0	0	0	0	0	0	0	6	0	0	0	0	0	0	0	0	0	0	0	0	0	0	0	0	0	0	0	0	0	0	0	0	0	0	0	0	0	0	0	0	0	0	0	0	0	0
M01904:40:000000000-ABBU0:1:1102:12588:10409_1:N:0:88	N/A	0	6	0	0	0	0	0	0	0	0	0	0	0	0	0	0	0	0	0	0	0	0	0	0	0	0	0	0	0	0	0	0	0	0	0	0	0	0	0	0	0	0	0	0	0	0	0	0
M01904:40:000000000-ABBU0:1:1102:17817:4944_1:N:0:84	N/A	0	0	0	0	0	0	6	0	0	0	0	0	0	0	0	0	0	0	0	0	0	0	0	0	0	0	0	0	0	0	0	0	0	0	0	0	0	0	0	0	0	0	0	0	0	0	0	0
M01904:40:000000000-ABBU0:1:1102:20105:19854_1:N:0:59	N/A	0	0	0	0	0	0	0	0	0	0	6	0	0	0	0	0	0	0	0	0	0	0	0	0	0	0	0	0	0	0	0	0	0	0	0	0	0	0	0	0	0	0	0	0	0	0	0	0
M01904:40:000000000-ABBU0:1:1102:22203:6249_1:N:0:49	k__Fungi, p__Ascomycota, c__Sordariomycetes, o__Glomerellales, f__Plectosphaerellaceae, g__Plectosphaerella,	0	0	0	0	0	0	0	0	0	0	0	0	0	0	0	0	0	0	0	0	0	0	0	0	0	0	0	0	0	0	0	0	0	0	0	0	0	0	0	0	0	0	0	0	0	0	6	0
M01904:40:000000000-ABBU0:1:1102:4754:13178_1:N:0:80	N/A	0	0	6	0	0	0	0	0	0	0	0	0	0	0	0	0	0	0	0	0	0	0	0	0	0	0	0	0	0	0	0	0	0	0	0	0	0	0	0	0	0	0	0	0	0	0	0	0
M01904:40:000000000-ABBU0:1:1102:5289:14052_1:N:0:70	N/A	0	0	0	0	0	0	0	0	0	0	0	0	0	0	0	0	0	0	0	0	0	0	0	0	0	0	0	0	0	0	0	3	6	0	0	0	0	0	0	0	0	0	0	0	0	0	0	0
M01904:40:000000000-ABBU0:1:1102:9329:19436_1:N:0:49	N/A	0	0	0	0	0	0	0	0	0	0	0	0	0	0	0	0	0	0	0	0	0	0	0	0	0	0	0	0	0	0	0	0	0	0	0	0	0	0	0	0	0	0	0	0	0	0	6	0
M01904:40:000000000-ABBU0:1:1102:9802:14504_1:N:0:84	N/A	0	0	0	0	0	0	10	0	0	0	0	0	0	0	0	0	0	0	0	0	0	0	0	0	0	0	0	0	0	0	0	0	0	0	0	0	0	0	0	0	0	0	0	0	0	0	0	0
M01904:40:000000000-ABBU0:1:1103:12233:18177_1:N:0:65	N/A	0	0	0	0	0	0	0	0	0	0	0	0	0	0	0	0	0	6	0	0	0	0	0	0	0	0	0	0	0	0	0	0	0	0	0	0	0	0	0	0	0	0	0	0	0	0	0	0
M01904:40:000000000-ABBU0:1:1103:12591:21630_1:N:0:62	N/A	0	0	0	0	0	0	0	0	0	0	0	0	0	0	6	0	0	0	0	0	0	0	0	0	0	0	0	0	0	0	0	0	0	0	0	0	0	0	0	0	0	0	0	0	0	0	0	0
M01904:40:000000000-ABBU0:1:1103:15335:9089_1:N:0:67	N/A	0	0	0	0	0	0	0	0	0	0	0	0	0	0	0	0	0	0	0	6	0	0	0	0	0	0	0	0	0	0	0	0	0	0	0	0	0	0	0	0	0	0	0	0	0	0	0	0
M01904:40:000000000-ABBU0:1:1103:16576:26116_1:N:0:59	N/A	0	0	0	0	0	0	0	0	0	0	6	0	0	0	0	0	0	0	0	0	0	0	0	0	0	0	0	0	0	0	0	0	0	0	0	0	0	0	0	0	0	0	0	0	0	0	0	0
M01904:40:000000000-ABBU0:1:1103:23176:14198_1:N:0:52	N/A	0	0	0	0	0	0	0	0	0	0	0	0	0	0	0	0	0	0	0	0	0	0	0	0	0	0	0	0	0	0	0	0	0	0	0	0	0	0	0	0	0	0	0	0	0	0	0	0
M01904:40:000000000-ABBU0:1:1103:7480:8735_1:N:0:68	N/A	0	0	0	0	0	0	0	0	0	0	0	6	0	0	0	0	0	0	0	0	0	0	0	0	0	0	0	0	0	0	0	0	0	0	0	0	0	0	0	0	0	0	0	0	0	0	0	0
M01904:40:000000000-ABBU0:1:1104:11618:13022_1:N:0:87	N/A	0	0	0	0	0	0	0	0	0	8	0	0	0	0	0	0	0	0	0	0	0	0	0	0	0	0	0	0	0	0	0	0	0	0	0	0	0	0	0	0	0	0	0	0	0	0	0	0
M01904:40:000000000-ABBU0:1:1104:12042:7091_1:N:0:62	N/A	0	0	0	0	0	0	0	0	0	0	0	0	0	0	6	0	0	0	0	0	0	0	0	0	0	0	0	0	0	0	0	0	0	0	0	0	0	0	0	0	0	0	0	0	0	0	0	0
M01904:40:000000000-ABBU0:1:1104:8592:22103_1:N:0:78	N/A	0	0	0	0	0	0	0	0	0	0	0	0	0	0	0	0	0	0	0	0	0	0	0	0	0	0	0	0	0	0	0	6	0	0	0	0	0	0	0	0	0	0	0	0	0	0	0	0
M01904:40:000000000-ABBU0:1:1105:23509:21392_1:N:0:62	N/A	0	0	0	0	0	0	0	0	0	0	0	0	0	0	6	0	0	0	0	0	0	0	0	0	0	0	0	0	0	0	0	0	0	0	0	0	0	0	0	0	0	0	0	0	0	0	0	0
M01904:40:000000000-ABBU0:1:1106:13697:2200_1:N:0:52	N/A	0	0	0	0	0	0	0	0	0	0	0	0	0	0	0	0	0	0	0	0	0	0	0	0	0	0	0	0	0	0	0	0	0	0	0	0	0	0	0	0	0	0	0	0	0	0	0	0
M01904:40:000000000-ABBU0:1:1106:16042:7837_1:N:0:59	N/A	0	0	0	0	0	0	0	0	0	0	4	0	0	0	0	0	0	0	0	0	0	0	0	0	0	0	0	0	0	0	0	0	0	0	0	0	0	0	0	0	0	2	0	0	0	0	0	0
M01904:40:000000000-ABBU0:1:1106:16181:21194_1:N:0:64	N/A	0	0	0	0	0	0	0	0	0	0	0	0	0	0	0	0	5	0	0	0	0	0	0	0	0	0	0	0	0	0	0	0	0	0	0	0	0	0	0	0	0	0	0	0	0	0	0	1
M01904:40:000000000-ABBU0:1:1106:18900:15281_1:N:0:85	N/A	0	0	0	0	0	0	0	6	0	0	0	0	0	0	0	0	0	0	0	0	0	0	0	0	0	0	0	0	0	0	0	0	0	0	0	0	0	0	0	0	0	0	0	0	0	0	0	0
M01904:40:000000000-ABBU0:1:1107:15982:7419_1:N:0:65	N/A	0	0	0	0	0	0	0	0	0	0	0	0	0	0	0	0	0	15	0	0	0	0	0	0	0	0	0	0	0	0	0	0	0	0	0	0	0	0	0	0	0	2	0	0	0	0	0	0
M01904:40:000000000-ABBU0:1:1107:19717:2168_1:N:0:60	N/A	0	0	0	0	0	0	0	0	0	0	0	0	6	0	0	0	0	0	0	0	0	0	0	0	0	0	0	0	0	0	0	0	0	0	0	0	0	0	0	0	0	0	0	0	0	0	0	0
M01904:40:000000000-ABBU0:1:1107:20400:20443_1:N:0:50	N/A	0	0	0	0	0	0	0	0	0	0	0	0	0	0	0	0	0	0	0	0	0	0	0	0	0	0	0	0	0	0	0	0	0	0	0	0	0	0	0	0	0	0	0	0	0	0	0	8
M01904:40:000000000-ABBU0:1:1107:9197:16947_1:N:0:60	N/A	0	0	0	0	0	0	0	0	0	0	0	0	6	0	0	0	0	0	0	0	0	0	0	0	0	0	0	0	0	0	0	0	0	0	0	0	0	0	0	0	0	0	0	0	0	0	0	0
M01904:40:000000000-ABBU0:1:1108:10077:17356_1:N:0:83	N/A	0	0	0	0	0	6	0	0	0	0	0	0	0	0	0	0	0	0	0	0	0	0	0	0	0	0	0	0	0	0	0	0	0	0	0	0	0	0	0	0	0	0	0	0	0	0	0	0
M01904:40:000000000-ABBU0:1:1108:12735:5759_1:N:0:79	N/A	6	0	0	0	0	0	0	0	0	0	0	0	0	0	0	0	0	0	0	0	0	0	0	0	0	0	0	0	0	0	0	0	0	0	0	0	0	0	0	0	0	0	0	0	0	0	0	0
M01904:40:000000000-ABBU0:1:1108:15126:13481_1:N:0:81	N/A	0	0	0	8	0	0	0	0	0	0	0	0	0	0	0	0	0	0	0	0	0	0	0	0	0	0	0	0	0	0	0	0	0	0	0	0	0	0	0	0	0	0	0	0	0	0	0	0
M01904:40:000000000-ABBU0:1:1108:17515:7545_1:N:0:91	N/A	0	0	0	0	0	0	0	0	0	0	0	0	0	0	0	0	0	0	0	0	0	0	0	6	0	0	0	0	0	0	0	0	0	0	0	0	0	0	0	0	0	0	0	0	0	0	0	0
M01904:40:000000000-ABBU0:1:1108:19572:23021_1:N:0:49	N/A	0	0	0	0	0	0	0	0	0	0	0	0	0	0	0	0	0	0	0	0	0	0	0	0	0	0	0	0	0	0	0	0	0	0	0	0	0	0	0	0	0	0	0	0	0	0	6	0
M01904:40:000000000-ABBU0:1:1108:24328:4365_1:N:0:88	N/A	0	6	0	0	0	0	4	0	0	3	0	0	0	0	0	0	0	0	0	0	0	0	0	0	0	0	0	0	0	0	0	0	0	0	0	0	0	0	0	0	0	0	0	0	0	0	0	0
M01904:40:000000000-ABBU0:1:1109:5854:14111_1:N:0:53	N/A	0	0	0	0	0	0	0	0	0	0	0	0	0	0	0	0	0	0	0	0	0	0	0	0	0	0	0	0	0	0	0	0	0	0	0	0	0	0	0	0	0	3	0	0	0	0	0	0
M01904:40:000000000-ABBU0:1:1109:7035:6904_1:N:0:86	N/A	0	0	0	0	0	0	0	0	2	0	0	4	0	0	0	0	0	0	0	0	0	0	0	0	0	0	0	0	0	0	0	0	0	0	0	0	0	0	0	0	0	0	0	0	0	0	0	0
M01904:40:000000000-ABBU0:1:1109:8586:6127_1:N:0:49	N/A	0	0	0	0	0	0	0	0	0	0	0	0	0	0	0	0	0	0	0	0	0	0	0	0	0	0	0	0	0	0	0	0	0	0	0	0	0	0	0	0	0	0	0	0	0	0	8	0
M01904:40:000000000-ABBU0:1:1110:19687:21824_1:N:0:62	N/A	0	0	0	0	0	0	0	0	0	0	0	0	0	0	6	0	0	0	0	0	0	0	0	0	0	0	0	0	0	0	0	0	0	0	0	0	0	0	0	0	0	0	0	0	0	0	0	0
M01904:40:000000000-ABBU0:1:1110:19849:9438_1:N:0:82	N/A	0	0	0	0	6	0	0	0	0	0	0	0	0	0	0	0	0	0	0	0	0	0	0	0	0	0	0	0	0	0	0	0	0	0	0	0	0	0	0	0	0	0	0	0	0	0	0	0
M01904:40:000000000-ABBU0:1:1113:16655:8732_1:N:0:59	N/A	0	0	0	0	0	0	0	0	0	0	6	0	0	0	0	0	0	0	0	0	0	0	0	0	0	0	0	0	0	0	0	0	0	0	0	0	0	0	0	0	0	0	0	0	0	0	0	0
M01904:40:000000000-ABBU0:1:1114:6343:15494_1:N:0:67	N/A	0	0	0	0	0	0	0	0	0	0	0	0	0	0	0	0	0	0	0	6	0	0	0	0	0	0	0	0	0	0	0	0	0	0	0	0	0	0	0	0	0	0	0	0	0	0	0	0
M01904:40:000000000-ABBU0:1:1114:6629:21026_1:N:0:79	N/A	9	0	0	0	0	0	0	0	0	0	0	0	0	0	0	0	0	0	0	0	0	0	0	0	0	0	0	0	0	0	0	0	0	0	0	0	0	0	0	0	0	0	0	0	0	0	0	0
M01904:40:000000000-ABBU0:1:2103:17020:11835_1:N:0:84	N/A	0	0	0	0	0	0	1	0	0	0	0	0	0	0	0	0	0	0	2	0	0	0	0	0	0	0	0	0	0	0	0	0	0	0	0	0	0	0	0	0	0	1	0	0	0	0	0	0
M01904:40:000000000-ABBU0:1:2108:28285:16749_1:N:0:85	N/A	0	0	0	0	0	0	0	2	1	0	0	0	2	0	0	0	1	0	0	0	0	0	0	0	0	0	0	0	0	0	0	0	0	0	0	0	0	0	0	0	0	0	0	0	0	0	0	0
M01904:40:000000000-ABBU0:1:1101:14129:7260_1:N:0:84	N/A	0	0	0	0	0	0	5	0	0	0	0	0	0	0	0	0	0	0	0	0	0	0	0	0	0	0	0	0	0	0	0	0	0	0	0	0	0	0	0	0	0	0	0	0	0	0	0	0
M01904:40:000000000-ABBU0:1:1101:15806:5798_1:N:0:80	N/A	0	0	5	0	0	0	0	0	0	0	0	0	0	0	0	0	0	0	0	0	0	0	0	0	0	0	0	0	0	0	0	0	0	0	0	0	0	0	0	0	0	0	0	0	0	0	0	0
M01904:40:000000000-ABBU0:1:1101:16221:18092_1:N:0:68	N/A	0	0	0	0	0	0	0	0	0	0	0	7	0	0	0	0	0	0	0	0	0	0	0	0	0	0	0	0	0	0	0	0	0	0	0	0	0	0	0	0	0	0	0	0	0	0	0	0
M01904:40:000000000-ABBU0:1:1101:20194:21366_1:N:0:64	N/A	0	0	0	0	0	0	0	0	0	0	0	0	0	0	0	0	5	0	0	0	0	0	0	0	0	0	0	0	0	0	0	0	0	0	0	0	0	0	0	0	0	0	0	0	0	0	0	0
M01904:40:000000000-ABBU0:1:1101:2107:15341_1:N:0:76	N/A	0	0	0	0	0	0	0	0	0	0	0	0	0	0	0	0	0	0	0	0	0	0	0	0	0	0	0	0	0	0	0	0	0	0	0	0	0	0	5	0	0	0	0	0	0	0	0	0
M01904:40:000000000-ABBU0:1:1101:24900:9906_1:N:0:88	N/A	0	5	0	0	0	0	0	0	0	0	0	0	0	0	0	0	0	0	0	0	0	0	0	0	0	0	0	0	0	0	0	0	0	0	0	0	0	0	0	0	0	0	0	0	0	0	0	0
M01904:40:000000000-ABBU0:1:1101:27454:14980_1:N:0:53	N/A	0	0	0	0	0	0	0	0	0	0	0	0	0	0	0	0	0	0	0	0	0	0	0	0	0	0	0	0	0	0	0	0	0	0	0	0	0	0	0	0	0	5	0	0	0	0	0	0
M01904:40:000000000-ABBU0:1:1101:8459:24683_1:N:0:68	N/A	0	0	0	0	0	0	0	0	0	0	0	5	0	0	0	0	0	0	0	0	0	0	0	0	0	0	0	0	0	0	0	0	0	0	0	0	0	0	0	0	0	0	0	0	0	0	0	0
M01904:40:000000000-ABBU0:1:1101:9064:13083_1:N:0:49	N/A	0	0	0	0	0	0	0	0	0	0	0	0	0	0	0	0	0	0	0	0	0	0	0	0	0	0	0	0	0	0	0	0	0	0	0	0	0	0	0	0	0	0	0	0	0	0	5	0
M01904:40:000000000-ABBU0:1:1102:12615:26595_1:N:0:84	N/A	0	0	0	0	0	0	4	0	0	0	0	0	0	0	0	0	0	0	0	0	0	0	0	0	0	0	0	0	0	0	0	0	0	0	0	0	0	0	0	0	0	0	0	0	0	0	1	0
M01904:40:000000000-ABBU0:1:1102:16923:8783_1:N:0:82	N/A	0	0	0	0	5	0	0	0	0	0	0	0	0	0	0	0	0	0	0	0	0	0	0	0	0	0	0	0	0	0	0	0	0	0	0	0	0	0	0	0	0	0	0	0	0	0	0	0
M01904:40:000000000-ABBU0:1:1102:17974:13029_1:N:0:62	N/A	0	0	0	0	0	0	0	0	0	0	0	0	0	0	8	0	0	0	0	0	0	0	0	0	0	0	0	0	0	0	0	0	0	0	0	0	0	0	0	0	0	0	0	0	0	0	0	0
M01904:40:000000000-ABBU0:1:1102:18510:16705_1:N:0:52	N/A	0	0	0	0	0	0	0	0	0	0	0	0	0	0	0	0	0	0	0	0	0	0	0	0	0	0	0	0	0	0	0	0	0	0	0	0	0	0	0	0	0	0	0	0	0	0	0	0
M01904:40:000000000-ABBU0:1:1102:19214:27805_1:N:0:86	N/A	0	0	0	0	0	0	0	0	5	0	0	0	0	0	0	0	0	0	0	0	0	0	0	0	0	0	0	0	0	0	0	0	0	0	0	0	0	0	0	0	0	0	0	0	0	0	0	0
M01904:40:000000000-ABBU0:1:1102:20507:10139_1:N:0:51	N/A	0	0	0	0	0	0	0	0	0	0	0	0	0	0	0	0	0	0	0	0	0	0	0	0	0	0	0	0	0	0	0	0	0	0	0	0	0	0	0	0	0	0	0	0	0	0	0	0
M01904:40:000000000-ABBU0:1:1102:24138:8693_1:N:0:52	N/A	0	0	0	0	0	0	0	0	0	0	0	0	0	0	0	0	0	0	0	0	0	0	0	0	0	0	0	0	0	0	0	0	0	0	0	0	0	0	0	0	0	0	0	0	0	0	0	0
M01904:40:000000000-ABBU0:1:1102:7883:12243_1:N:0:64	N/A	0	0	0	0	0	0	0	0	0	0	0	0	0	0	0	0	5	0	0	0	0	0	0	0	0	0	0	0	0	0	0	0	0	0	0	0	0	0	0	0	0	0	0	0	0	0	0	0
M01904:40:000000000-ABBU0:1:1103:11713:25219_1:N:0:52	N/A	0	0	0	0	0	0	0	0	0	0	0	0	0	0	0	0	0	0	0	0	0	0	0	0	0	0	0	0	0	0	0	0	0	0	0	0	0	0	0	0	0	0	0	0	0	0	0	0
M01904:40:000000000-ABBU0:1:1103:13027:27566_1:N:0:90	k__Fungi, p__Basidiomycota, c__Exobasidiomycetes, o__Microstromatales, f__Microstromatales_fam_Incertae_sedis, g__Jaminaea, s__Jaminaea_angkorensis	0	0	0	0	0	0	0	0	0	0	0	0	0	0	0	0	0	0	0	0	0	0	5	0	0	0	0	0	0	0	0	0	0	0	0	0	0	0	0	3	0	0	0	0	0	0	0	0
M01904:40:000000000-ABBU0:1:1103:16225:22500_1:N:0:52	k__Fungi, p__Ascomycota, c__Dothideomycetes, o__Pleosporales, f__unidentified, g__unidentified, s__unidentified	0	0	0	0	0	0	0	0	0	0	0	0	0	0	0	0	0	0	0	0	0	0	0	0	0	0	0	0	0	0	0	0	0	0	0	0	0	0	0	0	0	0	0	0	0	0	0	0
M01904:40:000000000-ABBU0:1:1103:21620:12034_1:N:0:82	N/A	0	0	0	0	5	0	0	0	0	0	0	0	0	0	0	0	0	0	0	0	0	0	0	0	0	0	0	0	0	0	0	0	0	0	0	0	0	0	0	0	0	0	0	0	0	0	0	0
M01904:40:000000000-ABBU0:1:1103:29569:13312_1:N:0:59	N/A	0	0	0	0	0	0	0	0	0	0	5	0	0	0	0	0	0	0	0	0	0	0	0	0	0	0	0	0	0	0	0	0	0	0	0	0	0	0	0	0	0	0	0	0	0	0	0	0
M01904:40:000000000-ABBU0:1:1103:4017:10664_1:N:0:65	N/A	0	0	0	0	0	0	0	0	0	0	0	0	0	0	0	0	0	5	0	0	0	0	0	0	0	0	0	0	0	0	0	0	0	0	0	0	0	0	0	0	0	0	0	0	0	0	0	0
M01904:40:000000000-ABBU0:1:1103:6461:20199_1:N:0:55	N/A	0	0	0	0	0	0	0	0	0	0	0	0	0	0	0	0	0	0	0	0	0	0	0	0	0	0	0	0	0	0	0	0	0	0	0	0	0	0	0	0	0	0	0	0	0	0	0	0
M01904:40:000000000-ABBU0:1:1104:15846:10597_1:N:0:83	N/A	0	0	0	0	0	7	0	0	0	0	0	0	0	0	0	0	0	0	0	0	0	0	0	0	0	0	0	0	0	0	0	0	0	0	0	0	0	0	0	0	0	0	0	0	0	0	0	0
M01904:40:000000000-ABBU0:1:1104:17169:16846_1:N:0:81	N/A	0	0	0	5	0	0	0	0	0	0	0	0	0	0	0	0	0	0	0	0	0	0	0	0	0	0	0	0	0	0	0	0	0	0	0	0	0	0	0	0	0	0	0	0	0	0	0	0
M01904:40:000000000-ABBU0:1:1104:19170:27805_1:N:0:83	N/A	0	0	0	0	0	5	0	0	0	0	0	0	0	0	0	0	0	0	0	0	0	0	0	0	0	0	0	0	0	0	0	0	0	0	0	0	0	0	0	0	0	0	0	0	0	0	0	0
M01904:40:000000000-ABBU0:1:1104:19790:19320_1:N:0:67	N/A	0	0	0	0	0	0	0	0	0	0	0	0	0	0	0	0	0	0	0	5	0	0	0	0	0	0	0	0	0	0	0	0	0	0	0	0	0	0	0	0	0	0	0	0	0	0	0	0
M01904:40:000000000-ABBU0:1:1104:19884:6394_1:N:0:86	N/A	0	0	0	0	0	0	0	0	5	0	0	0	0	0	0	0	0	0	0	0	0	0	0	0	0	0	0	0	0	0	0	0	0	0	0	0	0	0	0	0	0	0	0	0	0	0	0	0
M01904:40:000000000-ABBU0:1:1104:20227:5800_1:N:0:82	N/A	0	0	0	0	5	0	0	0	0	0	0	0	0	0	0	0	0	0	0	0	0	0	0	0	0	0	0	0	0	0	0	0	0	0	0	0	0	0	0	0	0	0	0	0	0	0	0	0
M01904:40:000000000-ABBU0:1:1104:22256:16443_1:N:0:49	N/A	0	0	0	0	0	0	0	0	0	0	0	0	0	0	0	0	0	0	0	0	0	0	0	0	0	0	0	0	0	0	0	0	0	0	0	0	0	0	0	0	0	0	0	0	0	0	5	0
M01904:40:000000000-ABBU0:1:1104:23596:11726_1:N:0:79	N/A	5	0	0	0	0	0	0	0	0	0	0	0	0	0	0	0	0	0	0	0	0	0	0	0	0	0	0	0	0	0	0	0	0	0	0	0	0	0	0	0	0	0	0	0	0	0	0	0
M01904:40:000000000-ABBU0:1:1104:24788:14521_1:N:0:83	N/A	0	0	0	0	0	2	0	0	0	0	0	0	0	0	0	0	0	0	0	0	0	0	0	0	0	0	0	0	0	0	0	0	0	0	0	0	0	0	0	0	0	0	0	0	0	0	0	3
M01904:40:000000000-ABBU0:1:1104:27874:10456_1:N:0:49	N/A	0	0	0	0	0	0	0	0	0	0	0	0	0	0	0	0	0	0	0	0	0	0	0	0	0	0	0	0	0	0	0	0	0	0	0	0	0	0	0	0	0	0	0	0	0	0	5	0
M01904:40:000000000-ABBU0:1:1105:10256:25950_1:N:0:59	N/A	0	0	0	0	0	0	0	0	0	0	5	0	0	0	0	0	0	0	0	0	0	0	0	0	0	0	0	0	0	0	0	0	0	0	0	0	0	0	0	0	0	0	0	0	0	0	0	0
M01904:40:000000000-ABBU0:1:1105:21092:10414_1:N:0:51	N/A	0	0	0	0	0	0	0	0	0	0	0	0	0	0	0	0	0	0	0	0	0	0	0	0	0	0	0	0	0	0	0	0	0	0	0	0	0	0	0	0	0	0	0	0	0	0	0	0
M01904:40:000000000-ABBU0:1:1105:5022:15271_1:N:0:52	N/A	0	0	0	0	0	0	0	0	0	0	0	0	0	0	0	0	0	0	0	0	0	0	0	0	0	0	0	0	0	0	0	0	0	0	0	0	0	0	0	0	0	0	0	0	0	0	0	0
M01904:40:000000000-ABBU0:1:1105:5267:21119_1:N:0:79	N/A	5	0	0	0	0	0	0	0	0	0	0	0	0	0	0	0	0	0	0	0	0	0	0	0	0	0	0	0	0	0	0	0	0	0	0	0	0	0	0	0	0	0	0	0	0	0	0	0
M01904:40:000000000-ABBU0:1:1106:13667:6206_1:N:0:51	k__Fungi, p__Ascomycota, c__Eurotiomycetes, o__Eurotiales, f__Aspergillaceae, g__Aspergillus, s__Aspergillus_penicillioides	0	0	0	0	0	0	0	0	0	0	0	0	0	0	0	0	0	0	0	0	0	0	0	0	0	0	0	0	0	0	0	0	0	0	0	0	0	0	0	0	0	0	0	0	0	0	0	0
M01904:40:000000000-ABBU0:1:1106:14575:8386_1:N:0:59	N/A	0	0	0	0	0	0	0	0	0	0	5	0	0	0	0	0	0	0	0	0	0	0	0	0	0	0	0	0	0	0	0	0	0	0	0	0	0	0	0	0	0	0	0	0	0	0	0	0
M01904:40:000000000-ABBU0:1:1106:17478:23934_1:N:0:53	N/A	0	0	0	0	0	0	0	0	0	0	0	0	0	0	0	0	0	0	0	0	0	0	0	0	0	0	0	0	0	0	0	0	0	0	0	0	0	0	0	0	0	9	0	0	0	0	0	0
M01904:40:000000000-ABBU0:1:1106:20374:24604_1:N:0:85	N/A	0	0	0	0	0	0	0	5	0	0	0	0	0	0	0	0	0	0	0	0	0	0	0	0	0	0	0	0	0	0	0	0	0	0	0	0	0	0	0	0	0	0	0	0	0	0	0	0
M01904:40:000000000-ABBU0:1:1106:5668:22021_1:N:0:88	N/A	0	5	0	0	0	0	0	0	0	0	0	0	0	0	0	0	0	0	0	0	0	0	0	0	0	0	0	0	0	0	0	0	0	0	0	0	0	0	0	0	0	0	0	0	0	0	0	0
M01904:40:000000000-ABBU0:1:1107:10761:10925_1:N:0:54	N/A	0	0	0	0	0	0	0	0	0	0	0	0	0	0	0	0	0	0	0	0	0	0	0	0	0	0	0	0	0	0	0	0	0	0	0	0	0	0	0	0	0	0	0	0	0	0	0	0
M01904:40:000000000-ABBU0:1:1107:11222:17962_1:N:0:49	N/A	0	0	0	0	0	0	0	0	0	0	0	0	0	0	0	0	0	0	0	0	0	0	0	0	0	0	0	0	0	0	0	0	0	0	0	0	0	0	0	0	0	0	0	0	0	0	5	0
M01904:40:000000000-ABBU0:1:1107:6289:17010_1:N:0:80	N/A	0	0	5	0	0	0	0	0	0	0	0	0	0	0	0	0	0	0	0	0	0	0	0	0	0	0	0	0	0	0	0	0	0	0	0	0	0	0	0	0	0	0	0	0	0	0	0	0
M01904:40:000000000-ABBU0:1:1108:18856:14203_1:N:0:83	N/A	0	0	0	0	0	4	0	0	0	0	0	0	0	0	0	0	0	0	0	0	0	0	0	0	0	0	0	0	0	0	0	0	0	0	0	0	0	0	0	0	0	0	0	0	0	0	0	1
M01904:40:000000000-ABBU0:1:1108:2682:13750_1:N:0:67	N/A	0	0	0	0	0	0	0	0	0	0	0	0	0	0	0	0	0	0	0	5	0	0	0	0	0	0	0	0	0	0	0	0	0	0	0	0	0	0	0	0	0	0	0	0	0	0	0	0
M01904:40:000000000-ABBU0:1:1108:5834:16452_1:N:0:94	N/A	0	0	0	0	0	0	0	0	0	0	0	0	0	0	0	0	0	0	0	0	0	0	0	0	0	0	5	0	0	0	0	0	0	0	0	0	0	0	0	0	0	0	0	0	0	0	0	0
M01904:40:000000000-ABBU0:1:1109:12927:27173_1:N:0:56	N/A	0	0	0	0	0	0	0	0	0	0	0	0	0	0	0	0	0	0	0	0	0	0	0	0	0	0	0	0	0	0	0	0	0	0	0	0	0	0	0	0	0	0	0	0	0	0	0	0
M01904:40:000000000-ABBU0:1:1109:5880:20498_1:N:0:49	N/A	0	0	0	0	0	0	0	0	0	0	0	0	0	0	0	0	0	0	0	0	0	0	0	0	0	0	0	0	0	0	0	0	0	0	0	0	0	0	0	0	0	0	0	0	0	0	5	0
M01904:40:000000000-ABBU0:1:1110:11119:4317_1:N:0:88	N/A	0	5	0	0	0	0	0	0	0	0	0	0	0	0	0	0	0	0	0	0	0	0	0	0	0	0	0	0	0	0	0	0	0	0	0	0	0	0	0	0	0	0	0	0	0	0	0	0
M01904:40:000000000-ABBU0:1:1110:3340:20442_1:N:0:85	N/A	0	0	0	0	0	0	0	4	0	0	0	0	0	0	0	0	1	0	0	0	0	0	0	0	0	0	0	0	0	0	0	0	0	0	0	0	0	0	0	0	0	0	0	0	0	0	0	0
M01904:40:000000000-ABBU0:1:1110:9681:7394_1:N:0:51	N/A	0	0	0	0	0	0	0	0	0	0	0	0	0	0	0	0	0	0	0	0	0	0	0	0	0	0	0	0	0	0	0	0	0	0	0	0	0	0	0	0	0	0	0	0	0	0	0	0
M01904:40:000000000-ABBU0:1:1110:9949:21718_1:N:0:66	N/A	0	0	0	0	0	0	0	0	0	0	0	0	0	0	0	0	0	0	7	0	0	0	0	0	0	0	0	0	0	0	0	0	0	0	0	0	0	0	0	0	0	0	0	0	0	0	0	0
M01904:40:000000000-ABBU0:1:1111:7559:15323_1:N:0:59	k__Fungi, p__Rozellomycota, c__Rozellomycota_cls_Incertae_sedis, o__GS08, f__unidentified, g__unidentified, s__unidentified	0	0	0	0	0	0	0	0	0	0	5	0	0	0	0	0	0	0	0	0	0	0	0	0	0	0	0	0	0	0	0	0	0	0	0	0	0	0	0	0	0	0	0	0	0	0	0	0
M01904:40:000000000-ABBU0:1:1111:7942:25377_1:N:0:65	N/A	0	5	0	0	0	0	0	0	0	0	0	0	0	0	0	0	0	7	0	0	0	0	0	0	0	0	0	0	0	0	0	0	0	0	0	0	0	0	0	0	0	2	0	0	0	0	0	0
M01904:40:000000000-ABBU0:1:1112:15606:28522_1:N:0:88	N/A	0	5	0	0	0	0	0	0	0	0	0	0	0	0	0	0	0	0	0	0	0	0	0	0	0	0	0	0	0	0	0	0	0	0	0	0	0	0	0	0	0	0	0	0	0	0	0	0
M01904:40:000000000-ABBU0:1:1112:16566:19300_1:N:0:86	N/A	0	0	0	0	0	0	0	0	7	0	0	0	0	0	0	0	0	0	0	0	0	0	0	0	0	0	0	0	0	0	0	0	0	0	0	0	0	0	0	0	0	0	0	0	0	0	0	0
M01904:40:000000000-ABBU0:1:1112:19159:10359_1:N:0:51	N/A	0	0	0	0	0	0	0	0	0	0	0	0	0	0	0	0	0	0	0	0	0	0	0	0	0	0	0	0	0	0	0	0	0	0	0	0	0	0	0	0	0	0	0	0	0	0	0	0
M01904:40:000000000-ABBU0:1:1112:23917:5737_1:N:0:82	N/A	0	0	0	0	5	0	0	0	0	0	0	0	0	0	0	0	0	0	0	0	0	0	0	0	0	0	0	0	0	0	0	0	0	0	0	0	0	0	0	0	0	0	0	0	0	0	0	0
M01904:40:000000000-ABBU0:1:1112:2452:14090_1:N:0:79	N/A	4	0	3	0	0	0	0	0	4	0	0	0	0	4	0	0	0	0	0	0	0	0	0	0	0	0	0	0	0	0	0	0	0	0	0	0	0	0	0	0	0	0	0	0	0	0	0	0
M01904:40:000000000-ABBU0:1:1112:8909:8926_1:N:0:66	N/A	0	0	0	0	0	0	0	0	0	0	0	0	0	0	0	0	0	0	5	0	0	0	0	0	0	0	0	0	0	0	0	0	0	0	0	0	0	0	0	0	0	0	0	0	0	0	0	0
M01904:40:000000000-ABBU0:1:1113:13193:9148_1:N:0:79	N/A	4	0	0	0	0	0	0	0	0	0	0	0	0	0	0	0	0	0	0	0	0	0	0	0	0	0	0	0	0	0	0	0	0	0	0	0	0	0	0	0	0	0	0	0	0	0	0	0
M01904:40:000000000-ABBU0:1:1113:15259:12321_1:N:0:66	N/A	0	0	0	0	0	0	0	0	0	0	0	0	0	0	0	0	0	0	5	0	0	0	0	0	0	0	0	0	0	0	0	0	0	0	0	0	0	0	0	0	0	0	0	0	0	0	0	0
M01904:40:000000000-ABBU0:1:1113:21133:7943_1:N:0:82	N/A	0	0	0	0	5	0	0	0	0	0	0	0	0	0	0	0	0	0	0	0	0	0	0	0	0	0	0	0	0	0	0	0	0	0	0	0	0	0	0	0	0	0	0	0	0	0	0	0
M01904:40:000000000-ABBU0:1:1113:23989:13765_1:N:0:52	N/A	0	0	0	0	0	0	0	0	0	0	0	0	0	0	0	0	0	0	0	0	0	0	0	0	0	0	0	0	0	0	0	0	0	0	0	0	0	0	0	0	0	0	0	0	0	0	0	0
M01904:40:000000000-ABBU0:1:1113:5971:22192_1:N:0:86	N/A	0	0	0	0	0	0	0	0	1	0	0	0	0	0	0	0	0	0	0	0	0	0	0	0	0	0	0	0	0	0	0	0	0	0	0	0	0	0	0	0	0	4	0	0	0	0	0	0
M01904:40:000000000-ABBU0:1:1114:23617:25355_1:N:0:83	N/A	0	0	0	0	0	5	0	0	0	0	0	0	0	0	0	0	0	0	0	0	0	0	0	0	0	0	0	0	0	0	0	0	0	0	0	0	0	0	0	0	0	0	0	0	0	0	0	0
M01904:40:000000000-ABBU0:1:2101:12556:12169_1:N:0:50	N/A	0	0	0	0	0	0	0	0	0	0	0	0	0	0	0	0	0	0	0	0	0	0	0	0	0	0	0	0	0	0	0	0	0	0	0	0	0	0	0	0	0	0	0	0	0	0	0	5
M01904:40:000000000-ABBU0:1:2101:13706:23824_1:N:0:84	N/A	0	0	0	0	0	0	5	0	0	0	0	0	0	0	0	0	0	0	0	0	0	0	0	0	0	0	0	0	0	0	0	0	0	0	0	0	0	0	0	0	0	0	0	0	0	0	0	0
M01904:40:000000000-ABBU0:1:2101:17944:19879_1:N:0:85	N/A	0	0	0	0	0	0	0	1	0	0	4	0	0	0	0	0	0	0	0	0	0	0	0	0	0	0	0	0	0	0	0	0	0	0	0	0	0	0	0	0	0	0	0	0	0	0	0	0
M01904:40:000000000-ABBU0:1:2102:19193:16485_1:N:0:86	N/A	0	0	0	0	0	0	0	0	5	0	0	0	0	0	0	0	0	0	0	0	0	0	0	0	0	0	0	0	0	0	0	0	0	0	0	0	0	0	0	0	0	0	0	0	0	0	0	0
M01904:40:000000000-ABBU0:1:2102:7383:9010_1:N:0:60	N/A	0	0	0	0	0	0	0	0	0	0	0	0	7	0	0	0	0	0	0	0	0	0	0	0	0	0	0	0	0	0	0	0	0	0	0	0	0	0	0	0	0	0	0	0	0	0	0	0
M01904:40:000000000-ABBU0:1:2103:17284:5542_1:N:0:60	N/A	0	0	0	0	0	0	0	0	0	1	2	0	6	4	5	0	2	0	0	1	0	0	0	0	0	0	0	0	0	0	0	0	0	0	0	0	0	0	0	0	0	0	0	0	0	0	0	5
M01904:40:000000000-ABBU0:1:2103:20891:3932_1:N:0:81	N/A	0	0	0	3	0	0	0	0	0	0	0	0	0	0	0	0	0	0	0	0	0	0	0	0	0	0	0	0	0	0	0	0	0	0	0	0	0	0	0	0	0	0	0	0	0	0	0	2
M01904:40:000000000-ABBU0:1:2103:5401:15956_1:N:0:82	N/A	0	0	0	0	3	0	0	0	0	0	2	0	0	0	0	0	0	0	0	0	0	0	0	0	0	0	0	0	0	0	0	0	0	0	0	0	0	0	0	0	0	0	0	0	0	0	0	0
M01904:40:000000000-ABBU0:1:2104:15598:23301_1:N:0:79	N/A	5	0	0	0	0	0	0	0	0	0	0	0	0	0	0	0	0	0	0	0	0	0	0	0	0	0	0	0	0	0	0	0	0	0	0	0	0	0	0	0	0	0	0	0	0	0	0	0
M01904:40:000000000-ABBU0:1:2107:26232:16249_1:N:0:73	N/A	0	0	0	0	0	0	0	0	0	0	0	0	0	0	0	0	0	0	0	0	0	0	0	0	0	0	0	0	0	0	0	0	0	0	0	1	0	0	0	0	0	0	0	0	0	0	4	0
M01904:40:000000000-ABBU0:1:2109:23739:17900_1:N:0:91	N/A	0	0	0	0	0	0	0	0	0	0	0	0	0	0	0	0	0	0	0	0	0	0	0	9	0	0	0	0	0	0	0	0	0	0	0	0	0	0	0	0	0	0	0	0	0	0	0	0
M01904:40:000000000-ABBU0:1:2111:13761:9110_1:N:0:68	N/A	0	0	0	0	0	0	0	0	0	0	0	1	0	0	0	0	0	0	0	0	0	0	0	0	4	0	0	0	0	0	0	0	0	0	0	0	0	0	0	0	0	0	0	0	0	0	0	0
M01904:40:000000000-ABBU0:1:2111:8843:21827_1:N:0:95	N/A	0	0	0	0	0	0	0	0	0	0	0	0	0	0	0	0	0	0	0	0	0	0	0	0	0	0	0	2	0	0	0	0	0	0	0	0	0	1	2	0	0	0	0	0	0	0	0	0
M01904:36:000000000-ABM09:1:1104:4566:13865_1:N:0:85	k__Fungi, p__Ascomycota, , , , ,	0	0	0	0	0	0	0	0	0	0	0	0	0	0	0	0	0	0	0	0	0	0	0	0	0	0	0	0	0	0	0	0	0	0	0	0	0	0	0	0	0	0	0	0	0	11	0	0
M01904:36:000000000-ABM09:1:1110:21772:19015_1:N:0:84	N/A	0	0	0	0	0	0	0	0	0	0	0	0	0	0	0	0	0	0	0	0	0	0	0	0	0	0	0	0	0	0	0	0	0	0	0	0	0	0	0	0	0	0	0	0	4	0	0	0
M01904:36:000000000-ABM09:1:1114:13668:12983_1:N:0:82	N/A	0	0	0	0	0	0	0	0	0	0	0	0	0	0	0	0	0	0	0	0	0	0	0	0	0	0	0	0	0	0	0	0	0	0	0	0	0	0	0	0	0	0	4	0	0	0	0	0
M01904:40:000000000-ABBU0:1:1101:10342:12624_1:N:0:81	N/A	0	0	0	4	0	0	0	0	0	0	0	0	0	0	0	0	0	0	0	0	0	0	0	0	0	0	0	0	0	0	0	0	0	0	0	0	0	0	0	0	0	0	0	0	0	0	0	0
M01904:40:000000000-ABBU0:1:1101:12497:18564_1:N:0:68	N/A	0	0	0	0	0	0	0	0	0	0	0	4	0	0	0	0	0	0	0	0	0	0	0	0	0	0	0	0	0	0	0	0	0	0	0	0	0	0	0	0	0	0	0	0	0	0	0	0
M01904:40:000000000-ABBU0:1:1101:14146:15146_1:N:0:62	N/A	0	0	0	0	0	0	0	0	0	0	0	0	0	0	4	0	0	0	0	0	0	0	0	0	0	0	0	0	0	0	0	0	0	0	0	0	0	0	0	0	0	0	0	0	0	0	0	0
M01904:40:000000000-ABBU0:1:1101:18620:11595_1:N:0:50	N/A	0	0	0	0	0	0	0	0	0	0	0	0	0	0	0	0	0	0	0	0	0	0	0	0	0	0	0	0	0	0	0	0	0	0	0	0	0	0	0	0	0	0	0	0	0	0	0	4
M01904:40:000000000-ABBU0:1:1101:18724:15248_1:N:0:64	N/A	0	0	0	0	0	0	0	0	0	0	0	0	0	0	0	0	4	0	0	0	0	0	0	0	0	0	0	0	0	0	0	0	0	0	0	0	0	0	0	0	0	0	0	0	0	0	0	0
M01904:40:000000000-ABBU0:1:1101:23381:18647_1:N:0:62	N/A	0	0	0	0	0	0	0	0	0	0	0	0	0	0	4	0	0	0	0	0	0	0	0	0	0	0	0	0	0	0	0	0	0	0	0	0	0	0	0	0	0	0	0	0	0	0	0	0
M01904:40:000000000-ABBU0:1:1101:24956:23867_1:N:0:68	N/A	0	0	0	0	0	0	0	0	0	0	0	4	0	0	0	0	0	0	0	0	0	0	0	0	0	0	0	0	0	0	0	0	0	0	0	0	0	0	0	0	0	0	0	0	0	0	0	0
M01904:40:000000000-ABBU0:1:1101:25077:10554_1:N:0:64	N/A	0	0	0	0	0	0	0	0	0	0	0	0	0	0	0	0	4	0	0	0	0	0	0	0	0	0	0	0	0	0	0	0	0	0	0	0	0	0	0	0	0	0	0	0	0	0	0	0
M01904:40:000000000-ABBU0:1:1101:25592:9149_1:N:0:65	N/A	0	0	0	0	0	0	0	0	0	0	0	0	0	0	0	0	0	4	0	0	0	0	0	0	0	0	0	0	0	0	0	0	0	0	0	0	0	0	0	0	0	0	0	0	0	0	0	0
M01904:40:000000000-ABBU0:1:1102:11142:4855_1:N:0:87	N/A	0	0	0	0	0	0	0	0	0	6	0	0	0	0	0	0	0	0	0	0	0	0	0	0	0	0	0	0	0	0	0	0	0	0	0	0	0	0	0	0	0	0	0	0	0	0	0	0
M01904:40:000000000-ABBU0:1:1102:11316:4131_1:N:0:67	N/A	0	0	0	0	0	0	0	0	0	0	0	0	0	0	0	0	0	0	0	4	0	0	0	0	0	0	0	0	0	0	0	0	0	0	0	0	0	0	0	0	0	0	0	0	0	0	0	0
M01904:40:000000000-ABBU0:1:1102:13104:17092_1:N:0:67	N/A	0	0	0	0	0	0	0	0	0	0	0	0	0	0	0	0	0	0	0	4	0	0	0	0	0	0	0	0	0	0	0	0	0	0	0	0	0	0	0	0	0	0	0	0	0	0	0	0
M01904:40:000000000-ABBU0:1:1102:13171:23952_1:N:0:81	N/A	0	0	0	4	0	0	0	0	0	0	0	0	0	0	0	0	0	0	0	0	0	0	0	0	0	0	0	0	0	0	0	0	0	0	0	0	0	0	0	0	0	0	0	0	0	0	0	0
M01904:40:000000000-ABBU0:1:1102:13172:20546_1:N:0:80	N/A	0	0	7	0	0	0	0	0	0	0	0	0	0	0	0	0	0	0	0	0	0	0	0	0	0	0	0	0	0	0	0	0	0	0	0	0	0	0	0	0	0	0	0	0	0	0	0	0
M01904:40:000000000-ABBU0:1:1102:13656:9627_1:N:0:83	N/A	0	0	0	0	0	4	0	0	0	0	0	0	0	0	0	0	0	0	0	0	0	0	0	0	0	0	0	0	0	0	0	0	0	0	0	0	0	0	0	0	0	0	0	0	0	0	0	0
M01904:40:000000000-ABBU0:1:1102:13952:4353_1:N:0:49	N/A	0	0	0	0	0	0	0	0	0	0	0	0	0	0	0	0	0	0	0	0	0	0	0	0	0	0	0	0	0	0	0	0	0	0	0	0	0	0	0	0	0	0	0	0	0	0	6	0
M01904:40:000000000-ABBU0:1:1102:16938:2099_1:N:0:68	N/A	0	0	0	0	0	0	0	0	0	0	0	4	0	0	0	0	0	0	0	0	0	0	0	0	0	0	0	0	0	0	0	0	0	0	0	0	0	0	0	0	0	0	0	0	0	0	0	0
M01904:40:000000000-ABBU0:1:1102:17460:22067_1:N:0:50	N/A	0	0	0	0	0	0	0	0	0	0	0	0	0	0	0	0	0	0	0	0	0	0	0	0	0	0	0	0	0	0	0	0	0	0	0	0	0	0	0	0	0	0	0	0	0	0	0	4
M01904:40:000000000-ABBU0:1:1102:19468:21838_1:N:0:63	k__Fungi, p__Basidiomycota, c__Cystobasidiomycetes, o__Cystobasidiomycetes_ord_Incertae_sedis, f__Cystobasidiomycetes_fam_Incertae_sedis, g__Symmetrospora, s__unidentified	0	0	0	0	0	0	0	0	0	0	0	0	0	0	0	20	0	0	0	0	0	0	0	0	0	0	0	0	0	0	0	0	0	0	0	0	0	0	0	0	0	0	0	0	0	0	0	0
M01904:40:000000000-ABBU0:1:1102:20831:5706_1:N:0:53	N/A	0	0	0	0	0	0	0	0	0	0	0	0	0	0	0	0	0	0	0	0	0	0	0	0	0	0	0	0	0	0	0	0	0	0	0	0	0	0	0	0	0	4	0	0	0	0	0	0
M01904:40:000000000-ABBU0:1:1102:27321:9403_1:N:0:80	N/A	0	0	4	0	0	0	0	0	0	0	0	0	0	0	0	0	0	0	0	0	0	0	0	0	0	0	0	0	0	0	0	0	0	0	0	0	0	0	0	0	0	0	0	0	0	0	0	0
M01904:40:000000000-ABBU0:1:1102:5518:10051_1:N:0:74	k__Fungi, p__Basidiomycota, c__Exobasidiomycetes, o__Microstromatales, f__Microstromatales_fam_Incertae_sedis, g__Sympodiomycopsis, s__unidentified	0	0	0	0	0	0	0	0	0	0	0	0	0	0	0	0	0	0	0	0	0	0	0	0	0	0	0	0	0	0	0	0	0	0	0	0	4	0	0	0	0	0	0	0	0	0	0	0
M01904:40:000000000-ABBU0:1:1102:6845:11027_1:N:0:53	N/A	0	0	0	0	0	0	0	0	0	0	0	0	0	0	0	0	0	0	0	0	0	0	0	0	0	0	0	0	0	0	0	0	0	0	0	0	0	0	0	0	0	4	0	0	0	0	0	0
M01904:40:000000000-ABBU0:1:1103:15937:27165_1:N:0:49	N/A	0	0	0	0	0	0	0	0	0	0	0	0	0	0	0	0	0	0	0	0	0	0	0	0	0	0	0	0	0	0	0	0	0	0	0	0	0	0	0	0	0	0	0	0	0	0	4	0
M01904:40:000000000-ABBU0:1:1103:16133:8039_1:N:0:81	N/A	0	0	0	4	0	0	0	0	0	0	0	0	0	0	0	0	0	0	0	0	0	0	0	0	0	0	0	0	0	0	0	0	0	0	0	0	0	0	0	0	0	0	0	0	0	0	0	0
M01904:40:000000000-ABBU0:1:1103:17138:11441_1:N:0:53	N/A	0	0	0	0	0	0	0	0	0	0	0	0	0	0	0	0	0	0	0	0	0	0	0	0	0	0	0	0	0	0	0	0	0	0	0	0	0	0	0	0	0	4	0	0	0	0	0	0
M01904:40:000000000-ABBU0:1:1103:19183:14696_1:N:0:81	N/A	0	0	0	4	0	0	0	0	0	0	0	0	0	0	0	0	0	0	0	0	0	0	0	0	0	0	0	0	0	0	0	0	0	0	0	0	0	0	0	0	0	0	0	0	0	0	0	0
M01904:40:000000000-ABBU0:1:1103:22161:23085_1:N:0:68	N/A	0	0	0	0	0	0	0	0	0	0	0	4	0	0	0	0	0	0	0	0	0	0	0	0	0	0	0	0	0	0	0	0	0	0	0	0	0	0	0	0	0	0	0	0	0	0	0	0
M01904:40:000000000-ABBU0:1:1103:3271:9477_1:N:0:67	N/A	0	0	0	0	0	0	0	0	0	0	0	0	0	0	0	0	0	0	0	4	0	0	0	0	0	0	0	0	0	0	0	0	0	0	0	0	0	0	0	0	0	0	0	0	0	0	0	0
M01904:40:000000000-ABBU0:1:1103:7050:23451_1:N:0:52	N/A	0	0	0	0	0	0	0	0	0	0	0	0	0	0	0	0	0	0	0	0	0	0	0	0	0	0	0	0	0	0	0	0	0	0	0	0	0	0	0	0	0	0	0	0	0	0	0	0
M01904:40:000000000-ABBU0:1:1104:10570:26132_1:N:0:62	N/A	0	0	0	0	0	0	0	0	0	0	0	0	0	0	4	0	0	0	0	0	0	0	0	0	0	0	0	0	0	0	0	0	0	0	0	0	0	0	0	0	0	0	0	0	0	0	0	0
M01904:40:000000000-ABBU0:1:1104:11952:12633_1:N:0:53	N/A	0	0	0	0	0	0	0	0	0	0	2	0	0	0	0	0	0	0	0	0	0	0	0	0	0	0	0	0	0	0	0	0	0	0	0	0	0	0	0	0	0	6	0	0	0	0	0	0
M01904:40:000000000-ABBU0:1:1104:12800:14352_1:N:0:68	N/A	0	0	0	0	0	0	0	0	0	0	0	4	0	0	0	0	0	0	0	0	0	0	0	0	0	0	0	0	0	0	0	0	0	0	0	0	0	0	0	0	0	0	0	0	0	0	0	0
M01904:40:000000000-ABBU0:1:1104:13553:17322_1:N:0:59	N/A	0	0	0	0	0	0	0	0	0	0	3	0	0	0	0	0	0	0	0	0	0	0	0	0	0	0	0	0	0	0	0	0	0	0	0	0	0	0	0	0	0	1	0	0	0	0	0	0
M01904:40:000000000-ABBU0:1:1104:16443:1980_1:N:0:86	N/A	0	0	0	0	0	0	0	0	4	0	0	0	0	0	0	0	0	0	0	0	0	0	0	0	0	0	0	0	0	0	0	0	0	0	0	0	0	0	0	0	0	0	0	0	0	0	0	0
M01904:40:000000000-ABBU0:1:1104:18039:17140_1:N:0:92	N/A	0	0	0	0	0	0	0	0	0	0	0	0	0	0	0	0	0	0	0	0	0	0	0	0	4	0	0	0	0	0	0	0	0	0	0	0	0	0	0	0	0	0	0	0	0	0	0	0
M01904:40:000000000-ABBU0:1:1104:25466:9218_1:N:0:85	N/A	0	0	0	0	0	0	0	6	0	0	0	0	0	0	0	0	0	0	0	0	0	0	0	0	0	0	0	0	0	0	0	0	0	0	0	0	0	0	0	0	0	0	0	0	0	0	0	0
M01904:40:000000000-ABBU0:1:1105:11094:9571_1:N:0:50	N/A	0	0	0	0	0	0	0	0	0	0	0	0	0	0	0	0	0	0	0	0	0	0	0	0	0	0	0	0	0	0	0	0	0	0	0	0	0	0	0	0	0	0	0	0	0	0	0	4
M01904:40:000000000-ABBU0:1:1105:11768:11701_1:N:0:49	N/A	0	0	0	0	0	0	0	0	0	0	0	0	0	0	0	0	0	0	0	0	0	0	0	0	0	0	0	0	0	0	0	0	0	0	0	0	0	0	0	0	0	0	0	0	0	3	4	0
M01904:40:000000000-ABBU0:1:1105:13798:26029_1:N:0:67	N/A	0	0	0	0	0	0	0	0	0	0	0	0	0	0	0	0	0	0	0	4	0	0	0	0	0	0	0	0	0	0	0	0	0	0	0	0	0	0	0	0	0	0	0	0	0	0	0	0
M01904:40:000000000-ABBU0:1:1105:14043:28817_1:N:0:83	N/A	0	0	0	0	0	6	0	0	0	0	0	0	0	0	0	0	0	0	0	0	0	0	0	0	0	0	0	0	0	0	0	0	0	0	0	0	0	0	0	0	0	0	0	0	0	0	0	0
M01904:40:000000000-ABBU0:1:1105:14947:26033_1:N:0:62	N/A	0	0	0	0	0	0	0	0	0	0	0	0	0	0	4	0	0	0	0	0	0	0	0	0	0	0	0	0	0	0	0	0	0	0	0	0	0	0	0	0	0	0	0	0	0	0	0	0
M01904:40:000000000-ABBU0:1:1105:16171:27495_1:N:0:53	N/A	0	0	0	0	0	0	0	0	0	0	0	0	0	0	0	0	0	0	0	0	0	0	0	0	0	0	0	0	0	0	0	0	0	0	0	0	0	0	0	0	0	4	0	0	0	0	0	0
M01904:40:000000000-ABBU0:1:1105:17885:18182_1:N:0:69	N/A	0	0	0	0	0	0	0	0	0	0	0	0	0	0	0	0	0	0	0	0	0	0	0	0	0	0	0	0	0	0	4	0	0	0	0	0	0	0	0	0	0	0	0	0	0	0	0	0
M01904:40:000000000-ABBU0:1:1105:18870:17479_1:N:0:79	N/A	2	4	0	0	0	0	0	0	0	0	0	0	0	0	0	0	0	0	0	0	0	0	0	0	0	0	0	0	0	0	0	0	0	0	0	0	0	0	0	0	0	0	0	0	0	0	0	0
M01904:40:000000000-ABBU0:1:1105:22371:12608_1:N:0:85	N/A	0	0	0	0	0	0	0	4	0	0	0	0	0	0	0	0	0	0	0	0	0	0	0	0	0	0	0	0	0	0	0	0	0	0	0	0	0	0	0	0	0	0	0	0	0	0	0	0
M01904:40:000000000-ABBU0:1:1105:25024:14090_1:N:0:49	N/A	0	0	0	0	0	0	0	0	0	0	0	0	0	0	0	0	0	0	0	0	0	0	0	0	0	0	0	0	0	0	0	0	0	0	0	0	0	0	0	0	0	0	0	0	0	0	4	0
M01904:40:000000000-ABBU0:1:1105:3149:15909_1:N:0:96	N/A	0	0	0	0	0	0	0	0	0	0	0	0	0	0	0	0	0	0	0	0	0	0	0	0	0	0	0	0	3	1	0	0	0	0	0	0	0	0	0	0	0	0	0	0	0	0	0	0
M01904:40:000000000-ABBU0:1:1105:5812:14861_1:N:0:80	N/A	0	0	4	0	0	0	0	0	0	0	0	0	0	0	0	0	0	0	0	0	0	0	0	0	0	0	0	0	0	0	0	0	0	0	0	0	0	0	0	0	0	0	0	0	0	0	0	0
M01904:40:000000000-ABBU0:1:1105:9267:7238_1:N:0:85	N/A	0	0	0	0	0	0	0	4	0	0	0	0	0	0	0	0	0	0	0	0	0	0	0	0	0	0	0	0	0	0	0	0	0	0	0	0	0	0	0	0	0	0	0	0	0	0	0	0
M01904:40:000000000-ABBU0:1:1105:9397:24981_1:N:0:80	N/A	0	0	4	0	0	0	0	0	0	0	0	0	0	0	0	0	0	0	0	0	0	0	0	0	0	0	0	0	0	0	0	0	0	0	0	0	0	0	0	0	0	0	0	0	0	0	0	0
M01904:40:000000000-ABBU0:1:1106:22197:11141_1:N:0:49	N/A	0	0	0	0	0	0	0	0	0	0	0	0	0	0	0	0	0	0	0	0	0	0	0	0	0	0	0	0	0	0	0	0	0	0	0	0	0	0	0	0	0	0	0	0	0	0	4	0
M01904:40:000000000-ABBU0:1:1106:22263:15950_1:N:0:53	N/A	0	0	0	0	0	0	0	0	0	0	0	0	0	0	0	0	0	0	0	0	0	0	0	0	0	0	0	0	0	0	0	0	0	0	0	0	0	0	0	0	0	6	0	0	0	0	0	0
M01904:40:000000000-ABBU0:1:1106:26419:15745_1:N:0:66	N/A	0	0	0	0	0	0	0	0	2	0	0	0	0	0	0	0	0	0	4	0	0	0	0	0	0	0	0	0	0	0	0	0	0	0	0	0	0	0	0	0	0	0	0	0	0	0	0	0
M01904:40:000000000-ABBU0:1:1106:9366:5645_1:N:0:52	N/A	0	0	0	0	0	0	0	3	0	0	0	0	0	0	0	0	0	0	0	0	0	0	0	0	0	0	0	0	0	0	0	0	0	0	0	0	0	0	0	0	0	0	0	0	0	0	0	0
M01904:40:000000000-ABBU0:1:1107:11622:23797_1:N:0:82	N/A	0	0	0	0	4	0	0	0	0	0	0	0	0	0	0	0	0	0	0	0	0	0	0	0	0	0	0	0	0	0	0	0	0	0	0	0	0	0	0	0	0	0	0	0	0	0	0	0
M01904:40:000000000-ABBU0:1:1107:19518:10740_1:N:0:53	N/A	0	0	0	0	0	0	0	0	0	0	0	0	0	0	0	0	0	0	0	0	0	0	0	0	0	0	0	0	0	0	0	0	0	0	0	0	0	0	0	0	0	4	0	0	0	0	0	0
M01904:40:000000000-ABBU0:1:1107:20293:17194_1:N:0:84	N/A	0	0	0	0	0	0	4	0	0	0	0	0	0	0	0	0	0	0	0	0	0	0	0	0	0	0	0	0	0	0	0	0	0	0	0	0	0	0	0	0	0	0	0	0	0	0	0	0
M01904:40:000000000-ABBU0:1:1107:21137:6349_1:N:0:49	N/A	0	0	0	0	0	0	0	0	0	0	0	0	0	0	0	0	0	0	0	0	0	0	0	0	0	0	0	0	0	0	0	0	0	0	0	0	0	0	0	0	0	0	0	0	0	0	4	0
M01904:40:000000000-ABBU0:1:1107:4615:8839_1:N:0:50	N/A	0	0	0	0	0	0	0	0	0	0	0	0	0	0	0	0	0	0	0	0	0	0	0	0	0	0	0	0	0	0	0	0	0	0	0	0	0	0	0	0	0	0	0	0	0	0	0	4
M01904:40:000000000-ABBU0:1:1107:8008:11070_1:N:0:94	N/A	0	0	0	0	0	0	0	0	0	0	0	0	0	0	0	0	0	0	0	0	0	0	0	0	0	0	4	0	0	0	0	0	0	0	0	0	0	0	0	0	0	0	0	0	0	0	0	0
M01904:40:000000000-ABBU0:1:1107:8435:24476_1:N:0:49	N/A	0	0	0	0	0	0	0	0	0	0	0	0	0	0	0	0	0	0	0	0	0	0	0	0	0	0	0	0	0	0	0	0	0	0	0	0	0	0	0	0	0	0	0	0	0	0	8	0
M01904:40:000000000-ABBU0:1:1107:8559:14271_1:N:0:50	N/A	0	0	0	0	0	0	0	0	0	0	0	0	0	0	0	0	0	0	0	0	0	0	0	0	0	0	0	0	0	0	0	0	0	0	0	0	0	0	0	0	0	0	0	0	0	0	0	4
M01904:40:000000000-ABBU0:1:1108:10635:7301_1:N:0:85	N/A	0	0	0	0	0	0	0	4	0	0	0	0	0	0	0	0	0	0	0	0	0	0	0	0	0	0	0	0	0	0	0	0	0	0	0	0	0	0	0	0	0	0	0	0	0	0	0	0
M01904:40:000000000-ABBU0:1:1108:11703:28631_1:N:0:85	N/A	0	0	0	0	0	0	0	4	0	0	0	0	0	0	0	0	0	0	0	0	0	0	0	0	0	0	0	0	0	0	0	0	0	0	0	0	0	0	0	0	0	0	0	0	0	0	0	0
M01904:40:000000000-ABBU0:1:1108:11837:26236_1:N:0:62	N/A	0	0	0	0	0	0	0	0	0	0	0	0	0	0	4	0	0	0	0	0	0	0	0	0	0	0	0	0	0	0	0	0	0	0	0	0	0	0	0	0	0	0	0	0	0	0	0	0
M01904:40:000000000-ABBU0:1:1108:12081:9149_1:N:0:79	N/A	4	0	0	0	0	0	0	0	0	0	0	0	0	0	0	0	0	0	0	0	0	0	0	0	0	0	0	0	0	0	0	0	0	0	0	0	0	0	0	0	0	0	0	0	0	0	0	0
M01904:40:000000000-ABBU0:1:1108:12175:24701_1:N:0:88	N/A	0	1	0	0	0	0	0	0	0	0	0	3	0	0	0	0	0	0	0	2	0	0	0	0	0	0	0	0	0	0	0	0	0	0	0	0	0	0	0	0	0	0	0	0	0	0	0	0
M01904:40:000000000-ABBU0:1:1108:14724:23610_1:N:0:59	N/A	0	0	0	0	0	0	0	0	0	0	2	2	0	0	0	0	0	0	0	0	0	0	0	0	0	0	0	0	0	0	0	0	0	0	0	0	0	0	0	0	0	0	0	0	0	0	0	0
M01904:40:000000000-ABBU0:1:1108:15938:10199_1:N:0:68	N/A	0	0	0	0	0	0	0	0	0	0	0	2	0	4	0	0	0	0	0	0	0	0	0	0	0	0	0	0	0	0	0	0	0	0	0	0	0	0	0	0	0	0	0	0	0	0	0	0
M01904:40:000000000-ABBU0:1:1108:18677:22968_1:N:0:83	N/A	0	0	2	0	0	4	0	0	0	0	0	0	0	0	0	0	0	0	0	0	0	0	0	0	0	0	0	0	0	0	0	0	0	0	0	0	0	0	0	0	0	0	0	0	0	0	0	0
M01904:40:000000000-ABBU0:1:1108:20304:17407_1:N:0:86	N/A	0	0	0	0	0	0	0	0	4	0	0	0	0	0	0	0	0	0	0	0	0	0	0	0	0	0	0	0	0	0	0	0	0	0	0	0	0	0	0	0	0	0	0	0	0	0	0	0
M01904:40:000000000-ABBU0:1:1108:21220:24935_1:N:0:68	N/A	0	0	0	0	0	0	0	0	0	0	0	4	0	0	0	0	0	0	0	0	0	0	0	0	0	0	0	0	0	0	0	0	0	0	0	0	0	0	0	0	0	0	0	0	0	0	0	0
M01904:40:000000000-ABBU0:1:1108:23560:8820_1:N:0:68	N/A	0	0	0	0	0	0	0	0	0	0	0	4	0	0	0	0	0	0	0	0	0	0	0	0	0	0	0	0	0	0	0	0	0	0	0	0	0	0	0	0	0	0	0	0	0	0	0	0
M01904:40:000000000-ABBU0:1:1108:6376:15830_1:N:0:51	N/A	0	0	0	0	0	0	0	0	0	0	0	0	0	0	0	0	0	0	0	0	0	0	0	0	0	0	0	0	0	0	0	0	0	0	0	0	0	0	0	0	0	0	0	0	0	0	0	0
M01904:40:000000000-ABBU0:1:1108:6997:24903_1:N:0:85	N/A	0	0	0	0	0	0	0	4	0	0	0	0	0	0	0	0	0	0	0	0	0	0	0	0	0	0	0	0	0	0	0	0	0	0	0	0	0	0	0	0	0	0	0	0	0	0	0	0
M01904:40:000000000-ABBU0:1:1109:13112:22306_1:N:0:53	N/A	0	0	0	0	0	0	1	0	0	0	0	0	0	0	0	0	0	0	0	0	0	0	0	0	0	0	0	0	0	0	0	0	0	0	0	0	0	0	0	0	0	16	0	0	0	0	0	0
M01904:40:000000000-ABBU0:1:1109:20257:17009_1:N:0:59	N/A	0	0	0	0	0	0	0	0	0	0	3	0	0	0	0	0	0	0	0	0	0	0	0	0	0	0	0	0	0	0	0	0	0	0	0	0	0	0	0	0	0	1	0	0	0	0	0	0
M01904:40:000000000-ABBU0:1:1109:20553:19878_1:N:0:81	N/A	0	0	0	4	0	0	0	0	0	0	0	0	0	0	0	0	0	0	0	0	0	0	0	0	0	0	0	0	0	0	0	0	0	0	0	0	0	0	0	0	0	0	0	0	0	0	0	0
M01904:40:000000000-ABBU0:1:1109:21023:21229_1:N:0:86	N/A	0	0	0	0	0	0	0	0	4	0	0	0	0	0	0	0	0	0	0	0	0	0	0	0	0	0	0	0	0	0	0	0	0	0	0	0	0	0	0	0	0	0	0	0	0	0	0	0
M01904:40:000000000-ABBU0:1:1109:25899:8901_1:N:0:87	N/A	0	1	0	0	0	0	0	0	0	2	2	0	2	2	0	0	0	1	2	0	0	0	0	0	0	0	0	0	0	0	0	0	0	0	0	0	0	0	0	0	0	0	0	0	0	0	0	2
M01904:40:000000000-ABBU0:1:1109:27354:14470_1:N:0:89	N/A	0	0	0	0	0	0	0	0	0	0	0	0	0	0	0	0	0	0	0	0	4	0	0	0	0	0	0	0	0	0	0	0	0	0	0	0	0	0	0	0	0	0	0	0	0	0	0	0
M01904:40:000000000-ABBU0:1:1109:5315:8865_1:N:0:79	N/A	1	0	0	0	2	0	1	0	0	0	0	0	0	0	0	0	0	0	0	0	0	0	0	0	0	0	0	0	0	0	0	0	0	0	0	0	0	0	0	0	0	0	0	0	0	0	0	0
M01904:40:000000000-ABBU0:1:1110:16391:3573_1:N:0:62	N/A	0	0	0	0	0	0	0	0	0	0	0	0	0	0	4	0	0	0	0	0	0	0	0	0	0	0	0	0	0	0	0	0	0	0	0	0	0	0	0	0	0	0	0	0	0	0	0	0
M01904:40:000000000-ABBU0:1:1110:17957:7788_1:N:0:86	N/A	0	0	0	0	0	0	0	0	6	0	0	0	0	0	0	0	0	0	0	0	0	0	0	0	0	0	0	0	0	0	0	0	0	0	0	0	0	0	0	0	0	0	0	0	0	0	0	0
M01904:40:000000000-ABBU0:1:1110:18133:9084_1:N:0:65	N/A	0	0	0	0	0	0	0	0	0	0	0	0	0	0	0	0	0	3	0	0	0	0	0	0	0	0	0	0	0	0	0	0	0	0	0	0	0	0	0	0	0	1	0	0	0	0	0	0
M01904:40:000000000-ABBU0:1:1110:26157:16833_1:N:0:66	N/A	0	0	0	0	0	0	0	0	0	0	0	0	0	0	0	0	0	0	4	0	0	0	0	0	0	0	0	0	0	0	0	0	0	0	0	0	0	0	0	0	0	0	0	0	0	0	0	0
M01904:40:000000000-ABBU0:1:1110:27713:10384_1:N:0:88	N/A	0	3	0	0	0	0	0	1	0	0	0	0	0	0	0	0	0	0	0	0	0	0	0	0	0	0	0	0	0	0	0	0	0	0	0	0	0	0	0	0	0	0	0	0	0	0	0	0
M01904:40:000000000-ABBU0:1:1111:17922:9522_1:N:0:79	N/A	4	0	0	0	0	0	0	0	0	0	0	0	0	0	0	0	0	0	0	0	0	0	0	0	0	0	0	0	0	0	0	0	0	0	0	0	0	0	0	0	0	0	0	0	0	0	0	0
M01904:40:000000000-ABBU0:1:1111:27263:21520_1:N:0:68	N/A	0	0	0	0	0	0	0	0	0	0	0	6	0	0	0	0	0	0	0	0	0	0	0	0	0	0	0	0	0	0	0	0	0	0	0	0	0	0	0	0	0	0	0	0	0	0	0	0
M01904:40:000000000-ABBU0:1:1112:10149:10389_1:N:0:86	N/A	0	0	0	0	0	0	0	0	4	0	0	0	0	0	0	0	0	0	0	0	0	0	0	0	0	0	0	0	0	0	0	0	0	0	0	0	0	0	0	0	0	0	0	0	0	0	0	0
M01904:40:000000000-ABBU0:1:1112:17360:23191_1:N:0:79	N/A	1	0	0	0	0	0	0	0	0	0	0	0	0	0	0	0	0	0	0	0	0	0	0	0	0	0	0	0	0	0	0	0	0	0	0	0	0	0	0	0	0	0	0	0	0	0	3	0
M01904:40:000000000-ABBU0:1:1112:17934:26336_1:N:0:89	N/A	0	0	0	0	0	0	0	0	0	0	0	0	0	0	0	0	0	0	0	0	4	0	0	0	0	0	0	0	0	0	0	0	0	0	0	0	0	0	0	0	0	0	0	0	0	0	0	0
M01904:40:000000000-ABBU0:1:1112:18255:9159_1:N:0:59	N/A	0	0	0	0	0	0	0	0	0	0	4	0	0	0	0	0	0	0	2	0	0	0	0	0	0	0	0	0	0	0	0	0	0	0	0	0	0	0	0	0	0	0	0	0	0	0	0	0
M01904:40:000000000-ABBU0:1:1113:6000:16218_1:N:0:79	N/A	1	0	0	0	0	3	0	0	0	0	0	0	0	0	0	0	0	0	0	0	0	0	0	0	0	0	0	0	0	0	0	0	0	0	0	0	0	0	0	0	0	0	0	0	0	0	0	0
M01904:40:000000000-ABBU0:1:1114:10835:22905_1:N:0:66	N/A	0	0	0	0	0	0	0	0	0	0	0	0	0	0	0	0	0	0	4	0	0	0	0	0	0	0	0	0	0	0	0	0	0	0	0	0	0	0	0	0	0	0	0	0	0	0	0	0
M01904:40:000000000-ABBU0:1:1114:19988:25251_1:N:0:59	N/A	0	0	0	0	0	0	0	0	0	0	4	0	0	0	0	0	0	0	0	0	0	0	0	0	0	0	0	0	0	0	0	0	0	0	0	0	0	0	0	0	0	0	0	0	0	0	0	0
M01904:40:000000000-ABBU0:1:1114:20461:19276_1:N:0:60	N/A	0	0	0	0	0	0	0	0	0	0	0	0	4	0	0	0	0	0	0	0	0	0	0	0	0	0	0	0	0	0	0	0	0	0	0	0	0	0	0	0	0	0	0	0	0	0	0	0
M01904:40:000000000-ABBU0:1:1114:21458:6281_1:N:0:51	N/A	0	0	0	0	0	0	0	0	0	0	0	0	0	0	0	0	0	0	0	0	0	0	0	0	0	0	0	0	0	0	0	0	0	0	0	0	0	0	0	0	0	0	0	0	0	0	0	0
M01904:40:000000000-ABBU0:1:2101:11772:24418_1:N:0:53	N/A	0	0	0	0	0	0	0	0	0	0	0	0	0	0	0	0	0	0	0	0	0	0	0	0	0	0	0	0	0	0	0	0	0	0	0	0	0	0	0	0	0	4	0	0	0	0	0	0
M01904:40:000000000-ABBU0:1:2101:12391:21213_1:N:0:81	N/A	0	0	0	2	2	0	0	0	0	0	0	0	0	0	0	0	0	0	0	0	0	0	0	0	0	0	0	0	0	0	0	0	0	0	0	0	0	0	0	0	0	0	0	0	0	0	0	0
M01904:40:000000000-ABBU0:1:2101:15203:7019_1:N:0:79	N/A	4	0	0	0	0	0	0	0	0	0	0	0	0	0	0	0	0	0	0	0	0	0	0	0	0	0	0	0	0	0	0	0	0	0	0	0	0	0	0	0	0	0	0	0	0	0	0	0
M01904:40:000000000-ABBU0:1:2101:5733:8443_1:N:0:68	N/A	0	0	0	0	0	0	0	0	0	0	0	4	0	0	0	0	0	0	0	0	0	0	0	0	0	0	0	0	0	0	0	0	0	0	0	0	0	0	0	0	0	0	0	0	0	0	0	0
M01904:40:000000000-ABBU0:1:2102:10169:17838_1:N:0:51	N/A	0	0	0	0	0	0	0	0	0	0	0	0	0	0	0	0	0	0	0	0	0	0	0	0	0	0	0	0	0	0	0	0	0	0	0	0	0	0	0	0	0	0	0	0	0	0	0	2
M01904:40:000000000-ABBU0:1:2102:16730:16144_1:N:0:84	N/A	0	0	0	0	0	0	4	0	0	0	0	0	0	0	0	0	0	0	0	0	0	0	0	0	0	0	0	0	0	0	0	0	0	0	0	0	0	0	0	0	0	0	0	0	0	0	0	0
M01904:40:000000000-ABBU0:1:2102:21269:16954_1:N:0:89	N/A	0	0	0	0	0	0	0	0	0	0	0	0	0	0	0	0	0	0	0	0	3	0	0	0	0	0	0	0	0	0	0	0	1	0	0	0	0	0	0	0	0	0	0	0	0	0	0	0
M01904:40:000000000-ABBU0:1:2102:8013:22561_1:N:0:82	N/A	0	0	0	0	4	0	0	0	0	0	0	0	0	0	0	0	0	0	0	0	0	0	0	0	0	0	0	0	0	0	0	0	0	0	0	0	0	0	0	0	0	0	0	0	0	0	0	0
M01904:40:000000000-ABBU0:1:2103:22206:25545_1:N:0:65	N/A	0	0	0	0	0	0	0	0	0	0	0	0	0	0	0	0	0	4	0	0	0	0	0	0	0	0	0	0	0	0	0	0	0	0	0	0	0	0	0	0	0	0	0	0	0	0	0	0
M01904:40:000000000-ABBU0:1:2104:13172:9447_1:N:0:94	N/A	0	0	0	0	0	0	0	0	0	0	0	0	0	0	0	0	0	0	0	0	0	0	0	0	0	0	4	0	0	0	0	0	0	0	0	0	0	0	0	0	0	0	0	0	0	0	0	0
M01904:40:000000000-ABBU0:1:2104:8362:8859_1:N:0:68	N/A	0	0	0	0	0	0	0	0	0	0	0	2	2	0	0	0	0	0	0	0	0	0	0	0	0	0	0	0	0	0	0	0	0	0	0	0	0	0	0	0	0	0	0	0	0	0	0	0
M01904:40:000000000-ABBU0:1:2104:8644:10941_1:N:0:80	N/A	0	0	6	0	0	0	0	0	0	0	0	0	0	0	0	0	0	0	0	0	0	0	0	0	0	0	0	0	0	0	0	0	0	0	0	0	0	0	0	0	0	0	0	0	0	0	0	0
M01904:40:000000000-ABBU0:1:2106:20149:2717_1:N:0:87	N/A	0	0	0	0	0	0	0	0	0	4	0	0	0	0	0	0	0	0	0	0	0	0	0	0	0	0	0	0	0	0	0	0	0	0	0	0	0	0	0	0	0	0	0	0	0	0	0	0
M01904:40:000000000-ABBU0:1:2107:13497:8614_1:N:0:68	N/A	0	0	0	0	0	0	0	0	0	0	0	2	0	0	0	0	0	0	0	0	0	0	0	0	0	0	0	0	0	0	0	0	0	0	0	0	0	0	0	0	0	0	0	0	0	0	0	2
M01904:40:000000000-ABBU0:1:2107:19010:3825_1:N:0:60	N/A	0	0	0	0	0	0	0	0	0	0	0	0	4	0	0	0	0	0	2	0	0	0	0	0	0	0	0	0	0	0	0	0	0	0	0	0	0	0	0	0	0	0	0	0	0	0	0	0
M01904:40:000000000-ABBU0:1:2107:22226:21745_1:N:0:51	N/A	0	0	0	0	0	0	0	0	0	0	0	0	0	0	0	0	0	0	0	0	0	0	0	0	0	0	0	0	0	0	0	0	0	0	0	0	0	0	0	0	0	0	0	0	0	0	0	0
M01904:40:000000000-ABBU0:1:2107:4303:18434_1:N:0:52	N/A	0	0	0	0	0	0	0	0	0	0	0	0	0	0	0	0	0	0	0	0	0	0	0	0	0	0	0	0	0	0	0	0	0	0	0	0	0	0	0	0	0	0	0	0	0	0	0	0
M01904:40:000000000-ABBU0:1:2107:7166:5520_1:N:0:81	N/A	0	0	0	3	0	0	0	0	0	0	0	0	0	0	0	0	0	1	0	0	0	0	0	0	0	0	0	0	0	0	0	0	0	0	0	0	0	0	0	0	0	0	0	0	0	0	0	0
M01904:40:000000000-ABBU0:1:2108:17695:12824_1:N:0:79	N/A	25	0	0	0	0	0	0	0	0	0	0	0	0	0	0	0	0	0	0	0	0	0	0	0	0	0	0	0	0	0	0	0	0	0	0	0	0	0	0	0	0	0	0	0	0	0	0	0
M01904:40:000000000-ABBU0:1:2108:18787:27443_1:N:0:61	N/A	0	0	0	0	0	0	0	0	0	0	0	0	0	4	0	0	0	0	0	0	0	0	0	0	0	0	0	0	0	0	0	0	0	0	0	0	0	0	0	0	0	0	0	0	0	0	0	0
M01904:40:000000000-ABBU0:1:2109:19121:4438_1:N:0:49	N/A	0	0	0	0	0	0	0	0	0	0	0	0	0	0	0	0	0	0	0	0	0	0	0	0	0	0	0	0	0	0	0	0	0	0	0	0	0	0	0	0	0	0	0	0	0	0	19	0
M01904:40:000000000-ABBU0:1:2110:11335:20758_1:N:0:85	N/A	0	0	0	0	0	0	0	4	0	0	0	0	0	0	0	0	0	0	0	0	0	0	0	0	0	0	0	0	0	0	0	0	0	0	0	0	0	0	0	0	0	0	0	0	0	0	0	0
M01904:40:000000000-ABBU0:1:2110:5080:10347_1:N:0:88	N/A	0	1	0	0	0	0	0	0	0	0	0	0	0	0	0	0	0	0	0	0	0	0	0	0	0	0	0	0	0	0	0	0	0	0	0	0	0	0	0	0	0	0	0	0	0	0	0	3
M01904:40:000000000-ABBU0:1:2111:27039:9705_1:N:0:81	N/A	0	0	0	4	0	0	0	0	0	0	0	0	0	0	0	0	0	0	0	0	0	0	0	0	0	0	0	0	0	0	0	0	0	0	0	0	0	0	0	0	0	0	0	0	0	0	0	0
M01904:40:000000000-ABBU0:1:2112:6352:22153_1:N:0:62	N/A	0	0	0	0	0	0	0	0	0	0	0	0	0	0	4	0	0	0	0	0	0	0	0	0	0	0	0	0	0	0	0	0	0	0	0	0	0	0	0	0	0	0	0	0	0	0	0	0
M01904:41:000000000-AGJUP:1:1101:4378:8596_1:N:0:49	N/A	0	0	0	0	0	0	0	0	0	0	0	0	0	0	0	0	0	0	0	0	0	0	0	0	0	0	0	0	0	4	0	0	0	0	0	0	0	0	0	0	0	0	0	0	0	0	0	0
M01904:41:000000000-AGJUP:1:2111:19696:11019_1:N:0:50	k__Fungi, p__Basidiomycota, c__Exobasidiomycetes, o__Microstromatales, f__Microstromatales_fam_Incertae_sedis, g__Sympodiomycopsis, s__Sympodiomycopsis_paphiopedili	0	0	0	0	0	0	0	0	0	0	0	0	0	0	0	0	0	0	0	0	0	6	0	0	0	0	0	0	0	0	0	0	0	0	0	0	0	0	0	0	0	0	0	0	0	0	0	0
M01904:36:000000000-ABM09:1:1108:8772:23893_1:N:0:83	N/A	0	0	0	0	0	0	0	0	0	0	0	0	0	0	0	0	0	0	0	0	0	0	0	0	0	0	0	0	0	0	0	0	0	0	0	0	0	0	0	0	0	0	0	5	0	0	0	0
M01904:36:000000000-ABM09:1:1110:19537:26656_1:N:0:81	k__Fungi, p__unidentified, c__unidentified, o__unidentified, f__unidentified, g__unidentified, s__unidentified	0	0	0	0	0	0	0	0	0	0	0	0	0	0	0	0	0	0	0	0	0	0	0	0	0	0	0	0	0	0	0	0	0	0	0	0	0	0	0	0	5	0	0	0	0	0	0	0
M01904:40:000000000-ABBU0:1:1101:11049:9729_1:N:0:86	N/A	0	0	0	0	0	0	0	0	3	0	0	0	0	0	0	0	0	0	0	0	0	0	0	0	0	0	0	0	0	0	0	0	0	0	0	0	0	0	0	0	0	0	0	0	0	0	0	0
M01904:40:000000000-ABBU0:1:1101:11456:21301_1:N:0:59	N/A	0	0	0	0	0	0	0	0	0	0	3	0	0	0	0	0	0	0	0	0	0	0	0	0	0	0	0	0	0	0	0	0	0	0	0	0	0	0	0	0	0	0	0	0	0	0	0	0
M01904:40:000000000-ABBU0:1:1101:12039:14325_1:N:0:59	N/A	0	0	0	0	0	0	0	0	0	0	3	0	0	0	0	0	0	0	0	0	0	0	0	0	0	0	0	0	0	0	0	0	0	0	0	0	0	0	0	0	0	0	0	0	0	0	0	0
M01904:40:000000000-ABBU0:1:1101:13409:16331_1:N:0:83	N/A	0	0	0	0	0	3	0	0	0	0	0	0	0	0	0	0	0	0	0	0	0	0	0	0	0	0	0	0	0	0	0	0	0	0	0	0	0	0	0	0	0	0	0	0	0	0	0	0
M01904:40:000000000-ABBU0:1:1101:13695:22360_1:N:0:59	N/A	0	0	0	0	0	0	0	0	0	0	3	0	0	0	0	0	0	0	0	0	0	0	0	0	0	0	0	0	0	0	0	0	0	0	0	0	0	0	0	0	0	0	0	0	0	0	0	0
M01904:40:000000000-ABBU0:1:1101:15549:21132_1:N:0:65	N/A	0	0	0	0	0	0	0	0	0	0	0	0	0	0	0	0	0	3	0	0	0	0	0	0	0	0	0	0	0	0	0	0	0	0	0	0	0	0	0	0	0	0	0	0	0	0	0	0
M01904:40:000000000-ABBU0:1:1101:23750:24225_1:N:0:65	N/A	0	0	0	0	0	0	0	0	0	0	0	0	0	0	0	0	0	3	0	0	0	0	0	0	0	0	0	0	0	0	0	0	0	0	0	0	0	0	0	0	0	0	0	0	0	0	0	0
M01904:40:000000000-ABBU0:1:1101:23801:15357_1:N:0:88	N/A	0	3	0	0	0	0	0	0	0	0	0	0	0	0	0	0	0	0	0	0	0	0	0	0	0	0	0	0	0	0	0	0	0	0	0	0	0	0	0	0	0	0	0	0	0	0	0	0
M01904:40:000000000-ABBU0:1:1101:25020:12805_1:N:0:82	N/A	0	0	0	0	3	0	0	0	0	0	0	0	0	0	0	0	0	0	0	0	0	0	0	0	0	0	0	0	0	0	0	0	0	0	0	0	0	0	0	0	0	0	0	0	0	0	0	0
M01904:40:000000000-ABBU0:1:1101:3673:17553_1:N:0:85	N/A	0	0	0	0	0	0	0	3	0	0	0	0	0	0	0	0	0	0	0	0	0	0	0	0	0	0	0	0	0	0	0	0	0	0	0	0	0	0	0	0	0	0	0	0	0	0	0	0
M01904:40:000000000-ABBU0:1:1101:4859:18824_1:N:0:81	N/A	0	0	0	5	0	0	0	0	0	0	0	0	0	0	0	0	0	0	0	0	0	0	0	0	0	0	0	0	0	0	0	0	0	0	0	0	0	0	0	0	0	0	0	0	0	0	0	0
M01904:40:000000000-ABBU0:1:1102:10949:13922_1:N:0:81	N/A	0	0	0	3	0	0	0	0	0	0	0	0	0	0	0	0	0	0	0	0	0	0	0	0	0	0	0	0	0	0	0	0	0	0	0	0	0	0	0	0	0	0	0	0	0	0	0	0
M01904:40:000000000-ABBU0:1:1102:12663:19704_1:N:0:85	N/A	0	0	0	0	0	0	0	3	0	0	0	0	0	0	0	0	0	0	0	0	0	0	0	0	0	0	0	0	0	0	0	0	0	0	0	0	0	0	0	0	0	0	0	0	0	0	0	0
M01904:40:000000000-ABBU0:1:1102:13054:5953_1:N:0:79	N/A	3	0	0	0	0	0	0	0	0	0	0	0	0	0	0	0	0	0	0	0	0	0	0	0	0	0	0	0	0	0	0	0	0	0	0	0	0	0	0	0	0	0	0	0	0	0	0	0
M01904:40:000000000-ABBU0:1:1102:13784:10784_1:N:0:59	N/A	0	0	0	0	0	0	0	0	0	0	3	0	0	0	0	0	0	0	0	0	0	0	0	0	0	0	0	0	0	0	0	0	0	0	0	0	0	0	0	0	0	0	0	0	0	0	0	0
M01904:40:000000000-ABBU0:1:1102:14947:15836_1:N:0:67	k__Fungi, p__Basidiomycota, c__Tremellomycetes, o__Tremellales, f__Bulleribasidiaceae, g__Hannaella, s__Hannaella_kunmingensis	0	0	0	0	0	0	0	0	0	0	0	0	0	0	0	0	0	0	0	6	0	0	0	0	0	0	0	0	8	0	0	0	0	0	0	0	0	0	0	0	0	0	0	0	0	0	0	0
M01904:40:000000000-ABBU0:1:1102:15097:6457_1:N:0:64	N/A	0	0	0	0	0	0	0	0	0	0	0	0	0	0	0	0	3	0	0	0	0	0	0	0	0	0	0	0	0	0	0	0	0	0	0	0	0	0	0	0	0	0	0	0	0	0	0	0
M01904:40:000000000-ABBU0:1:1102:15813:25364_1:N:0:80	N/A	0	0	3	0	0	0	0	0	0	0	0	0	0	0	0	0	0	0	0	0	0	0	0	0	0	0	0	0	0	0	0	0	0	0	0	0	0	0	0	0	0	0	0	0	0	0	0	0
M01904:40:000000000-ABBU0:1:1102:17482:12275_1:N:0:64	N/A	0	0	0	0	0	0	0	0	0	0	0	0	0	0	0	0	3	0	0	0	0	0	0	0	0	0	0	0	0	0	0	0	0	0	0	0	0	0	0	0	0	0	0	0	0	0	0	0
M01904:40:000000000-ABBU0:1:1102:18063:5461_1:N:0:66	N/A	0	0	0	0	0	0	0	0	0	0	0	0	0	0	0	0	0	0	3	0	0	0	0	0	0	0	0	0	0	0	0	0	0	0	0	0	0	0	0	0	0	0	0	0	0	0	0	0
M01904:40:000000000-ABBU0:1:1102:19415:12895_1:N:0:87	N/A	0	0	0	0	0	0	0	0	0	3	0	0	0	0	0	0	0	0	0	0	0	0	0	0	0	0	0	0	0	0	0	0	0	0	0	0	0	0	0	0	0	0	0	0	0	0	0	0
M01904:40:000000000-ABBU0:1:1102:19417:15389_1:N:0:62	N/A	0	0	0	0	0	0	0	0	0	0	0	0	0	0	3	0	0	0	0	0	0	0	0	0	0	0	0	0	0	0	0	0	0	0	0	0	0	0	0	0	0	0	0	0	0	0	0	0
M01904:40:000000000-ABBU0:1:1102:20924:20598_1:N:0:96	N/A	0	0	0	0	0	0	0	0	0	0	0	0	0	0	0	0	0	0	0	0	0	0	0	0	0	0	0	0	3	0	0	0	0	0	0	0	0	0	0	0	0	0	0	0	0	0	0	0
M01904:40:000000000-ABBU0:1:1102:20960:9763_1:N:0:65	N/A	0	0	0	0	0	0	0	0	0	0	0	0	0	0	0	0	0	3	0	0	0	0	0	0	0	0	0	0	0	0	0	0	0	0	0	0	0	0	0	0	0	0	0	0	0	0	0	0
M01904:40:000000000-ABBU0:1:1102:23744:19590_1:N:0:65	N/A	0	0	0	0	0	0	3	0	0	0	0	3	0	0	24	0	0	19	0	0	0	0	0	0	0	0	0	0	0	0	0	0	0	0	0	0	0	0	0	0	0	0	0	0	0	0	0	0
M01904:40:000000000-ABBU0:1:1102:23888:20047_1:N:0:51	N/A	0	0	0	0	0	0	0	0	0	0	0	0	0	0	0	0	0	0	0	0	0	0	0	0	0	0	0	0	0	0	0	0	0	0	0	0	0	0	0	0	0	0	0	0	0	0	0	0
M01904:40:000000000-ABBU0:1:1102:24647:13494_1:N:0:85	N/A	0	0	0	0	0	0	0	3	0	0	0	0	0	0	0	0	0	0	0	0	0	0	0	0	0	0	0	0	0	0	0	0	0	0	0	0	0	0	0	0	0	0	0	0	0	0	0	0
M01904:40:000000000-ABBU0:1:1102:4447:17557_1:N:0:83	N/A	0	0	0	0	0	3	0	0	0	0	0	0	0	0	0	0	0	0	0	0	0	0	0	0	0	0	0	0	0	0	0	0	0	0	0	0	0	0	0	0	0	0	0	0	0	0	0	0
M01904:40:000000000-ABBU0:1:1102:6467:19829_1:N:0:66	N/A	0	0	0	0	0	0	0	0	0	0	0	0	0	0	0	0	0	0	3	0	0	0	0	0	0	0	0	0	0	0	0	0	0	0	0	0	0	0	0	0	0	0	0	0	0	0	0	0
M01904:40:000000000-ABBU0:1:1102:7925:24627_1:N:0:66	N/A	0	0	0	0	0	0	0	0	0	0	0	0	0	0	0	0	0	0	3	0	0	0	0	0	0	0	0	0	0	0	0	0	0	0	0	0	0	0	0	0	0	0	0	0	0	0	0	0
M01904:40:000000000-ABBU0:1:1103:12546:13435_1:N:0:49	N/A	0	0	0	0	0	0	0	0	0	0	0	0	0	0	0	0	0	0	0	0	0	0	0	0	0	0	0	0	0	0	0	0	0	0	0	0	0	0	0	0	0	0	0	0	0	0	3	0
M01904:40:000000000-ABBU0:1:1103:13031:26916_1:N:0:66	N/A	0	0	0	0	0	0	0	0	0	0	0	0	0	0	0	0	0	0	5	0	0	0	0	0	0	0	0	0	0	0	0	0	0	0	0	0	0	0	0	0	0	0	0	0	0	0	0	0
M01904:40:000000000-ABBU0:1:1103:14248:20616_1:N:0:87	N/A	0	0	0	0	0	0	0	0	0	3	0	0	0	0	0	0	0	0	0	0	0	0	0	0	0	0	0	0	0	0	0	0	0	0	0	0	0	0	0	0	0	0	0	0	0	0	0	0
M01904:40:000000000-ABBU0:1:1103:14466:8556_1:N:0:86	N/A	0	0	0	0	0	0	0	0	3	0	0	0	0	0	0	0	0	0	0	0	0	0	0	0	0	0	0	0	0	0	0	0	0	0	0	0	0	0	0	0	0	0	0	0	0	0	0	0
M01904:40:000000000-ABBU0:1:1103:14488:5067_1:N:0:79	N/A	3	0	0	0	0	1	0	0	0	0	0	0	0	2	0	0	0	0	0	0	0	0	0	0	0	0	0	0	0	0	0	0	0	0	0	0	0	0	0	0	0	0	0	0	0	0	0	0
M01904:40:000000000-ABBU0:1:1103:15910:9082_1:N:0:85	N/A	0	0	0	0	0	0	0	2	0	0	0	0	0	0	0	0	0	0	0	0	0	0	0	0	0	0	0	0	0	0	0	0	0	0	0	0	0	0	0	0	0	0	0	0	0	0	0	1
M01904:40:000000000-ABBU0:1:1103:18039:5359_1:N:0:65	N/A	0	0	0	0	0	0	0	0	0	0	0	0	0	0	0	0	0	3	0	0	0	0	0	0	0	0	0	0	0	0	0	0	0	0	0	0	0	0	0	0	0	0	0	0	0	0	0	0
M01904:40:000000000-ABBU0:1:1103:22028:22030_1:N:0:49	N/A	0	0	0	0	0	0	0	0	0	0	0	0	0	0	0	0	0	0	0	0	0	0	0	0	0	0	0	0	0	0	0	0	0	0	0	0	0	0	0	0	0	0	0	0	0	0	3	0
M01904:40:000000000-ABBU0:1:1103:23543:19384_1:N:0:81	N/A	0	0	0	3	0	0	0	0	0	0	0	0	0	0	0	0	0	0	0	0	0	0	0	0	0	0	0	0	0	0	0	0	0	0	0	0	0	0	0	0	0	0	0	0	0	0	0	0
M01904:40:000000000-ABBU0:1:1103:23567:21504_1:N:0:65	N/A	0	0	0	0	0	0	0	0	0	0	0	0	0	0	0	0	0	3	0	0	0	0	0	0	0	0	0	0	0	0	0	0	0	0	0	0	0	0	0	0	0	0	0	0	0	0	0	0
M01904:40:000000000-ABBU0:1:1103:24826:4871_1:N:0:91	N/A	0	0	0	0	0	0	0	0	0	0	0	0	0	0	0	0	0	0	0	0	0	0	0	3	0	0	0	0	0	0	0	0	0	0	0	0	0	0	0	0	0	0	0	0	0	0	0	0
M01904:40:000000000-ABBU0:1:1103:26441:12381_1:N:0:53	N/A	0	0	0	0	0	0	0	0	0	0	0	0	0	0	0	0	0	0	0	0	0	0	0	0	0	0	0	0	0	0	0	0	0	0	0	0	0	0	0	0	0	3	0	0	0	0	0	0
M01904:40:000000000-ABBU0:1:1103:27616:16826_1:N:0:85	N/A	0	0	0	0	0	0	0	3	0	0	0	0	0	0	0	0	0	0	0	0	0	0	0	0	0	0	0	0	0	0	0	0	0	0	0	0	0	0	0	0	0	0	0	0	0	0	0	0
M01904:40:000000000-ABBU0:1:1103:4437:13231_1:N:0:79	N/A	3	0	0	0	0	0	0	0	0	0	0	0	0	0	0	0	0	0	0	0	0	0	0	0	0	0	0	0	0	0	0	0	0	0	0	0	0	0	0	0	0	0	0	0	0	0	0	0
M01904:40:000000000-ABBU0:1:1103:8479:24838_1:N:0:89	N/A	0	0	0	0	0	0	0	0	0	0	0	0	0	0	0	0	0	0	0	0	3	0	0	0	0	0	0	0	0	0	0	0	0	0	0	0	0	0	0	0	0	0	0	0	0	0	0	0
M01904:40:000000000-ABBU0:1:1104:11859:8808_1:N:0:53	N/A	0	0	0	0	0	0	0	0	0	0	0	0	0	0	0	0	0	0	0	0	0	0	0	0	0	0	0	0	0	0	0	0	0	0	0	0	0	0	0	0	0	3	0	0	0	0	0	0
M01904:40:000000000-ABBU0:1:1104:14377:21204_1:N:0:82	N/A	0	0	0	0	5	0	0	0	0	0	0	0	0	0	0	0	0	0	0	0	0	0	0	0	0	0	0	0	0	0	0	0	0	0	0	0	0	0	0	0	0	0	0	0	0	0	0	0
M01904:40:000000000-ABBU0:1:1104:14510:6888_1:N:0:61	N/A	0	0	0	0	0	0	0	0	0	0	0	0	0	3	0	0	0	0	0	0	0	0	0	0	0	0	0	0	0	0	0	0	0	0	0	0	0	0	0	0	0	0	0	0	0	0	0	0
M01904:40:000000000-ABBU0:1:1104:15090:18759_1:N:0:51	N/A	0	0	0	0	0	0	0	0	0	0	0	0	0	0	0	0	0	0	0	0	0	0	0	0	0	0	0	0	0	0	0	0	0	0	0	0	0	0	0	0	0	0	0	0	0	0	0	0
M01904:40:000000000-ABBU0:1:1104:15099:9160_1:N:0:81	N/A	0	0	0	3	0	0	0	0	0	0	0	0	0	0	0	0	0	0	0	0	0	0	0	0	0	0	0	0	0	0	0	0	0	0	0	0	0	0	0	0	0	0	0	0	0	0	0	0
M01904:40:000000000-ABBU0:1:1104:20460:4393_1:N:0:53	N/A	0	0	0	0	0	0	0	0	0	0	0	0	0	0	0	0	0	0	0	0	0	0	0	0	0	0	0	0	0	0	0	0	0	0	0	0	0	0	0	0	0	3	0	0	0	0	0	0
M01904:40:000000000-ABBU0:1:1104:20530:6722_1:N:0:92	N/A	0	0	0	0	0	0	0	0	0	0	0	0	0	0	0	0	0	0	0	0	0	0	0	0	3	0	0	0	0	0	0	0	0	0	0	0	0	0	0	0	0	0	0	0	0	0	0	0
M01904:40:000000000-ABBU0:1:1104:23336:14436_1:N:0:88	N/A	0	3	0	0	0	0	0	0	0	0	0	0	0	0	0	0	0	0	0	0	0	0	0	0	0	0	0	0	0	0	0	0	0	0	0	0	0	0	0	0	0	0	0	0	0	0	0	0
M01904:40:000000000-ABBU0:1:1104:25939:19090_1:N:0:83	N/A	0	0	0	0	0	1	0	0	0	0	0	0	2	0	0	0	0	0	0	0	0	0	0	0	0	0	0	0	0	0	0	0	0	0	0	0	0	0	0	0	0	0	0	0	0	0	0	0
M01904:40:000000000-ABBU0:1:1104:26312:13514_1:N:0:50	N/A	0	0	0	0	0	0	0	0	0	0	0	0	0	0	0	0	0	0	0	0	0	0	0	0	0	0	0	0	0	0	0	0	0	0	0	0	0	0	0	0	0	0	0	0	0	0	0	3
M01904:40:000000000-ABBU0:1:1104:7977:21111_1:N:0:49	N/A	0	0	0	0	0	0	0	0	0	0	0	0	0	0	0	0	0	0	0	0	0	0	0	0	0	0	0	0	0	0	0	0	0	0	0	0	0	0	0	0	0	0	0	0	0	0	3	0
M01904:40:000000000-ABBU0:1:1105:10807:16179_1:N:0:67	N/A	0	0	0	0	0	0	0	0	0	0	0	0	0	0	0	0	0	0	0	3	0	0	0	0	0	0	0	0	0	0	0	0	0	0	0	0	0	0	0	0	0	0	0	0	0	0	0	0
M01904:40:000000000-ABBU0:1:1105:11128:6685_1:N:0:68	N/A	0	0	0	0	0	0	0	0	0	0	0	3	0	0	0	0	0	0	0	0	0	0	0	0	0	0	0	0	0	0	0	0	0	0	0	0	0	0	0	0	0	0	0	0	0	0	0	0
M01904:40:000000000-ABBU0:1:1105:16930:9464_1:N:0:66	N/A	0	0	0	0	0	0	0	0	0	0	0	0	0	0	0	0	0	0	3	0	0	0	0	0	0	0	0	0	0	0	0	0	0	0	0	0	0	0	0	0	0	0	0	0	0	0	0	0
M01904:40:000000000-ABBU0:1:1105:19186:20558_1:N:0:66	N/A	0	0	0	0	0	0	0	0	0	0	0	0	0	0	0	0	0	0	3	0	0	0	0	0	0	0	0	0	0	0	0	0	0	0	0	0	0	0	0	0	0	0	0	0	0	0	0	0
M01904:40:000000000-ABBU0:1:1105:24119:14960_1:N:0:85	N/A	0	0	0	0	0	0	0	3	0	0	0	0	0	0	0	0	0	0	0	0	0	0	0	0	0	0	0	0	0	0	0	0	0	0	0	0	0	0	0	0	0	0	0	0	0	0	0	0
M01904:40:000000000-ABBU0:1:1105:5098:10885_1:N:0:81	N/A	0	0	0	3	0	0	0	0	0	0	0	0	0	0	0	0	0	0	0	0	0	0	0	0	0	0	0	0	0	0	0	0	0	0	0	0	0	0	0	0	0	0	0	0	0	0	0	0
M01904:40:000000000-ABBU0:1:1105:9552:22621_1:N:0:66	N/A	0	0	0	0	0	0	0	0	0	0	0	0	0	0	0	0	0	0	3	0	0	0	0	0	0	0	0	0	0	0	0	0	0	0	0	0	0	0	0	0	0	0	0	0	0	0	0	0
M01904:40:000000000-ABBU0:1:1106:12140:22442_1:N:0:65	N/A	0	0	0	0	0	0	0	0	0	0	0	0	0	0	0	0	0	5	0	0	0	0	0	0	0	0	0	0	0	0	0	0	0	0	0	0	0	0	0	0	0	0	0	0	0	0	0	0
M01904:40:000000000-ABBU0:1:1106:14318:12150_1:N:0:86	N/A	0	0	0	0	0	0	0	0	1	2	0	0	0	0	0	0	0	0	0	0	0	0	0	0	0	0	0	0	0	0	0	0	0	0	0	0	0	0	0	0	0	0	0	0	0	0	0	0
M01904:40:000000000-ABBU0:1:1106:15062:11572_1:N:0:86	N/A	0	0	0	0	0	0	0	0	3	0	0	0	0	0	0	0	0	0	0	0	0	0	0	0	0	0	0	0	0	0	0	0	0	0	0	0	0	0	0	0	0	0	0	0	0	0	0	0
M01904:40:000000000-ABBU0:1:1106:16245:22681_1:N:0:93	N/A	0	0	0	0	0	0	0	0	0	0	0	0	0	0	0	0	0	0	0	0	0	0	0	0	0	1	0	0	0	0	0	0	0	0	0	0	0	0	0	2	0	0	0	0	0	0	0	0
M01904:40:000000000-ABBU0:1:1106:19829:21415_1:N:0:82	N/A	0	0	0	0	3	0	0	0	0	0	0	0	0	0	0	0	0	0	0	0	0	0	0	0	0	0	0	0	0	0	0	0	0	0	0	0	0	0	0	0	0	0	0	0	0	0	0	0
M01904:40:000000000-ABBU0:1:1106:21500:14763_1:N:0:80	N/A	0	0	3	0	0	0	0	0	0	0	0	0	0	0	0	0	0	0	0	0	0	0	0	0	0	0	0	0	0	0	0	0	0	0	0	0	0	0	0	0	0	0	0	0	0	0	0	0
M01904:40:000000000-ABBU0:1:1106:23399:3700_1:N:0:49	N/A	0	0	0	0	0	0	0	0	0	0	0	0	0	0	0	0	0	0	0	0	0	0	0	0	0	0	0	0	0	0	0	0	0	0	0	0	0	0	0	0	0	0	0	0	0	0	3	0
M01904:40:000000000-ABBU0:1:1106:3169:12216_1:N:0:85	N/A	0	0	0	0	0	0	0	3	0	0	0	0	0	0	0	0	0	0	0	0	0	0	0	0	0	0	0	0	0	0	0	0	0	0	0	0	0	0	0	0	0	0	0	0	0	0	0	0
M01904:40:000000000-ABBU0:1:1106:6562:10342_1:N:0:51	N/A	0	0	0	0	0	0	0	0	0	0	0	0	0	0	0	0	0	0	0	0	0	0	0	0	0	0	0	0	0	0	0	0	0	0	0	0	0	0	0	0	0	0	0	0	0	0	0	2
M01904:40:000000000-ABBU0:1:1106:8004:18091_1:N:0:89	N/A	0	0	0	0	0	0	0	0	0	0	0	0	0	0	0	0	0	0	0	0	3	0	0	0	0	0	0	0	0	0	0	0	0	0	0	0	0	0	0	0	0	0	0	0	0	0	0	0
M01904:40:000000000-ABBU0:1:1107:14659:19321_1:N:0:81	N/A	0	0	0	3	0	0	0	0	0	0	0	0	0	0	0	0	0	0	0	0	0	0	0	0	0	0	0	0	0	0	0	0	0	0	0	0	0	0	0	0	0	0	0	0	0	0	0	0
M01904:40:000000000-ABBU0:1:1107:16237:1846_1:N:0:85	N/A	0	0	0	0	0	0	0	3	0	0	0	0	0	0	0	0	0	0	0	0	0	0	0	0	0	0	0	0	0	0	0	0	0	0	0	0	0	0	0	0	0	0	0	0	0	0	0	0
M01904:40:000000000-ABBU0:1:1107:5963:24948_1:N:0:53	N/A	0	0	0	0	0	0	0	0	0	0	0	0	0	0	0	0	0	0	0	0	0	0	0	0	0	0	0	0	0	0	0	0	0	0	0	0	0	0	0	0	0	3	0	0	0	0	0	0
M01904:40:000000000-ABBU0:1:1107:7413:8124_1:N:0:59	N/A	0	0	0	0	0	0	0	0	0	0	2	0	0	0	0	0	0	0	1	0	0	0	0	0	0	0	0	0	0	0	0	0	0	0	0	0	0	0	0	0	0	0	0	0	0	0	0	0
M01904:40:000000000-ABBU0:1:1107:8320:21051_1:N:0:86	N/A	0	0	0	0	0	0	0	0	3	0	0	0	0	0	0	0	0	0	0	0	0	0	0	0	0	0	0	0	0	0	0	0	0	0	0	0	0	0	0	0	0	0	0	0	0	0	0	0
M01904:40:000000000-ABBU0:1:1108:10449:7357_1:N:0:85	N/A	0	0	0	0	0	0	0	3	0	0	0	0	0	0	0	0	0	0	0	0	0	0	0	0	0	0	0	0	0	0	0	0	0	0	0	0	0	0	0	0	0	0	0	0	0	0	0	0
M01904:40:000000000-ABBU0:1:1108:13197:17743_1:N:0:81	N/A	0	0	0	3	0	0	0	0	0	0	0	0	0	0	0	0	0	0	0	0	0	0	0	0	0	0	0	0	0	0	0	0	0	0	0	0	0	0	0	0	0	0	0	0	0	0	0	0
M01904:40:000000000-ABBU0:1:1108:13294:20542_1:N:0:80	N/A	0	0	3	0	0	0	0	0	0	0	0	0	0	0	0	0	0	0	0	0	0	0	0	0	0	0	0	0	0	0	0	0	0	0	0	0	0	0	0	0	0	0	0	0	0	0	0	0
M01904:40:000000000-ABBU0:1:1108:14618:4244_1:N:0:88	N/A	0	3	0	0	0	0	0	0	0	0	0	0	0	0	0	0	0	0	0	0	0	0	0	0	0	0	0	0	0	0	0	0	0	0	0	0	0	0	0	0	0	0	0	0	0	0	0	0
M01904:40:000000000-ABBU0:1:1108:17776:14537_1:N:0:87	N/A	0	0	0	0	0	0	0	0	0	3	0	0	0	0	0	0	0	0	0	0	0	0	0	0	0	0	0	0	0	0	0	0	0	0	0	0	0	0	0	0	0	0	0	0	0	0	0	0
M01904:40:000000000-ABBU0:1:1108:17840:28641_1:N:0:55	N/A	0	0	0	0	0	0	0	0	0	0	0	0	0	0	0	0	0	0	0	0	0	0	0	0	0	0	0	0	0	0	0	0	0	0	0	0	0	0	0	0	0	0	0	0	0	0	0	0
M01904:40:000000000-ABBU0:1:1108:20777:13153_1:N:0:82	N/A	0	0	0	0	3	0	0	0	0	0	0	0	0	0	0	0	0	0	0	0	0	0	0	0	0	0	0	0	0	0	0	0	0	0	0	0	0	0	0	0	0	0	0	0	0	0	0	0
M01904:40:000000000-ABBU0:1:1108:4545:20523_1:N:0:68	N/A	0	0	0	0	0	0	0	0	0	0	0	3	0	0	0	0	0	0	0	0	0	0	0	0	0	0	0	0	0	0	0	0	0	0	0	0	0	0	0	0	0	0	0	0	0	0	0	0
M01904:40:000000000-ABBU0:1:1108:4563:19620_1:N:0:60	N/A	0	0	0	0	0	0	0	0	0	0	0	0	1	0	2	0	0	0	0	0	0	0	0	0	0	0	0	0	0	0	0	0	0	0	0	0	0	0	0	0	0	0	0	0	0	0	0	0
M01904:40:000000000-ABBU0:1:1108:9581:14076_1:N:0:59	N/A	0	0	0	0	0	0	0	0	0	0	3	0	0	0	0	0	0	0	0	0	0	0	0	0	0	0	0	0	0	0	0	0	0	0	0	0	0	0	0	0	0	0	0	0	0	0	0	0
M01904:40:000000000-ABBU0:1:1109:11884:2097_1:N:0:88	N/A	0	2	0	0	0	0	0	0	0	0	0	0	0	0	0	1	0	0	0	0	0	0	0	0	0	0	0	0	0	0	0	0	0	0	0	0	0	0	0	0	0	0	0	0	0	0	0	0
M01904:40:000000000-ABBU0:1:1109:12501:13294_1:N:0:86	N/A	0	0	0	0	0	0	0	0	3	0	2	0	0	0	0	0	0	0	0	0	0	0	0	0	0	0	0	0	0	0	0	0	0	0	0	0	0	0	0	0	0	0	0	0	0	0	0	0
M01904:40:000000000-ABBU0:1:1109:16983:13570_1:N:0:66	N/A	0	0	0	0	0	0	0	0	0	0	0	0	0	0	0	0	0	0	3	0	0	0	0	0	0	0	0	0	0	0	0	0	0	0	0	0	0	0	0	0	0	0	0	0	0	0	0	0
M01904:40:000000000-ABBU0:1:1109:18151:6849_1:N:0:68	N/A	0	0	0	0	0	0	0	0	0	0	0	3	0	0	0	0	0	0	0	0	0	0	0	0	0	0	0	0	0	0	0	0	0	0	0	0	0	0	0	0	0	0	0	0	0	0	0	0
M01904:40:000000000-ABBU0:1:1109:19181:8212_1:N:0:89	N/A	0	0	0	0	0	0	0	0	0	0	0	0	0	0	0	0	0	0	0	0	3	0	0	0	0	0	0	0	0	0	0	0	0	0	0	0	0	0	0	0	0	0	0	0	0	0	0	0
M01904:40:000000000-ABBU0:1:1109:20327:11688_1:N:0:68	N/A	0	0	0	0	0	0	0	0	0	0	0	3	0	0	0	0	0	0	0	0	0	0	0	0	0	0	0	0	0	0	0	0	0	0	0	0	0	0	0	0	0	0	0	0	0	0	0	0
M01904:40:000000000-ABBU0:1:1109:22186:21381_1:N:0:86	N/A	0	0	0	0	0	0	0	0	3	0	0	0	0	0	0	0	0	0	0	0	0	0	0	0	0	0	0	0	0	0	0	0	0	0	0	0	0	0	0	0	0	0	0	0	0	0	0	0
M01904:40:000000000-ABBU0:1:1109:9259:17700_1:N:0:73	N/A	0	0	0	0	0	0	0	0	0	0	0	0	0	0	0	0	0	0	0	0	0	0	0	0	0	0	0	0	0	0	0	0	0	0	0	3	0	0	0	0	0	0	0	0	0	0	0	0
M01904:40:000000000-ABBU0:1:1109:9377:16365_1:N:0:68	N/A	0	0	0	0	0	0	0	0	0	0	0	3	0	0	0	0	0	0	0	0	0	0	0	0	0	0	0	0	0	0	0	0	0	0	0	0	0	0	0	0	0	0	0	0	0	0	0	0
M01904:40:000000000-ABBU0:1:1110:13325:25315_1:N:0:79	N/A	3	0	0	0	0	0	0	0	0	0	0	0	0	0	0	0	0	0	0	0	0	0	0	0	0	0	0	0	0	0	0	0	0	0	0	0	0	0	0	0	0	0	0	0	0	0	0	0
M01904:40:000000000-ABBU0:1:1110:20084:24898_1:N:0:64	N/A	0	0	0	0	0	0	0	0	0	0	0	0	0	0	0	0	3	0	0	0	0	0	0	0	0	0	0	0	0	0	0	0	0	0	0	0	0	0	0	0	0	0	0	0	0	0	0	0
M01904:40:000000000-ABBU0:1:1110:22433:22674_1:N:0:87	N/A	0	0	0	0	0	0	0	0	0	6	0	0	0	0	0	0	0	0	0	0	0	0	0	0	0	0	0	0	0	0	0	0	0	0	0	0	0	0	0	0	0	0	0	0	0	0	0	0
M01904:40:000000000-ABBU0:1:1110:25674:5837_1:N:0:83	N/A	0	0	0	0	0	3	0	0	0	0	0	0	0	0	0	0	0	0	0	0	0	0	0	0	0	0	0	0	0	0	0	0	0	0	0	0	0	0	0	0	0	0	0	0	0	0	0	0
M01904:40:000000000-ABBU0:1:1110:6487:15102_1:N:0:87	N/A	0	0	0	0	0	0	0	0	0	5	0	0	0	0	0	0	0	0	0	0	0	0	0	0	0	0	0	0	0	0	0	0	0	0	0	0	0	0	0	0	0	0	0	0	0	0	0	0
M01904:40:000000000-ABBU0:1:1111:11780:11979_1:N:0:82	N/A	0	0	0	0	3	0	0	0	0	0	0	0	0	0	0	0	0	0	0	3	0	0	0	0	0	0	0	0	0	0	0	0	0	0	0	0	0	0	0	0	0	0	0	0	0	0	0	0
M01904:40:000000000-ABBU0:1:1111:16747:7033_1:N:0:87	N/A	0	0	0	0	0	0	0	0	0	5	0	0	0	0	0	0	0	0	0	0	0	0	0	0	0	0	0	0	0	0	0	0	0	0	0	0	0	0	0	0	0	0	0	0	0	0	0	0
M01904:40:000000000-ABBU0:1:1111:17136:20078_1:N:0:83	N/A	0	0	0	0	0	3	0	0	0	0	0	0	0	0	0	0	0	0	0	0	0	0	0	0	0	0	0	0	0	0	0	0	0	0	0	0	0	0	0	0	0	0	0	0	0	0	0	0
M01904:40:000000000-ABBU0:1:1111:17637:20095_1:N:0:88	N/A	0	5	0	0	0	0	0	0	0	0	0	0	0	0	0	0	0	0	0	0	0	0	0	0	0	0	0	0	0	0	0	0	0	0	0	0	0	0	0	0	0	0	0	0	0	0	0	0
M01904:40:000000000-ABBU0:1:1111:23069:17789_1:N:0:85	N/A	0	0	0	0	0	0	0	1	0	0	0	0	0	0	0	0	0	0	2	0	0	0	0	0	0	0	0	0	0	0	0	0	0	0	0	0	0	0	0	0	0	0	0	0	0	0	0	0
M01904:40:000000000-ABBU0:1:1111:23975:15390_1:N:0:62	N/A	0	0	0	0	0	0	0	0	0	0	0	0	0	0	3	0	0	0	0	0	0	0	0	0	0	0	0	0	0	0	0	0	0	0	0	0	0	0	0	0	0	0	0	0	0	0	0	0
M01904:40:000000000-ABBU0:1:1111:24424:25005_1:N:0:85	N/A	0	0	0	0	0	0	0	1	0	0	2	0	0	0	0	0	0	0	0	0	0	0	0	0	0	0	0	0	0	0	0	0	0	0	0	0	0	0	0	0	0	0	0	0	0	0	0	0
M01904:40:000000000-ABBU0:1:1111:5397:8037_1:N:0:59	N/A	0	0	0	0	0	0	0	0	0	0	3	0	0	0	0	0	0	0	0	0	0	0	0	0	0	0	0	0	0	0	0	0	0	0	0	0	0	0	0	0	0	0	0	0	0	0	0	0
M01904:40:000000000-ABBU0:1:1112:11865:27858_1:N:0:85	N/A	0	0	0	0	0	0	0	3	0	0	0	0	0	0	0	0	0	0	0	0	0	0	0	0	0	0	0	0	0	0	0	0	0	0	0	0	0	0	0	0	0	0	0	0	0	0	0	0
M01904:40:000000000-ABBU0:1:1112:18820:24122_1:N:0:65	N/A	0	0	0	0	0	0	0	0	0	0	0	0	0	0	0	0	0	3	0	0	0	0	0	0	0	0	0	0	0	0	0	0	0	0	0	0	0	0	0	0	0	0	0	0	0	0	0	0
M01904:40:000000000-ABBU0:1:1112:8556:10187_1:N:0:62	N/A	0	0	0	0	0	0	0	0	0	0	0	0	0	0	3	0	0	0	0	0	0	0	0	0	0	0	0	0	0	0	0	0	0	0	0	0	0	0	0	0	0	0	0	0	0	0	0	0
M01904:40:000000000-ABBU0:1:1113:15664:18508_1:N:0:62	N/A	0	0	0	0	0	0	0	0	0	0	0	0	0	0	3	0	0	0	0	0	0	0	0	0	0	0	0	0	0	0	0	0	0	0	0	0	0	0	0	0	0	0	0	0	0	0	0	0
M01904:40:000000000-ABBU0:1:1113:23036:17848_1:N:0:87	N/A	0	0	0	0	0	0	0	0	0	3	0	0	0	0	0	0	0	0	0	0	0	0	0	0	0	0	0	0	0	0	0	0	0	0	0	0	0	0	0	0	0	0	0	0	0	0	0	0
M01904:40:000000000-ABBU0:1:1113:25273:7320_1:N:0:59	N/A	0	0	0	0	0	0	0	0	0	0	3	0	0	0	0	0	0	0	0	0	0	0	0	0	0	0	0	0	0	0	0	0	0	0	0	0	0	0	0	0	0	0	0	0	0	0	0	0
M01904:40:000000000-ABBU0:1:1113:4888:12613_1:N:0:87	N/A	0	0	0	0	0	0	0	0	0	3	0	0	0	0	0	0	0	0	0	0	0	0	0	0	0	0	0	0	0	0	0	0	0	0	0	0	0	0	0	0	0	0	0	0	0	0	0	0
M01904:40:000000000-ABBU0:1:1114:11849:8308_1:N:0:79	N/A	2	0	0	0	0	1	0	0	0	0	0	0	0	0	0	0	0	0	0	0	0	0	0	0	0	0	0	0	0	0	0	0	0	0	0	0	0	0	0	0	0	0	0	0	0	0	0	0
M01904:40:000000000-ABBU0:1:1114:15272:14428_1:N:0:66	N/A	0	0	0	4	0	0	0	0	0	0	0	0	0	13	0	0	0	0	32	0	0	0	0	0	0	0	0	0	0	0	0	0	0	0	0	0	0	0	0	0	0	0	0	0	0	0	0	0
M01904:40:000000000-ABBU0:1:1114:16765:20290_1:N:0:59	N/A	0	0	0	0	0	0	0	0	0	0	3	0	0	0	0	0	0	0	0	0	0	0	0	0	0	0	0	0	0	0	0	0	0	0	0	0	0	0	0	0	0	0	0	0	0	0	0	0
M01904:40:000000000-ABBU0:1:1114:23541:9700_1:N:0:76	N/A	0	0	0	0	0	0	0	0	0	0	0	0	0	0	0	0	0	0	0	0	0	0	0	0	0	0	0	0	0	0	0	0	0	0	0	0	0	0	1	0	0	0	0	0	0	0	0	0
M01904:40:000000000-ABBU0:1:1114:25404:9885_1:N:0:59	N/A	0	0	0	0	0	0	0	0	0	0	3	0	0	0	0	0	0	0	0	0	0	0	0	0	0	0	0	0	0	0	0	0	0	0	0	0	0	0	0	0	0	0	0	0	0	0	0	0
M01904:40:000000000-ABBU0:1:1114:3612:9839_1:N:0:82	N/A	0	0	0	0	3	0	0	0	0	0	0	0	0	0	0	0	0	0	0	0	0	0	0	0	0	0	0	0	0	0	0	0	0	0	0	0	0	0	0	0	0	0	0	0	0	0	0	0
M01904:40:000000000-ABBU0:1:1114:5557:23869_1:N:0:68	N/A	0	0	0	0	0	0	0	0	0	0	0	3	0	0	0	0	0	0	0	0	0	0	0	0	0	0	0	0	0	0	0	0	0	0	0	0	0	0	0	0	0	0	0	0	0	0	0	0
M01904:40:000000000-ABBU0:1:1114:6984:8134_1:N:0:85	N/A	0	0	0	0	0	0	0	3	0	0	0	0	0	0	0	0	0	0	0	0	0	0	0	0	0	0	0	0	0	0	0	0	0	0	0	0	0	0	0	0	0	0	0	0	0	0	0	0
M01904:40:000000000-ABBU0:1:2101:10568:26112_1:N:0:63	N/A	0	0	0	0	0	0	0	0	0	0	0	0	0	0	0	3	0	0	0	0	0	0	0	0	0	0	0	0	0	0	0	0	0	0	0	0	0	0	0	0	0	0	0	0	0	0	0	0
M01904:40:000000000-ABBU0:1:2101:12584:22383_1:N:0:85	N/A	0	0	0	0	0	0	0	1	0	0	0	0	0	0	0	0	0	0	0	0	0	0	0	0	0	0	0	0	0	0	0	0	0	0	0	0	0	0	0	0	0	0	0	0	0	0	0	0
M01904:40:000000000-ABBU0:1:2101:14566:18566_1:N:0:49	N/A	0	0	0	0	0	0	0	0	0	0	0	0	0	0	0	0	0	0	0	0	0	0	0	0	0	0	0	0	0	0	0	0	0	0	0	0	0	0	0	0	0	0	0	0	0	0	3	0
M01904:40:000000000-ABBU0:1:2101:16748:2480_1:N:0:85	N/A	0	0	0	0	0	0	0	3	0	0	0	0	0	0	0	0	0	0	0	0	0	0	0	0	0	0	0	0	0	0	0	0	0	0	0	0	0	0	0	0	0	0	0	0	0	0	0	0
M01904:40:000000000-ABBU0:1:2101:8066:19090_1:N:0:77	N/A	0	0	0	0	0	0	0	0	0	0	0	0	0	0	0	0	0	0	0	0	0	0	0	0	0	0	0	0	0	0	0	0	0	0	0	0	0	0	0	3	0	0	0	0	0	0	0	0
M01904:40:000000000-ABBU0:1:2102:10287:18936_1:N:0:80	N/A	0	0	3	0	0	0	0	0	0	0	0	0	0	0	0	0	0	0	0	0	0	0	0	0	0	0	0	0	0	0	0	0	0	0	0	0	0	0	0	0	0	0	0	0	0	0	0	0
M01904:40:000000000-ABBU0:1:2102:10756:26480_1:N:0:83	N/A	0	0	0	0	0	3	0	0	0	0	0	0	0	0	0	0	0	0	0	0	0	0	0	0	0	0	0	0	0	0	0	0	0	0	0	0	0	0	0	0	0	0	0	0	0	0	0	0
M01904:40:000000000-ABBU0:1:2102:12465:3774_1:N:0:53	N/A	0	0	0	0	0	0	0	0	0	0	0	0	0	0	0	0	0	0	0	0	0	0	0	0	0	0	0	0	0	0	0	0	0	0	0	0	0	0	0	0	0	3	0	0	0	0	0	0
M01904:40:000000000-ABBU0:1:2102:12500:27193_1:N:0:50	k__Fungi, p__Basidiomycota, c__Cystobasidiomycetes, o__Cystobasidiales, f__Cystobasidiaceae, g__Cystobasidium, s__Cystobasidium_pallidum	0	0	0	0	0	0	0	0	0	0	0	0	0	0	0	0	0	0	0	0	0	0	0	0	0	0	0	0	0	0	0	0	0	0	0	0	0	0	0	0	0	0	0	0	0	0	0	3
M01904:40:000000000-ABBU0:1:2102:13937:20179_1:N:0:68	N/A	0	0	0	0	0	0	0	0	0	0	0	3	0	0	0	0	0	0	0	0	0	0	0	0	0	0	0	0	0	0	0	0	0	0	0	0	0	0	0	0	0	0	0	0	0	0	0	0
M01904:40:000000000-ABBU0:1:2102:21219:3839_1:N:0:59	N/A	0	0	0	0	0	0	0	0	0	0	2	0	1	0	0	0	0	0	0	0	0	0	0	0	0	0	0	0	0	0	0	0	0	0	0	0	0	0	0	0	0	0	0	0	0	0	0	0
M01904:40:000000000-ABBU0:1:2102:23595:21287_1:N:0:53	N/A	0	0	0	0	0	0	0	0	0	0	0	0	0	0	0	0	0	0	0	0	0	0	0	0	0	0	0	0	0	0	0	0	0	0	0	0	0	0	0	0	0	3	0	0	0	0	0	0
M01904:40:000000000-ABBU0:1:2102:7849:9655_1:N:0:85	N/A	0	0	0	0	0	0	0	3	0	0	0	0	0	0	0	0	0	0	0	0	0	0	0	0	0	0	0	0	0	0	0	0	0	0	0	0	0	0	0	0	0	0	0	0	0	0	0	0
M01904:40:000000000-ABBU0:1:2103:12568:9803_1:N:0:87	N/A	0	0	0	0	0	0	0	0	0	7	0	0	0	0	0	0	0	0	0	0	0	0	0	0	0	0	0	0	0	0	0	0	0	0	0	0	0	0	0	0	0	0	0	0	0	0	0	0
M01904:40:000000000-ABBU0:1:2103:13063:13841_1:N:0:49	N/A	0	0	0	0	0	0	0	0	0	0	0	0	0	0	0	0	0	0	0	0	0	0	0	0	0	0	0	0	0	0	0	0	0	0	0	0	0	0	0	0	0	0	0	0	0	0	3	0
M01904:40:000000000-ABBU0:1:2103:21456:16846_1:N:0:89	N/A	0	0	0	0	0	0	0	0	0	0	0	0	0	0	0	0	0	0	0	0	7	0	0	0	0	0	0	0	0	2	0	0	0	0	0	0	0	0	0	0	0	0	0	0	0	0	0	0
M01904:40:000000000-ABBU0:1:2103:21578:13487_1:N:0:52	N/A	0	0	0	0	0	0	0	0	0	0	0	0	0	0	0	0	0	0	0	0	0	0	0	0	0	0	0	0	0	0	0	0	0	0	0	0	0	0	0	0	0	0	0	0	0	0	0	0
M01904:40:000000000-ABBU0:1:2103:23515:19176_1:N:0:79	N/A	5	0	0	0	0	0	0	0	0	0	0	0	0	0	0	0	0	0	0	0	0	0	0	0	0	0	0	0	0	0	0	0	0	0	0	0	0	0	0	0	0	0	0	0	0	0	0	0
M01904:40:000000000-ABBU0:1:2103:25538:17261_1:N:0:68	N/A	0	0	0	3	0	0	0	0	0	0	0	47	0	0	0	0	0	0	0	0	0	0	0	0	0	0	0	0	0	0	0	0	0	0	0	0	0	0	0	0	0	0	0	0	0	0	0	0
M01904:40:000000000-ABBU0:1:2104:11037:24543_1:N:0:88	N/A	2	4	0	0	2	1	10	0	0	0	0	0	0	0	0	0	0	0	0	0	0	0	0	0	0	0	0	0	0	0	0	0	0	0	0	0	0	0	0	0	1	0	0	0	0	0	0	0
M01904:40:000000000-ABBU0:1:2104:17839:12379_1:N:0:60	N/A	0	0	0	0	0	0	0	0	0	0	0	0	3	0	0	0	0	0	0	0	0	0	0	0	0	0	0	0	0	0	0	0	0	0	0	0	0	0	0	0	0	0	0	0	0	0	0	0
M01904:40:000000000-ABBU0:1:2104:6895:13936_1:N:0:59	N/A	0	0	0	0	0	0	0	0	0	0	3	0	0	0	0	0	0	0	0	0	0	0	0	0	0	0	0	0	0	0	0	0	0	0	0	0	0	0	0	0	0	0	0	0	0	0	0	0
M01904:40:000000000-ABBU0:1:2105:14489:14552_1:N:0:50	N/A	0	0	0	0	0	0	0	0	0	0	0	0	0	0	0	0	0	0	0	0	0	0	0	0	0	0	0	0	0	0	0	0	0	0	0	0	0	0	0	0	0	0	0	0	0	0	0	3
M01904:40:000000000-ABBU0:1:2105:17801:14340_1:N:0:59	N/A	0	0	0	0	0	0	0	0	0	0	3	0	0	0	0	0	0	0	0	0	0	0	0	0	0	0	0	0	0	0	0	0	0	0	0	0	0	0	0	0	0	0	0	0	0	0	0	0
M01904:40:000000000-ABBU0:1:2105:18333:14478_1:N:0:79	N/A	3	0	0	0	0	0	0	0	0	0	0	0	0	0	0	0	0	0	0	0	0	0	0	0	0	0	0	0	0	0	0	0	0	0	0	0	0	0	0	0	0	0	0	0	0	0	0	0
M01904:40:000000000-ABBU0:1:2105:24086:9608_1:N:0:68	N/A	0	0	0	0	0	0	0	0	0	0	0	3	0	0	0	0	0	0	0	0	0	0	0	0	0	0	0	0	0	0	0	0	0	0	0	0	0	0	0	0	0	0	0	0	0	0	0	0
M01904:40:000000000-ABBU0:1:2106:12539:3424_1:N:0:64	N/A	0	0	0	0	0	0	0	0	0	0	0	0	0	0	0	0	3	0	0	0	0	0	0	0	0	0	0	0	0	0	0	0	0	0	0	0	0	0	0	0	0	0	0	0	0	0	0	0
M01904:40:000000000-ABBU0:1:2106:19285:8314_1:N:0:88	N/A	0	3	0	0	0	0	0	0	0	0	0	0	0	0	0	0	0	0	0	0	0	0	0	0	0	0	0	0	0	0	0	0	0	0	0	0	0	0	0	0	0	0	0	0	0	0	0	0
M01904:40:000000000-ABBU0:1:2106:25599:9291_1:N:0:87	N/A	0	0	0	0	0	0	0	0	0	3	0	0	0	0	0	0	0	0	0	0	0	0	0	0	0	0	0	0	0	0	0	0	0	0	0	0	0	0	0	0	0	0	0	0	0	0	0	0
M01904:40:000000000-ABBU0:1:2106:28208:11766_1:N:0:63	N/A	0	0	0	0	0	0	0	0	0	0	0	0	0	0	0	1	0	0	2	0	0	0	0	0	0	0	0	0	0	0	0	0	0	0	0	0	0	0	0	0	0	0	0	0	0	0	0	0
M01904:40:000000000-ABBU0:1:2107:10297:14585_1:N:0:59	N/A	0	0	0	0	0	0	0	0	0	0	3	0	0	0	0	0	0	0	0	0	0	0	0	0	0	0	0	0	0	0	0	0	0	0	0	0	0	0	0	0	0	0	0	0	0	0	0	0
M01904:40:000000000-ABBU0:1:2107:16201:20916_1:N:0:87	N/A	0	0	0	0	0	0	0	0	0	3	0	0	0	0	0	0	0	0	0	0	0	0	0	0	0	0	0	0	0	0	0	0	0	0	0	0	0	0	0	0	0	0	0	0	0	0	0	0
M01904:40:000000000-ABBU0:1:2107:21910:13066_1:N:0:51	N/A	0	0	0	0	0	0	0	0	0	0	0	0	0	0	0	0	0	0	0	0	0	0	0	0	0	0	0	0	0	0	0	0	0	0	0	0	0	0	0	0	0	0	0	0	0	0	0	0
M01904:40:000000000-ABBU0:1:2107:9297:27631_1:N:0:87	N/A	0	0	0	0	0	0	0	0	0	3	0	0	0	0	0	0	0	0	0	0	0	0	0	0	0	0	0	0	0	0	0	0	0	0	0	0	0	0	0	0	0	0	0	0	0	0	0	0
M01904:40:000000000-ABBU0:1:2108:16305:4133_1:N:0:59	N/A	0	0	0	0	0	0	0	0	0	0	3	0	0	0	0	0	0	0	0	0	0	0	0	0	0	0	0	0	0	0	0	0	0	0	0	0	0	0	0	0	0	0	0	0	0	0	0	0
M01904:40:000000000-ABBU0:1:2108:17169:26118_1:N:0:86	N/A	0	0	0	0	0	0	0	0	3	0	0	0	0	0	0	0	0	0	0	0	0	0	0	0	0	0	0	0	0	0	0	0	0	0	0	0	0	0	0	0	0	0	0	0	0	0	0	0
M01904:40:000000000-ABBU0:1:2108:21189:10661_1:N:0:61	N/A	0	0	0	0	0	0	0	0	0	0	0	0	0	3	0	0	0	0	0	0	0	0	0	0	0	0	0	0	0	0	0	0	0	0	0	0	0	0	0	0	0	0	0	0	0	0	0	0
M01904:40:000000000-ABBU0:1:2108:5537:11833_1:N:0:60	N/A	0	0	0	0	0	0	0	0	0	0	0	0	3	0	0	0	0	0	0	0	0	0	0	0	0	0	0	0	0	0	0	0	0	0	0	0	0	0	0	0	0	0	0	0	0	0	0	0
M01904:40:000000000-ABBU0:1:2109:11020:15753_1:N:0:68	N/A	0	0	0	0	0	0	0	0	0	0	0	3	0	0	0	0	0	0	0	0	0	0	0	0	0	0	0	0	0	0	0	0	0	0	0	0	0	0	0	0	0	0	0	0	0	0	0	0
M01904:40:000000000-ABBU0:1:2110:10214:15929_1:N:0:53	N/A	0	0	0	0	0	0	0	0	0	0	0	0	0	0	0	0	0	0	0	0	0	0	0	0	0	0	0	0	0	0	0	0	0	0	0	0	0	0	0	0	0	2	0	0	0	0	0	0
M01904:40:000000000-ABBU0:1:2110:13366:9255_1:N:0:81	N/A	0	0	0	3	0	0	0	0	0	2	0	0	0	0	0	0	0	0	0	0	0	0	0	0	0	0	0	0	0	0	0	0	0	0	0	0	0	0	0	0	0	0	0	0	0	0	0	0
M01904:40:000000000-ABBU0:1:2110:23078:18065_1:N:0:63	N/A	0	0	0	0	0	0	0	0	0	0	0	0	0	0	0	3	0	0	0	0	0	0	0	0	0	0	0	0	0	0	0	0	0	0	0	0	0	0	0	0	0	0	0	0	0	0	0	0
M01904:40:000000000-ABBU0:1:2110:9304:16842_1:N:0:49	N/A	0	0	0	0	0	0	0	0	0	0	0	0	0	0	0	0	0	0	0	0	0	0	0	0	0	0	0	0	0	0	0	0	0	0	0	0	0	0	0	0	0	0	0	0	0	0	3	0
M01904:40:000000000-ABBU0:1:2112:20868:21768_1:N:0:81	N/A	0	0	0	3	0	0	0	0	0	0	0	0	0	0	0	0	0	0	0	0	0	0	0	0	0	0	0	0	0	0	0	0	0	0	0	0	0	0	0	0	0	0	0	0	0	0	0	0
M01904:40:000000000-ABBU0:1:2113:13329:26426_1:N:0:59	N/A	0	0	0	0	0	0	0	0	0	0	3	0	0	0	0	0	0	0	0	0	0	0	0	0	0	0	0	0	0	0	0	0	0	0	0	0	0	0	0	0	0	0	0	0	0	0	0	0
M01904:40:000000000-ABBU0:1:2114:26231:14408_1:N:0:50	N/A	0	0	0	0	0	0	0	0	0	0	0	0	0	0	0	0	0	0	0	0	0	0	0	0	0	0	0	0	0	0	0	0	0	0	0	0	0	0	0	0	0	0	0	0	0	0	0	3
M01904:41:000000000-AGJUP:1:1102:24353:12369_1:N:0:49	N/A	0	0	0	0	0	0	0	0	0	0	0	0	0	0	0	0	0	0	0	0	0	0	0	0	0	0	0	0	0	3	0	0	0	0	0	0	0	0	0	0	0	0	0	0	0	0	0	0
M01904:41:000000000-AGJUP:1:1112:17682:9208_1:N:0:49	N/A	0	0	0	0	0	0	0	0	0	0	0	0	0	0	0	0	0	0	0	0	0	0	0	0	0	0	0	0	0	3	0	0	0	0	0	0	0	0	0	0	0	0	0	0	0	0	0	0
M01904:36:000000000-ABM09:1:1102:7778:9099_1:N:0:83	N/A	0	0	0	0	0	0	0	0	0	0	0	0	0	0	0	0	0	0	0	0	0	0	0	0	0	0	0	0	0	0	0	0	0	0	0	0	0	0	0	0	0	0	0	2	0	0	0	0
M01904:36:000000000-ABM09:1:1105:14077:10741_1:N:0:83	N/A	0	0	0	0	0	0	0	0	0	0	0	0	0	0	0	0	0	0	0	0	0	0	0	0	0	0	0	0	0	0	0	0	0	0	0	0	0	0	0	0	0	0	0	2	0	0	0	0
M01904:36:000000000-ABM09:1:1107:4553:15545_1:N:0:82	N/A	0	0	0	0	0	0	0	0	0	0	0	0	0	0	0	0	0	0	0	0	0	0	0	0	0	0	0	0	0	0	0	0	0	0	0	0	0	0	0	0	0	0	2	0	0	0	0	0
M01904:36:000000000-ABM09:1:1108:20223:26249_1:N:0:81	k__Fungi, p__Ascomycota, c__Saccharomycetes, o__Saccharomycetales, f__Phaffomycetaceae, g__Cyberlindnera, s__Cyberlindnera_jadinii	0	0	0	0	0	0	0	0	0	0	0	0	0	0	0	0	0	0	0	0	0	0	0	0	0	0	0	0	0	0	0	0	0	0	0	0	0	0	0	0	4	0	0	0	0	0	0	0
M01904:36:000000000-ABM09:1:1109:21663:12301_1:N:0:82	k__Fungi, p__Ascomycota, c__Eurotiomycetes, o__Chaetothyriales, f__unidentified, g__unidentified, s__unidentified	0	0	0	0	0	0	0	0	0	0	0	0	0	0	0	0	0	0	0	0	0	0	0	0	0	0	0	0	0	0	0	0	0	0	0	0	0	0	0	0	0	0	12	0	0	0	0	0
M01904:36:000000000-ABM09:1:1113:9016:10142_1:N:0:85	N/A	0	0	0	0	0	0	0	0	0	0	0	0	0	0	0	0	0	0	0	0	0	0	0	0	0	0	0	0	0	0	0	0	0	0	0	0	0	0	0	0	0	0	0	0	0	2	0	0
M01904:40:000000000-ABBU0:1:1101:13174:2129_1:N:0:68	N/A	0	0	0	0	0	0	0	0	0	0	0	2	0	0	0	0	0	0	0	0	0	0	0	0	0	0	0	0	0	0	0	0	0	0	0	0	0	0	0	0	0	0	0	0	0	0	0	0
M01904:40:000000000-ABBU0:1:1101:14654:17601_1:N:0:68	N/A	0	0	0	0	0	0	0	0	0	0	0	2	0	0	0	0	0	0	0	0	0	0	0	0	0	0	0	0	0	0	0	0	0	0	0	0	0	0	0	0	0	0	0	0	0	0	0	0
M01904:40:000000000-ABBU0:1:1101:15126:20724_1:N:0:66	N/A	0	0	0	0	0	0	0	0	0	0	0	0	0	0	0	0	0	0	2	0	0	0	0	0	0	0	0	0	0	0	0	0	0	0	0	0	0	0	0	0	0	0	0	0	0	0	0	0
M01904:40:000000000-ABBU0:1:1101:16575:6565_1:N:0:68	N/A	0	0	0	0	0	0	0	0	0	0	0	2	0	0	0	0	0	0	0	0	0	0	0	0	0	0	0	0	0	0	0	0	0	0	0	0	0	0	0	0	0	0	0	0	0	0	0	0
M01904:40:000000000-ABBU0:1:1101:1912:15343_1:N:0:83	N/A	0	0	0	0	0	2	0	0	0	0	0	0	0	0	0	0	0	0	0	0	0	0	0	0	0	0	0	0	0	0	0	0	0	0	0	0	0	0	0	0	0	0	0	0	0	0	0	0
M01904:40:000000000-ABBU0:1:1101:21745:21746_1:N:0:59	N/A	0	0	0	0	0	0	0	0	0	0	2	0	0	0	0	0	0	0	0	0	0	0	0	0	0	0	0	0	0	0	0	0	0	0	0	0	0	0	0	0	0	0	0	0	0	0	0	0
M01904:40:000000000-ABBU0:1:1101:24045:10900_1:N:0:53	N/A	0	0	0	0	0	0	0	0	0	0	0	0	0	0	0	0	0	0	0	0	0	0	0	0	0	0	0	0	0	0	0	0	0	0	0	0	0	0	0	0	0	2	0	0	0	0	0	0
M01904:40:000000000-ABBU0:1:1101:25155:14886_1:N:0:65	N/A	0	0	0	0	0	0	0	0	0	0	2	0	0	0	0	0	0	4	0	0	0	0	0	0	0	0	0	0	0	0	0	0	0	0	0	0	0	0	0	0	0	0	0	0	0	0	0	0
M01904:40:000000000-ABBU0:1:1101:25186:9930_1:N:0:78	k__Fungi, p__Ascomycota, c__Sordariomycetes, o__Xylariales, f__Xylariaceae, g__Hypoxylon, s__Hypoxylon_chionostomum	0	0	0	0	0	0	0	0	0	0	0	0	0	0	0	0	0	0	0	0	0	0	0	0	0	0	0	0	0	0	0	4	0	0	0	0	0	0	0	0	0	0	0	0	0	0	0	0
M01904:40:000000000-ABBU0:1:1101:27558:10174_1:N:0:79	N/A	2	0	0	0	0	0	0	0	0	0	0	0	0	0	0	0	0	0	0	0	0	0	0	0	0	0	0	0	0	0	0	0	0	0	0	0	0	0	0	0	0	0	0	0	0	0	0	0
M01904:40:000000000-ABBU0:1:1101:3506:13624_1:N:0:79	N/A	2	0	0	0	0	0	0	0	0	0	0	0	0	0	0	0	0	0	0	0	0	0	0	0	0	0	0	0	0	0	0	0	0	0	0	0	0	0	0	0	0	0	0	0	0	0	0	0
M01904:40:000000000-ABBU0:1:1101:4565:13345_1:N:0:52	N/A	0	0	0	0	0	0	0	0	0	0	0	0	0	0	0	0	0	0	0	0	0	0	0	0	0	0	0	0	0	0	0	0	0	0	0	0	0	0	0	0	0	0	0	0	0	0	0	0
M01904:40:000000000-ABBU0:1:1101:8011:10265_1:N:0:67	N/A	0	0	0	0	0	0	0	0	0	0	0	0	0	0	0	0	0	0	0	2	0	0	0	0	0	0	0	0	0	0	0	0	0	0	0	0	0	0	0	0	0	0	0	0	0	0	0	0
M01904:40:000000000-ABBU0:1:1101:8389:7433_1:N:0:50	N/A	0	0	0	0	0	0	0	0	0	0	0	0	0	0	0	0	0	0	0	0	0	0	0	0	0	0	0	0	0	0	0	0	0	0	0	0	0	0	0	0	0	0	0	0	0	0	0	2
M01904:40:000000000-ABBU0:1:1102:10174:7607_1:N:0:49	N/A	0	0	0	0	0	0	0	0	0	0	0	0	0	0	0	0	0	0	0	0	0	0	0	0	0	0	0	0	0	0	0	0	0	0	0	0	0	0	0	0	0	0	0	0	0	0	2	0
M01904:40:000000000-ABBU0:1:1102:10761:17003_1:N:0:53	N/A	0	0	0	0	0	0	0	0	0	0	0	0	0	0	0	0	0	0	0	0	0	0	0	0	0	0	0	0	0	0	0	0	0	0	0	0	0	0	0	0	0	2	0	0	0	0	0	0
M01904:40:000000000-ABBU0:1:1102:13203:24636_1:N:0:96	N/A	0	0	0	0	0	0	0	0	0	0	0	0	0	0	0	0	0	0	0	0	0	0	0	0	0	0	0	0	2	0	0	0	0	0	0	0	0	0	0	0	0	0	0	0	0	0	0	0
M01904:40:000000000-ABBU0:1:1102:15360:22740_1:N:0:72	N/A	0	0	0	0	0	0	0	0	0	0	0	0	0	0	0	0	0	0	0	0	0	0	0	0	0	0	0	0	0	0	0	0	0	0	2	0	0	0	0	0	0	0	0	0	0	0	0	0
M01904:40:000000000-ABBU0:1:1102:15785:16789_1:N:0:60	N/A	0	0	0	0	0	0	0	0	0	0	0	0	2	0	0	0	0	0	0	0	0	0	0	0	0	0	0	0	0	0	0	0	0	0	0	0	0	0	0	0	0	0	0	0	0	0	0	0
M01904:40:000000000-ABBU0:1:1102:17392:5328_1:N:0:81	N/A	0	0	0	4	0	0	0	0	0	0	0	0	0	0	0	0	0	0	0	0	0	0	0	0	0	0	0	0	0	0	0	0	0	0	0	0	0	0	0	0	0	0	0	0	0	0	0	0
M01904:40:000000000-ABBU0:1:1102:18302:16295_1:N:0:88	N/A	0	2	0	0	0	0	0	0	0	0	0	0	0	0	0	0	0	0	0	0	0	0	0	0	0	0	0	0	0	0	0	0	0	0	0	0	0	0	0	0	0	2	0	0	0	0	0	0
M01904:40:000000000-ABBU0:1:1102:18631:13596_1:N:0:88	N/A	0	2	0	0	0	0	0	0	0	0	0	0	0	0	0	0	0	0	0	0	0	0	0	0	0	0	0	0	0	0	0	0	0	0	0	0	0	0	0	0	0	0	0	0	0	0	0	0
M01904:40:000000000-ABBU0:1:1102:18717:4967_1:N:0:64	N/A	0	0	0	0	0	0	0	0	0	0	0	0	0	0	0	0	2	0	0	0	0	0	0	0	0	0	0	0	0	0	0	0	0	0	0	0	0	0	0	0	0	0	0	0	0	0	0	0
M01904:40:000000000-ABBU0:1:1102:19480:28217_1:N:0:89	N/A	0	0	0	0	0	0	0	0	0	0	0	0	0	0	0	0	0	0	0	0	2	0	0	0	0	0	0	0	0	0	0	0	0	0	0	0	0	0	0	0	0	0	0	0	0	0	0	0
M01904:40:000000000-ABBU0:1:1102:22855:10061_1:N:0:86	N/A	0	0	0	0	0	0	0	0	2	0	0	0	0	0	0	0	0	0	0	0	0	0	0	0	0	0	0	0	0	0	0	0	0	0	0	0	0	0	0	0	0	0	0	0	0	0	0	0
M01904:40:000000000-ABBU0:1:1102:23942:9550_1:N:0:59	N/A	0	0	0	0	0	0	0	0	0	0	4	0	0	0	0	0	0	0	0	0	0	0	0	0	0	0	0	0	0	0	0	0	0	0	0	0	0	0	0	0	0	0	0	0	0	0	0	0
M01904:40:000000000-ABBU0:1:1102:24910:11339_1:N:0:88	N/A	0	1	0	0	0	0	0	0	0	1	0	0	0	0	0	0	0	0	0	0	0	0	0	0	0	0	0	0	0	0	0	0	0	0	0	0	0	0	0	0	0	0	0	0	0	0	0	0
M01904:40:000000000-ABBU0:1:1102:25160:7554_1:N:0:87	N/A	0	0	0	0	0	0	0	0	0	2	0	0	0	0	0	0	0	0	0	0	0	0	0	0	0	0	0	0	0	0	0	0	0	0	0	0	0	0	0	0	0	0	0	0	0	0	0	0
M01904:40:000000000-ABBU0:1:1102:28338:17335_1:N:0:52	N/A	0	0	0	0	0	0	0	0	0	0	0	0	0	0	0	0	0	0	0	0	0	0	0	0	0	0	0	0	0	0	0	0	0	0	0	0	0	0	0	0	0	0	0	0	0	0	0	0
M01904:40:000000000-ABBU0:1:1102:3009:19584_1:N:0:66	N/A	0	0	0	0	0	0	0	0	0	0	0	0	0	0	0	0	0	0	2	0	0	0	0	0	0	0	0	0	0	0	0	0	0	0	0	0	0	0	0	0	0	0	0	0	0	0	0	0
M01904:40:000000000-ABBU0:1:1102:3738:14571_1:N:0:66	N/A	0	0	0	0	0	0	0	0	0	0	0	0	0	0	0	0	0	0	2	0	0	0	0	0	0	0	0	0	0	0	0	0	0	0	0	0	0	0	0	0	0	0	0	0	0	0	0	0
M01904:40:000000000-ABBU0:1:1102:6456:14894_1:N:0:61	N/A	0	0	0	0	0	0	0	0	0	0	0	0	0	2	0	0	0	0	0	0	0	0	0	0	0	0	0	0	0	0	0	0	0	0	0	0	0	0	0	0	0	0	0	0	0	0	0	0
M01904:40:000000000-ABBU0:1:1102:7720:23974_1:N:0:53	N/A	0	0	0	0	0	0	0	0	0	0	0	0	0	0	0	0	0	0	0	0	0	0	0	0	0	0	0	0	0	0	0	0	0	0	0	0	0	0	0	0	0	2	0	0	0	0	0	0
M01904:40:000000000-ABBU0:1:1102:8285:10968_1:N:0:65	N/A	0	0	0	0	0	0	0	0	0	0	0	0	0	0	0	0	0	2	0	0	0	0	0	0	0	0	0	0	0	0	0	0	0	0	0	0	0	0	0	0	0	0	0	0	0	0	0	2
M01904:40:000000000-ABBU0:1:1102:9770:21774_1:N:0:50	N/A	0	0	0	0	0	0	0	0	0	0	0	0	0	0	0	0	0	0	0	0	0	0	0	0	0	0	0	0	0	0	0	0	0	0	0	0	0	0	0	0	0	0	0	0	0	0	0	2
M01904:40:000000000-ABBU0:1:1102:9797:15787_1:N:0:62	N/A	0	0	0	0	0	0	0	0	0	0	0	0	0	0	2	0	0	0	0	0	0	0	0	0	0	0	0	0	0	0	0	0	0	0	0	0	0	0	0	0	0	0	0	0	0	0	0	0
M01904:40:000000000-ABBU0:1:1103:11254:21710_1:N:0:59	N/A	0	0	0	0	0	0	0	0	0	0	2	0	0	0	0	0	0	0	0	0	0	0	0	0	0	0	0	0	0	0	0	0	0	0	0	0	0	0	0	0	0	0	0	0	0	0	0	0
M01904:40:000000000-ABBU0:1:1103:12926:16005_1:N:0:87	N/A	0	0	0	0	0	0	0	0	0	2	0	0	0	0	0	0	0	0	0	0	0	0	0	0	0	0	0	0	0	0	0	0	0	0	0	0	0	0	0	0	0	0	0	0	0	0	0	0
M01904:40:000000000-ABBU0:1:1103:15133:10435_1:N:0:76	N/A	0	0	0	0	0	0	0	0	0	0	0	0	0	0	0	0	0	0	0	0	0	0	0	0	0	0	0	0	0	0	0	0	0	0	0	0	0	0	2	0	0	0	0	0	0	0	0	0
M01904:40:000000000-ABBU0:1:1103:15229:2640_1:N:0:64	N/A	0	0	0	0	0	0	0	0	0	0	0	0	0	0	0	0	2	0	0	0	0	0	0	0	0	0	0	0	0	0	0	0	0	0	0	0	0	0	0	0	0	0	0	0	0	0	0	0
M01904:40:000000000-ABBU0:1:1103:16236:21919_1:N:0:84	N/A	0	0	0	0	0	0	2	0	0	0	0	0	0	0	0	0	0	0	0	0	0	0	0	0	0	0	0	0	0	0	0	0	0	0	0	0	0	0	0	0	0	0	0	0	0	0	0	0
M01904:40:000000000-ABBU0:1:1103:19556:7446_1:N:0:80	N/A	0	0	2	0	0	0	0	0	0	0	0	0	0	0	0	0	0	0	0	0	0	0	0	0	0	0	0	0	0	0	0	0	0	0	0	0	0	0	0	0	0	0	0	0	0	0	0	0
M01904:40:000000000-ABBU0:1:1103:21375:18432_1:N:0:59	N/A	0	0	0	0	0	0	0	0	0	0	1	1	0	0	0	0	0	0	0	0	0	0	0	0	0	0	0	0	0	0	0	0	0	0	0	0	0	0	0	0	0	0	0	0	0	0	0	0
M01904:40:000000000-ABBU0:1:1103:21596:9970_1:N:0:81	N/A	0	0	0	2	0	0	0	0	0	0	0	0	0	0	0	0	0	0	0	0	0	0	0	0	0	0	0	0	0	0	0	0	0	0	0	0	0	0	0	0	0	0	0	0	0	0	0	0
M01904:40:000000000-ABBU0:1:1103:23505:12718_1:N:0:83	N/A	0	0	0	0	0	2	0	0	0	0	0	0	0	0	0	0	0	0	0	0	0	0	0	0	0	0	0	0	0	0	0	0	0	0	0	0	0	0	0	0	0	0	0	0	0	0	0	0
M01904:40:000000000-ABBU0:1:1103:28025:15279_1:N:0:82	N/A	0	0	0	0	2	0	0	0	0	0	0	0	0	0	0	0	0	0	0	0	0	0	0	0	0	0	0	0	0	0	0	0	0	0	0	0	0	0	0	0	0	0	0	0	0	0	0	0
M01904:40:000000000-ABBU0:1:1103:5068:13367_1:N:0:63	N/A	0	0	0	0	0	0	0	0	0	0	0	0	0	0	0	2	0	0	0	0	0	0	0	0	0	0	0	0	0	0	0	0	0	0	0	0	0	0	0	0	0	0	0	0	0	0	0	0
M01904:40:000000000-ABBU0:1:1103:6383:7336_1:N:0:96	N/A	0	0	0	0	0	0	0	0	0	0	0	0	0	0	0	0	0	0	0	0	0	0	0	0	0	0	0	0	2	0	0	0	0	0	0	0	0	0	0	0	0	0	0	0	0	0	0	0
M01904:40:000000000-ABBU0:1:1103:6494:23547_1:N:0:64	N/A	0	0	0	0	0	0	0	0	0	0	0	0	0	0	0	0	2	0	0	0	0	0	0	0	0	0	0	0	0	0	0	0	0	0	0	0	0	0	0	0	0	0	0	0	0	0	0	0
M01904:40:000000000-ABBU0:1:1103:7555:9647_1:N:0:87	N/A	0	0	0	0	0	0	0	0	0	2	0	0	0	0	0	0	0	0	0	0	0	0	0	0	0	0	0	0	0	0	0	0	0	0	0	0	0	0	0	0	0	0	0	0	0	0	0	0
M01904:40:000000000-ABBU0:1:1104:10047:24456_1:N:0:88	N/A	0	2	0	0	0	0	0	0	0	0	0	0	0	0	0	0	0	0	0	0	0	0	0	0	0	0	0	0	0	0	0	0	0	0	0	0	0	0	0	0	0	0	0	0	0	0	0	0
M01904:40:000000000-ABBU0:1:1104:11250:27626_1:N:0:82	N/A	0	0	0	0	2	0	0	0	0	0	0	0	0	0	0	0	0	0	0	0	0	0	0	0	0	0	0	0	0	0	0	0	0	0	0	0	0	0	0	0	0	0	0	0	0	0	0	0
M01904:40:000000000-ABBU0:1:1104:12116:15037_1:N:0:50	N/A	0	0	0	0	0	0	0	0	0	0	0	0	0	0	0	0	0	0	0	0	0	0	0	0	0	0	0	0	0	0	0	0	0	0	0	0	0	0	0	0	0	0	0	0	0	0	0	2
M01904:40:000000000-ABBU0:1:1104:13161:3228_1:N:0:81	N/A	0	0	0	2	0	0	0	0	0	0	0	0	0	0	0	0	0	0	0	0	0	0	0	0	0	0	0	0	0	0	0	0	0	0	0	0	0	0	0	0	0	0	0	0	0	0	0	0
M01904:40:000000000-ABBU0:1:1104:14087:21209_1:N:0:51	N/A	0	0	0	0	0	0	0	0	0	0	0	0	0	0	0	0	0	0	0	0	0	0	0	0	0	0	0	0	0	0	0	0	0	0	0	0	0	0	0	0	0	0	0	0	0	0	0	0
M01904:40:000000000-ABBU0:1:1104:17300:18637_1:N:0:88	N/A	0	2	0	0	0	0	0	0	0	0	0	0	0	0	0	0	0	0	0	0	0	0	0	0	0	0	0	0	0	0	0	0	0	0	0	0	0	0	0	0	0	0	0	0	0	0	0	0
M01904:40:000000000-ABBU0:1:1104:17394:23121_1:N:0:59	N/A	0	0	0	0	0	0	0	0	0	0	1	0	0	0	0	0	0	0	0	0	0	0	0	0	0	0	0	0	0	0	0	0	0	0	0	0	0	0	0	0	0	0	0	0	0	0	1	0
M01904:40:000000000-ABBU0:1:1104:17970:12595_1:N:0:84	N/A	0	0	0	0	0	0	2	0	0	0	0	0	0	0	0	0	0	0	0	0	0	0	0	0	0	0	0	0	0	0	0	0	0	0	0	0	0	0	0	0	0	0	0	0	0	0	0	0
M01904:40:000000000-ABBU0:1:1104:18368:17305_1:N:0:68	N/A	0	0	0	0	0	0	0	0	0	0	0	2	0	0	0	0	0	0	0	0	0	0	0	0	0	0	0	0	0	0	0	0	0	0	0	0	0	0	0	0	0	0	0	0	0	0	0	0
M01904:40:000000000-ABBU0:1:1104:20819:6743_1:N:0:68	N/A	0	0	0	0	0	0	0	0	0	0	0	2	0	0	0	0	0	0	0	0	0	0	0	0	0	0	0	0	0	0	0	0	0	0	0	0	0	0	0	0	0	0	0	0	0	0	0	0
M01904:40:000000000-ABBU0:1:1104:23860:10160_1:N:0:59	N/A	0	0	0	0	0	0	0	0	0	0	2	0	0	0	0	0	0	0	0	0	0	0	0	0	0	0	0	0	0	0	0	0	0	0	0	0	0	0	0	0	0	0	0	0	0	0	0	0
M01904:40:000000000-ABBU0:1:1104:24334:7216_1:N:0:49	N/A	0	0	0	0	0	0	0	0	0	0	0	0	0	0	0	0	0	0	0	0	0	0	0	0	0	0	0	0	0	0	0	0	0	0	0	0	0	0	0	0	0	0	0	0	0	0	2	0
M01904:40:000000000-ABBU0:1:1104:4848:10989_1:N:0:88	N/A	0	2	0	0	0	0	0	0	0	0	0	0	0	0	0	0	0	0	0	0	0	0	0	0	0	0	0	0	0	0	0	0	0	0	0	0	0	0	0	0	0	0	0	0	0	0	0	0
M01904:40:000000000-ABBU0:1:1104:7224:19369_1:N:0:86	N/A	0	0	0	0	0	0	0	0	1	0	0	1	0	0	0	0	0	0	0	0	0	0	0	0	0	0	0	0	0	0	0	0	0	0	0	0	0	0	0	0	0	0	0	0	0	0	0	0
M01904:40:000000000-ABBU0:1:1104:7787:16409_1:N:0:79	N/A	2	0	0	0	0	0	0	0	0	0	0	0	0	0	0	0	0	0	0	0	0	0	0	0	0	0	0	0	0	0	0	0	0	0	0	0	0	0	0	0	0	0	0	0	0	0	0	0
M01904:40:000000000-ABBU0:1:1104:8024:19716_1:N:0:88	N/A	0	2	0	0	2	0	0	0	0	0	0	2	0	0	0	0	0	0	0	0	0	0	0	0	0	0	0	0	0	0	0	0	0	0	0	0	0	0	0	0	0	0	0	0	0	0	0	0
M01904:40:000000000-ABBU0:1:1104:9153:9488_1:N:0:59	N/A	0	0	0	0	0	0	0	0	0	0	2	0	0	0	0	0	0	0	0	0	0	0	0	0	0	0	0	0	0	0	0	0	0	0	0	0	0	0	0	0	0	0	0	0	0	0	0	0
M01904:40:000000000-ABBU0:1:1105:11336:9425_1:N:0:62	N/A	0	0	0	0	0	0	0	0	0	0	0	0	0	0	2	0	0	0	0	0	0	0	0	0	0	0	0	0	0	0	0	0	0	0	0	0	0	0	0	0	0	0	0	0	0	0	0	0
M01904:40:000000000-ABBU0:1:1105:13286:25072_1:N:0:59	N/A	0	0	0	0	0	0	0	0	0	0	2	0	0	0	0	0	0	0	0	0	0	0	0	0	0	0	0	0	0	0	0	0	0	0	0	0	0	0	0	0	0	0	0	0	0	0	0	0
M01904:40:000000000-ABBU0:1:1105:14070:28302_1:N:0:83	N/A	0	0	0	0	0	2	0	0	0	0	0	0	0	0	0	0	0	0	0	0	0	0	0	0	0	0	0	0	0	0	0	0	0	0	0	0	0	0	0	0	0	0	0	0	0	0	0	0
M01904:40:000000000-ABBU0:1:1105:14755:18501_1:N:0:68	N/A	0	0	0	0	0	0	0	0	0	0	0	2	0	0	0	0	0	0	0	0	0	0	0	0	0	0	0	0	0	0	0	0	0	0	0	0	0	0	0	0	0	0	0	0	0	0	0	0
M01904:40:000000000-ABBU0:1:1105:16269:25210_1:N:0:61	N/A	0	0	0	0	0	0	0	0	0	0	0	0	0	2	0	0	0	0	0	0	0	0	0	0	0	0	0	0	0	0	0	0	0	0	0	0	0	0	0	0	0	0	0	0	0	0	0	0
M01904:40:000000000-ABBU0:1:1105:16292:21700_1:N:0:51	N/A	0	0	0	0	0	0	0	0	0	0	0	0	0	0	0	0	0	0	0	0	0	0	0	0	0	0	0	0	0	0	0	0	0	0	0	0	0	0	0	0	0	0	0	0	0	0	0	0
M01904:40:000000000-ABBU0:1:1105:16517:5270_1:N:0:75	N/A	0	0	0	0	0	0	0	0	0	0	0	0	0	0	0	0	0	0	0	0	0	0	0	0	0	0	0	0	0	0	0	0	0	0	0	0	0	2	0	0	0	0	0	0	0	0	0	0
M01904:40:000000000-ABBU0:1:1105:17967:28644_1:N:0:85	N/A	0	0	0	0	0	0	0	2	0	0	0	2	0	0	0	0	0	0	0	0	0	0	0	0	0	0	0	0	0	0	0	0	0	0	0	0	0	0	0	0	0	0	0	0	0	0	0	0
M01904:40:000000000-ABBU0:1:1105:18199:5072_1:N:0:49	N/A	0	0	0	0	0	0	0	0	0	0	0	0	0	0	0	0	0	0	0	0	0	0	0	0	0	0	0	0	0	0	0	0	0	0	0	0	0	0	0	0	0	0	0	0	0	0	2	0
M01904:40:000000000-ABBU0:1:1105:18957:9007_1:N:0:80	N/A	0	0	2	0	0	0	0	0	0	0	0	0	0	0	0	0	0	0	0	0	0	0	0	0	0	0	0	0	0	0	0	0	0	0	0	0	0	0	0	0	0	0	0	0	0	0	0	0
M01904:40:000000000-ABBU0:1:1105:20115:14417_1:N:0:50	N/A	0	0	0	0	0	0	0	0	0	0	0	0	0	0	0	0	0	0	0	0	0	0	0	0	0	0	0	0	0	0	0	0	0	0	0	0	0	0	0	0	0	0	0	0	0	0	0	2
M01904:40:000000000-ABBU0:1:1105:21677:14566_1:N:0:81	N/A	0	0	0	2	0	0	0	0	0	0	0	0	0	0	0	0	0	0	0	0	0	0	0	0	0	0	0	0	0	0	0	0	0	0	0	0	0	0	0	0	0	0	0	0	0	0	0	0
M01904:40:000000000-ABBU0:1:1105:22139:21341_1:N:0:66	N/A	0	0	0	0	0	0	0	0	0	0	0	0	0	0	0	0	0	0	2	0	0	0	0	0	0	0	0	0	0	0	0	0	0	0	0	0	0	0	0	0	0	0	0	0	0	0	0	0
M01904:40:000000000-ABBU0:1:1105:22189:21942_1:N:0:59	N/A	0	0	0	0	0	0	0	0	0	0	2	0	0	0	0	0	0	0	0	0	0	0	0	0	0	0	0	0	0	0	0	0	0	0	0	0	0	0	0	0	0	0	0	0	0	0	0	0
M01904:40:000000000-ABBU0:1:1105:24021:8642_1:N:0:91	N/A	0	0	0	0	0	0	0	0	0	0	0	0	0	0	0	0	0	0	0	0	0	0	0	2	0	0	0	0	0	0	0	0	0	0	0	0	0	0	0	0	0	0	0	0	0	0	0	0
M01904:40:000000000-ABBU0:1:1105:26076:13577_1:N:0:61	N/A	0	0	0	0	0	0	0	0	0	0	0	0	0	2	0	0	0	0	0	0	0	0	0	0	0	0	0	0	0	0	0	0	0	0	0	0	0	0	0	0	0	0	0	0	0	0	0	0
M01904:40:000000000-ABBU0:1:1105:28117:18249_1:N:0:51	N/A	0	0	0	0	0	0	0	0	0	0	0	0	0	0	0	0	0	0	0	0	0	0	0	0	0	0	0	0	0	0	0	0	0	0	0	0	0	0	0	0	0	0	0	0	0	0	0	0
M01904:40:000000000-ABBU0:1:1105:4253:15234_1:N:0:81	N/A	0	0	0	2	0	0	0	0	0	0	0	0	0	0	0	0	0	0	0	0	0	0	0	0	0	0	0	0	0	0	0	0	0	0	0	0	0	0	0	0	0	0	0	0	0	0	0	0
M01904:40:000000000-ABBU0:1:1105:4268:14196_1:N:0:49	N/A	0	0	0	0	0	0	0	0	0	0	0	0	0	0	0	0	0	0	0	0	0	0	0	0	0	0	0	0	0	0	0	0	0	0	0	0	0	0	0	0	0	0	0	0	0	0	2	0
M01904:40:000000000-ABBU0:1:1105:9392:22577_1:N:0:84	N/A	0	0	0	0	0	0	2	0	0	0	0	0	0	0	0	0	0	0	0	0	0	0	0	0	0	0	0	0	0	0	0	0	0	0	0	0	0	0	0	0	0	0	0	0	0	0	0	0
M01904:40:000000000-ABBU0:1:1106:10614:8742_1:N:0:52	N/A	0	0	0	0	0	0	0	0	0	0	0	0	0	0	0	0	0	0	0	0	0	0	0	0	0	0	0	0	0	0	0	0	0	0	0	0	0	0	0	0	0	0	0	0	0	0	0	0
M01904:40:000000000-ABBU0:1:1106:10708:3490_1:N:0:66	N/A	0	0	0	0	0	0	0	0	0	0	0	0	0	0	0	0	0	0	2	0	0	0	0	0	0	0	0	0	0	0	0	0	0	0	0	0	0	0	0	0	0	0	0	0	0	0	0	0
M01904:40:000000000-ABBU0:1:1106:10750:19555_1:N:0:65	N/A	0	0	0	0	0	0	0	0	0	0	0	0	0	0	0	0	0	2	0	0	0	0	0	0	0	0	0	0	0	0	0	0	0	0	0	0	0	0	0	0	0	0	0	0	0	0	0	0
M01904:40:000000000-ABBU0:1:1106:12182:13026_1:N:0:49	N/A	0	0	0	0	0	0	0	0	0	0	0	0	0	0	0	0	0	0	0	0	0	0	0	0	0	0	0	0	0	0	0	0	0	0	0	0	0	0	0	0	0	0	0	0	0	0	4	0
M01904:40:000000000-ABBU0:1:1106:14297:12806_1:N:0:59	N/A	0	0	0	0	0	0	0	0	0	0	2	0	0	0	0	0	0	0	0	0	0	0	0	0	0	0	0	0	0	0	0	0	0	0	0	0	0	0	0	0	0	0	0	0	0	0	0	0
M01904:40:000000000-ABBU0:1:1106:14642:5893_1:N:0:59	N/A	0	0	0	0	0	0	0	0	0	0	2	0	0	0	0	0	0	0	0	0	0	0	0	0	0	0	0	0	0	0	0	0	0	0	0	0	0	0	0	0	0	0	0	0	0	0	0	0
M01904:40:000000000-ABBU0:1:1106:16026:21577_1:N:0:83	N/A	0	0	0	0	0	2	0	0	0	0	0	0	0	0	0	0	0	0	0	0	0	0	0	0	0	0	0	0	0	0	0	0	0	0	0	0	0	0	0	0	0	0	0	0	0	0	0	0
M01904:40:000000000-ABBU0:1:1106:17242:19792_1:N:0:80	N/A	0	0	2	0	0	0	0	0	0	0	0	0	0	0	0	0	0	0	0	0	0	0	0	0	0	0	0	0	0	0	0	0	0	0	0	0	0	0	0	0	0	0	0	0	0	0	0	0
M01904:40:000000000-ABBU0:1:1106:17460:25478_1:N:0:49	N/A	0	0	0	0	0	0	0	0	0	0	0	0	0	0	0	0	0	0	0	0	0	0	0	0	0	0	0	0	0	0	0	0	0	0	0	0	0	0	0	0	0	0	0	0	0	0	2	0
M01904:40:000000000-ABBU0:1:1106:17869:5614_1:N:0:65	N/A	0	0	0	0	0	0	0	0	0	0	0	0	0	0	0	0	0	2	0	0	0	0	0	0	0	0	0	0	0	0	0	0	0	0	0	0	0	0	0	0	0	0	0	0	0	0	0	0
M01904:40:000000000-ABBU0:1:1106:19762:21645_1:N:0:86	N/A	0	0	0	0	0	0	0	0	2	0	0	0	0	0	0	0	0	0	0	0	0	0	0	0	0	0	0	0	0	0	0	0	0	0	0	0	0	0	0	0	0	0	0	0	0	0	0	0
M01904:40:000000000-ABBU0:1:1106:22518:6192_1:N:0:49	N/A	0	0	0	0	0	0	0	0	0	0	0	0	0	0	0	0	0	0	0	0	0	0	0	0	0	0	0	0	0	0	0	0	0	0	0	0	0	0	0	0	0	0	0	0	0	0	2	0
M01904:40:000000000-ABBU0:1:1106:7326:16649_1:N:0:66	N/A	0	0	0	0	0	0	0	0	0	0	0	0	0	0	0	0	0	0	1	0	0	0	0	0	0	0	0	0	0	0	0	0	0	0	0	0	0	0	0	0	0	0	0	0	0	0	0	1
M01904:40:000000000-ABBU0:1:1107:10522:22704_1:N:0:60	N/A	0	0	0	0	0	0	0	0	0	0	0	0	2	0	0	0	0	0	0	0	0	0	0	0	0	0	0	0	0	0	0	0	0	0	0	0	0	0	0	0	0	0	0	0	0	0	0	0
M01904:40:000000000-ABBU0:1:1107:12408:23485_1:N:0:49	N/A	0	0	0	0	0	0	0	0	0	0	0	0	0	0	0	0	0	0	0	0	0	0	0	0	0	0	0	0	0	0	0	0	0	0	0	0	0	0	0	0	0	0	0	0	0	0	2	0
M01904:40:000000000-ABBU0:1:1107:12599:23594_1:N:0:94	N/A	0	0	0	0	0	0	0	0	0	0	0	0	0	0	0	0	0	0	0	0	0	0	0	0	0	0	2	0	0	0	0	0	0	0	0	0	0	0	0	0	0	0	0	0	0	0	0	0
M01904:40:000000000-ABBU0:1:1107:14291:13719_1:N:0:62	N/A	0	0	0	0	0	0	0	0	0	0	0	0	0	0	2	0	0	0	0	0	0	0	0	0	0	0	0	0	0	0	0	0	0	0	0	0	0	0	0	0	0	0	0	0	0	0	0	0
M01904:40:000000000-ABBU0:1:1107:15050:18774_1:N:0:51	N/A	0	0	0	0	0	0	0	0	0	0	0	0	0	0	0	0	0	0	0	0	0	0	0	0	0	0	0	0	0	0	0	0	0	0	0	0	0	0	0	0	0	0	0	0	0	0	0	0
M01904:40:000000000-ABBU0:1:1107:15374:8722_1:N:0:79	N/A	2	0	0	0	0	0	0	0	0	0	0	0	0	0	0	0	0	0	0	0	0	0	0	0	0	0	0	0	0	0	0	0	0	0	0	0	0	0	0	0	0	0	0	0	0	0	0	0
M01904:40:000000000-ABBU0:1:1107:16288:11098_1:N:0:83	N/A	0	0	0	0	0	2	0	0	0	0	0	0	0	0	0	0	0	0	0	0	0	0	0	0	0	0	0	0	0	0	0	0	0	0	0	0	0	0	0	0	0	0	0	0	0	0	0	0
M01904:40:000000000-ABBU0:1:1107:16442:20600_1:N:0:86	N/A	0	0	0	0	0	0	0	0	2	0	0	0	0	0	0	0	0	0	0	0	0	0	0	0	0	0	0	0	0	0	0	0	0	0	0	0	0	0	0	0	0	0	0	0	0	0	0	0
M01904:40:000000000-ABBU0:1:1107:17453:21687_1:N:0:51	N/A	0	0	0	0	0	0	0	0	0	0	0	0	0	0	0	0	0	0	0	0	0	0	0	0	0	0	0	0	0	0	0	0	0	0	0	0	0	0	0	0	0	0	0	0	0	0	0	0
M01904:40:000000000-ABBU0:1:1107:17624:18370_1:N:0:62	N/A	0	0	0	0	0	0	0	0	0	0	0	0	0	0	2	0	0	0	0	0	0	0	0	0	0	0	0	0	0	0	0	0	0	0	0	0	0	0	0	0	0	0	0	0	0	0	0	0
M01904:40:000000000-ABBU0:1:1107:25059:4934_1:N:0:84	N/A	0	0	0	0	0	0	4	0	0	0	0	0	0	0	0	0	0	0	0	0	0	0	0	0	0	0	0	0	0	0	0	0	0	0	0	0	0	0	0	0	0	0	0	0	0	0	0	0
M01904:40:000000000-ABBU0:1:1108:11364:10639_1:N:0:64	N/A	0	0	0	0	0	0	0	0	0	0	0	0	0	0	0	0	2	0	0	0	0	0	0	0	0	0	0	0	0	0	0	0	0	0	0	0	0	0	0	0	0	0	0	0	0	0	0	0
M01904:40:000000000-ABBU0:1:1108:12756:24115_1:N:0:86	N/A	0	0	0	0	0	0	0	0	2	0	0	0	0	0	0	0	0	0	0	0	0	0	0	0	0	0	0	0	0	0	0	0	0	0	0	0	0	0	0	0	0	0	0	0	0	0	0	0
M01904:40:000000000-ABBU0:1:1108:14275:9622_1:N:0:62	N/A	0	0	0	0	0	0	0	0	0	0	0	0	0	0	2	0	0	0	0	0	0	0	0	0	0	0	0	0	0	0	0	0	0	0	0	0	0	0	0	0	0	0	0	0	0	0	0	0
M01904:40:000000000-ABBU0:1:1108:15106:14443_1:N:0:83	N/A	0	0	0	0	0	2	0	0	0	0	0	0	0	0	0	0	0	0	0	0	0	0	0	0	0	0	0	0	0	0	0	0	0	0	0	0	0	0	0	0	0	0	0	0	0	0	0	0
M01904:40:000000000-ABBU0:1:1108:15631:2394_1:N:0:50	N/A	0	0	0	0	0	0	0	0	0	0	0	0	0	0	0	0	0	0	0	0	0	0	0	0	0	0	0	0	0	0	0	0	0	0	0	0	0	0	0	0	0	0	0	0	0	0	0	1
M01904:40:000000000-ABBU0:1:1108:22384:11452_1:N:0:83	N/A	0	0	0	0	0	2	0	0	0	0	0	0	0	0	0	0	0	0	0	0	0	0	0	0	0	0	0	0	0	0	0	0	0	0	0	0	0	0	0	0	0	0	0	0	0	0	0	0
M01904:40:000000000-ABBU0:1:1108:24965:15040_1:N:0:68	N/A	0	0	0	0	0	0	0	0	0	0	0	2	0	0	0	0	0	0	0	0	0	0	0	0	0	0	0	0	0	0	0	0	0	0	0	0	0	0	0	0	0	0	0	0	0	0	0	0
M01904:40:000000000-ABBU0:1:1108:25635:21269_1:N:0:59	N/A	0	0	0	0	0	0	0	0	0	0	2	0	0	0	0	0	0	0	0	0	0	0	0	0	0	0	0	0	0	0	0	0	0	0	0	0	0	0	0	0	0	0	0	0	0	0	0	0
M01904:40:000000000-ABBU0:1:1108:26172:10116_1:N:0:87	N/A	0	0	0	0	0	0	0	0	0	2	0	0	0	0	0	0	0	0	0	0	0	0	0	0	0	0	0	0	0	0	0	0	0	0	0	0	0	0	0	0	0	0	0	0	0	0	0	0
M01904:40:000000000-ABBU0:1:1108:3208:15207_1:N:0:64	N/A	0	0	0	0	0	0	0	0	0	0	0	0	0	0	0	0	2	0	0	0	0	0	0	0	0	0	0	0	0	0	0	0	0	0	0	0	0	0	0	0	0	0	0	0	0	0	0	0
M01904:40:000000000-ABBU0:1:1108:3892:8982_1:N:0:56	N/A	0	0	0	0	0	0	0	0	0	0	0	0	0	0	0	0	0	0	0	0	0	0	0	0	0	0	0	0	0	0	0	0	0	0	0	0	0	0	0	0	0	0	0	0	0	0	0	0
M01904:40:000000000-ABBU0:1:1108:5990:23556_1:N:0:82	N/A	0	0	0	0	2	0	0	0	0	0	0	0	0	0	0	0	0	0	0	0	0	0	0	0	0	0	0	0	0	0	0	0	0	0	0	0	0	0	0	0	0	0	0	0	0	0	0	0
M01904:40:000000000-ABBU0:1:1108:9438:24330_1:N:0:59	N/A	0	0	0	0	0	0	0	0	0	0	2	0	0	0	0	0	0	0	0	0	0	0	0	0	0	0	0	0	0	0	0	0	0	0	0	0	0	0	0	0	0	0	0	0	0	0	0	0
M01904:40:000000000-ABBU0:1:1109:10879:4131_1:N:0:52	N/A	0	0	0	0	0	0	0	0	0	0	0	0	0	0	0	0	0	0	0	0	0	0	0	0	0	0	0	0	0	0	0	0	0	0	0	0	0	0	0	0	0	0	0	0	0	0	0	0
M01904:40:000000000-ABBU0:1:1109:11603:20594_1:N:0:62	N/A	0	0	0	0	0	0	0	0	0	0	0	0	0	0	2	0	0	0	0	0	0	0	0	0	0	0	0	0	0	0	0	0	0	0	0	0	0	0	0	0	0	0	0	0	0	0	0	0
M01904:40:000000000-ABBU0:1:1109:12000:18717_1:N:0:83	N/A	0	0	0	0	0	2	0	0	0	0	0	0	0	0	0	0	0	0	0	0	0	0	0	0	0	0	0	0	0	0	0	0	0	0	0	0	0	0	0	0	0	0	0	0	0	0	0	0
M01904:40:000000000-ABBU0:1:1109:14777:17521_1:N:0:62	N/A	0	0	0	0	0	0	0	0	0	0	0	0	0	0	34	0	0	0	0	0	0	0	0	0	0	0	0	0	0	0	0	0	0	0	0	0	0	0	0	0	0	0	0	0	0	0	0	0
M01904:40:000000000-ABBU0:1:1109:14873:4563_1:N:0:67	N/A	0	0	0	0	0	0	0	0	0	0	0	0	0	0	0	0	0	0	0	2	0	0	0	0	0	0	0	0	0	0	0	0	0	0	0	0	0	0	0	0	0	0	0	0	0	0	0	0
M01904:40:000000000-ABBU0:1:1109:17774:26454_1:N:0:83	N/A	0	0	0	0	0	2	0	0	0	0	0	0	0	0	0	0	0	0	0	0	0	0	0	0	0	0	0	0	0	0	0	0	0	0	0	0	0	0	0	0	0	0	0	0	0	0	0	0
M01904:40:000000000-ABBU0:1:1109:19393:6841_1:N:0:62	N/A	0	0	0	0	0	0	0	0	0	0	0	0	0	0	2	0	0	0	0	0	0	0	0	0	0	0	0	0	0	0	0	0	0	0	0	0	0	0	0	0	0	0	0	0	0	0	0	0
M01904:40:000000000-ABBU0:1:1109:19749:8357_1:N:0:87	N/A	0	0	0	0	0	0	0	0	0	2	0	0	0	0	0	0	0	0	0	0	0	0	0	0	0	0	0	0	0	0	0	0	0	0	0	0	0	0	0	0	0	0	0	0	0	0	0	0
M01904:40:000000000-ABBU0:1:1109:20728:23755_1:N:0:83	N/A	0	0	0	0	0	2	0	0	0	0	0	0	0	0	0	0	0	0	0	0	0	0	0	0	0	0	0	0	0	0	0	0	0	0	0	0	0	0	0	0	0	0	0	0	0	0	0	0
M01904:40:000000000-ABBU0:1:1109:22790:8162_1:N:0:53	N/A	0	0	0	0	0	0	13	0	0	0	0	0	0	0	0	0	0	0	0	0	0	0	0	0	0	0	0	0	0	0	0	0	0	0	0	0	0	0	0	0	0	11	0	0	0	0	0	0
M01904:40:000000000-ABBU0:1:1109:3355:15073_1:N:0:51	N/A	0	0	0	0	0	0	0	0	0	0	0	0	0	0	0	0	0	0	0	0	0	0	0	0	0	0	0	0	0	0	0	0	0	0	0	0	0	0	0	0	0	0	0	0	0	0	0	0
M01904:40:000000000-ABBU0:1:1109:4819:12364_1:N:0:59	N/A	0	0	0	0	0	0	0	0	0	0	2	0	0	0	0	0	0	0	0	0	0	0	0	0	0	0	0	0	0	0	0	0	0	0	0	0	0	0	0	0	0	0	0	0	0	0	0	0
M01904:40:000000000-ABBU0:1:1109:8344:15284_1:N:0:50	N/A	0	0	0	0	0	0	0	0	0	0	0	0	0	0	0	0	0	0	0	0	0	0	0	0	0	0	0	0	0	0	0	0	0	0	0	0	0	0	0	0	0	0	0	0	0	0	0	2
M01904:40:000000000-ABBU0:1:1110:10387:4490_1:N:0:88	N/A	0	4	0	0	0	0	0	0	0	0	0	0	0	0	0	0	0	0	0	0	0	0	0	0	0	0	0	0	0	0	0	0	0	0	0	0	0	0	0	0	0	0	0	0	0	0	0	0
M01904:40:000000000-ABBU0:1:1110:10523:13315_1:N:0:50	N/A	0	0	0	0	0	0	0	0	0	0	0	0	0	0	0	0	0	0	0	0	0	0	0	0	0	0	0	0	0	0	0	0	0	0	0	0	0	0	0	0	0	0	0	0	0	0	0	2
M01904:40:000000000-ABBU0:1:1110:10700:22325_1:N:0:88	N/A	0	2	0	0	0	0	0	0	0	0	0	0	0	0	0	0	0	0	0	0	0	0	0	0	0	0	0	0	0	0	0	0	0	0	0	0	0	0	0	0	0	0	0	0	0	0	0	0
M01904:40:000000000-ABBU0:1:1110:13414:17140_1:N:0:63	N/A	0	0	0	0	0	0	0	0	0	0	0	0	0	0	0	2	0	0	0	0	0	0	0	0	0	0	0	0	0	0	0	0	0	0	0	0	0	0	0	0	0	0	0	0	0	0	0	0
M01904:40:000000000-ABBU0:1:1110:17972:12228_1:N:0:68	N/A	0	0	0	0	0	0	0	0	0	0	0	2	0	0	0	0	0	0	0	0	0	0	0	0	0	0	0	0	0	0	0	0	0	0	0	0	0	0	0	0	0	0	0	0	0	0	0	0
M01904:40:000000000-ABBU0:1:1110:18122:8164_1:N:0:79	N/A	2	0	0	0	0	0	0	0	2	0	0	0	0	0	0	0	0	0	0	0	0	0	0	0	0	0	0	0	0	0	0	0	0	0	0	0	0	0	0	0	0	0	0	0	0	0	0	0
M01904:40:000000000-ABBU0:1:1110:8115:15743_1:N:0:49	N/A	0	0	0	0	0	0	0	0	0	0	0	0	0	0	0	0	0	0	0	0	0	0	0	0	0	0	0	0	0	0	0	0	0	0	0	0	0	0	0	0	0	0	0	0	0	0	2	0
M01904:40:000000000-ABBU0:1:1110:8997:10735_1:N:0:53	N/A	0	0	0	0	0	0	10	0	0	0	0	0	0	0	0	0	0	0	0	0	0	0	0	0	0	0	0	0	0	0	0	0	0	0	0	0	0	0	0	0	0	8	0	0	0	0	0	0
M01904:40:000000000-ABBU0:1:1110:9767:26310_1:N:0:59	N/A	0	0	0	0	0	0	0	0	0	0	2	0	0	0	0	0	0	0	0	0	0	0	0	0	0	0	0	0	0	0	0	0	0	0	0	0	0	0	0	0	0	0	0	0	0	0	0	0
M01904:40:000000000-ABBU0:1:1110:9885:25842_1:N:0:60	N/A	0	0	0	0	0	0	0	0	0	0	0	0	2	0	0	0	0	0	0	0	0	0	0	0	0	0	0	0	0	0	0	0	0	0	0	0	0	0	0	0	0	0	0	0	0	0	0	0
M01904:40:000000000-ABBU0:1:1111:10995:17646_1:N:0:59	N/A	0	0	0	0	0	0	0	0	0	0	2	0	0	0	0	0	0	0	0	0	0	0	0	0	0	0	0	0	0	0	0	0	0	0	0	0	0	0	0	0	0	0	0	0	0	0	0	0
M01904:40:000000000-ABBU0:1:1111:11433:15724_1:N:0:63	N/A	0	0	0	0	0	0	0	0	0	0	0	0	0	0	0	2	0	0	0	0	0	0	0	0	0	0	0	0	0	0	0	0	0	0	0	0	0	0	0	0	0	0	0	0	0	0	0	0
M01904:40:000000000-ABBU0:1:1111:11717:18503_1:N:0:49	N/A	0	0	0	0	0	0	0	0	0	0	0	0	0	0	0	0	0	0	0	0	0	0	0	0	0	0	0	0	0	0	0	0	0	0	0	0	0	0	0	0	0	0	0	0	0	0	2	0
M01904:40:000000000-ABBU0:1:1111:13371:19299_1:N:0:50	N/A	0	0	0	0	0	0	0	0	0	0	0	0	0	0	0	0	0	0	0	0	0	0	0	0	0	0	0	0	0	0	0	0	0	0	0	0	0	0	0	0	0	0	0	0	0	0	0	2
M01904:40:000000000-ABBU0:1:1111:18522:2369_1:N:0:59	N/A	0	0	0	0	0	0	0	0	0	0	2	0	0	0	0	0	0	0	0	0	0	0	0	0	0	0	0	0	0	0	0	0	0	0	0	0	0	0	0	0	0	0	0	0	0	0	0	0
M01904:40:000000000-ABBU0:1:1111:19343:16991_1:N:0:51	N/A	0	0	0	0	0	0	0	0	0	0	0	0	0	0	0	0	0	0	0	0	0	0	0	0	0	0	0	0	0	0	0	0	0	0	0	0	0	0	0	0	0	0	0	0	0	0	0	0
M01904:40:000000000-ABBU0:1:1111:20575:11506_1:N:0:85	N/A	0	0	0	0	0	0	0	2	0	0	0	0	0	0	0	0	0	0	0	0	0	0	0	0	0	0	0	0	0	0	0	0	0	0	0	0	0	0	0	0	0	0	0	0	0	0	0	0
M01904:40:000000000-ABBU0:1:1111:21272:26139_1:N:0:59	N/A	0	0	0	0	0	0	0	0	0	0	2	0	0	0	0	0	0	0	0	0	0	0	0	0	0	0	0	0	0	0	0	0	0	0	0	0	0	0	0	0	0	0	0	0	0	0	0	0
M01904:40:000000000-ABBU0:1:1111:21610:27527_1:N:0:60	N/A	0	0	0	0	0	0	0	0	0	0	0	0	2	0	0	0	0	0	0	0	0	0	0	0	0	0	0	0	0	0	0	0	0	0	0	0	0	0	0	0	0	0	0	0	0	0	0	0
M01904:40:000000000-ABBU0:1:1111:22365:9698_1:N:0:82	N/A	0	0	0	0	2	0	0	0	0	0	0	0	0	0	0	0	0	0	0	0	0	0	0	0	0	0	0	0	0	0	0	0	0	0	0	0	0	0	0	0	0	0	0	0	0	0	0	0
M01904:40:000000000-ABBU0:1:1111:24768:8256_1:N:0:52	N/A	0	0	0	0	0	0	0	0	0	0	0	0	0	0	0	0	0	0	0	0	0	0	0	0	0	0	0	0	0	0	0	0	0	0	0	0	0	0	0	0	0	0	0	0	0	0	0	0
M01904:40:000000000-ABBU0:1:1111:25319:19041_1:N:0:79	N/A	2	0	0	0	0	0	0	0	0	0	0	0	0	0	0	0	0	0	0	0	0	0	0	0	0	0	0	0	0	0	0	0	0	0	0	0	0	0	0	0	0	0	0	0	0	0	0	0
M01904:40:000000000-ABBU0:1:1111:27542:14320_1:N:0:68	N/A	0	0	0	0	0	0	0	0	0	0	0	2	0	0	0	0	0	0	0	0	0	0	0	0	0	0	0	0	0	0	0	0	0	0	0	0	0	0	0	0	0	0	0	0	0	0	0	0
M01904:40:000000000-ABBU0:1:1111:4359:15979_1:N:0:50	N/A	0	0	0	0	0	0	0	0	0	0	0	0	0	0	0	0	0	0	0	0	0	0	0	0	0	0	0	0	0	0	0	0	0	0	0	0	0	0	0	0	0	0	0	0	0	0	0	2
M01904:40:000000000-ABBU0:1:1111:6537:19194_1:N:0:87	N/A	0	0	0	0	0	0	0	0	0	2	0	0	0	0	0	0	0	0	0	0	0	0	0	0	0	0	0	0	0	0	0	0	0	0	0	0	0	0	0	0	0	0	0	0	0	0	0	0
M01904:40:000000000-ABBU0:1:1111:8425:8132_1:N:0:65	N/A	0	0	0	0	0	0	0	0	0	0	0	0	0	0	0	0	0	2	0	0	0	0	0	0	0	0	0	0	0	0	0	0	0	0	0	0	0	0	0	0	0	0	0	0	0	0	0	0
M01904:40:000000000-ABBU0:1:1111:8766:12456_1:N:0:53	N/A	0	0	0	3	0	0	0	0	0	0	0	0	0	0	0	0	0	0	0	0	0	0	0	0	0	0	0	0	0	0	0	0	0	0	0	0	0	0	0	0	0	11	0	0	0	0	0	0
M01904:40:000000000-ABBU0:1:1112:12313:6241_1:N:0:50	N/A	0	0	0	0	0	0	0	0	0	0	0	0	0	0	0	0	0	0	0	0	0	0	0	0	0	0	0	0	0	0	0	0	0	0	0	0	0	0	0	0	0	0	0	0	0	0	0	2
M01904:40:000000000-ABBU0:1:1112:13980:18722_1:N:0:80	N/A	0	0	2	0	0	0	0	0	0	0	1	0	0	0	0	0	0	0	0	1	0	0	0	0	0	0	0	0	0	0	0	0	0	0	0	0	0	0	0	0	0	0	0	0	0	0	0	0
M01904:40:000000000-ABBU0:1:1112:14092:27148_1:N:0:87	N/A	0	0	0	0	0	0	0	0	0	2	0	0	0	0	0	0	0	0	0	0	0	0	0	0	0	0	0	0	0	0	0	0	0	0	0	0	0	0	0	0	0	0	0	0	0	0	0	0
M01904:40:000000000-ABBU0:1:1112:16252:25097_1:N:0:79	N/A	2	0	0	0	0	0	0	0	0	0	0	0	0	0	0	0	0	0	0	0	0	0	0	0	0	0	0	0	0	0	0	0	0	0	0	0	0	0	0	0	0	0	0	0	0	0	0	0
M01904:40:000000000-ABBU0:1:1112:16350:14030_1:N:0:62	N/A	0	0	0	0	0	0	0	0	0	0	0	0	0	0	2	0	0	0	0	0	0	0	0	0	0	0	0	0	0	0	0	0	0	0	0	0	0	0	0	0	0	0	0	0	0	0	0	0
M01904:40:000000000-ABBU0:1:1112:18403:25913_1:N:0:83	N/A	0	0	0	0	0	1	0	0	0	0	0	0	0	0	0	0	0	0	0	1	0	0	0	0	0	0	0	0	0	0	0	0	0	0	0	0	0	0	0	0	0	0	0	0	0	0	0	0
M01904:40:000000000-ABBU0:1:1112:20929:9234_1:N:0:53	N/A	0	0	0	0	0	0	0	0	0	0	0	0	0	0	0	0	0	0	0	0	0	0	0	0	0	0	0	0	0	0	0	0	0	0	0	0	0	0	0	0	0	2	0	0	0	0	0	0
M01904:40:000000000-ABBU0:1:1112:21007:14867_1:N:0:88	N/A	0	2	0	0	0	0	0	0	0	0	0	0	0	0	0	0	0	0	0	0	0	0	0	0	0	0	0	0	0	0	0	0	0	0	0	0	0	0	0	0	0	0	0	0	0	0	0	0
M01904:40:000000000-ABBU0:1:1112:21244:10351_1:N:0:72	N/A	0	0	0	0	0	0	0	0	0	0	0	0	0	0	0	0	0	0	0	0	0	0	0	0	0	0	0	0	0	0	0	0	0	0	2	0	0	0	0	0	0	0	0	0	0	0	0	0
M01904:40:000000000-ABBU0:1:1112:24047:18118_1:N:0:85	N/A	0	0	0	0	0	0	0	2	0	0	0	0	0	0	0	0	0	0	0	0	0	0	0	0	0	0	0	0	0	0	0	0	0	0	0	0	0	0	0	0	0	0	0	0	0	0	0	0
M01904:40:000000000-ABBU0:1:1112:28396:9962_1:N:0:83	N/A	0	0	0	0	0	2	0	0	0	0	0	0	0	0	0	0	0	0	0	0	0	0	0	0	0	0	0	0	0	0	0	0	0	0	0	0	0	0	0	0	0	0	0	0	0	0	0	0
M01904:40:000000000-ABBU0:1:1112:9903:24378_1:N:0:67	N/A	0	0	0	0	0	0	0	0	0	0	0	0	0	0	0	0	0	0	0	2	0	0	0	0	0	0	0	0	0	0	0	0	0	0	0	0	0	0	0	0	0	0	0	0	0	0	0	0
M01904:40:000000000-ABBU0:1:1113:10254:21807_1:N:0:85	N/A	0	0	0	0	0	0	0	2	0	0	0	0	0	0	0	0	0	0	0	0	0	0	0	0	0	0	0	0	0	0	0	0	0	0	0	0	0	0	0	0	0	0	0	0	0	0	0	0
M01904:40:000000000-ABBU0:1:1113:10838:28247_1:N:0:61	N/A	0	0	0	0	0	0	0	0	0	0	0	0	0	2	0	0	0	0	0	0	0	0	0	0	0	0	0	0	0	0	0	0	0	0	0	0	0	0	0	0	0	0	0	0	0	0	0	0
M01904:40:000000000-ABBU0:1:1113:10876:25374_1:N:0:53	N/A	0	0	0	0	0	0	0	0	0	0	0	0	0	0	0	0	0	0	0	0	0	0	0	0	0	0	0	0	0	0	0	0	0	0	0	0	0	0	0	0	0	2	0	0	0	0	0	0
M01904:40:000000000-ABBU0:1:1113:11291:2691_1:N:0:88	N/A	0	2	0	0	0	0	0	0	0	0	0	0	0	0	0	0	0	0	0	0	0	0	0	0	0	0	0	0	0	0	0	0	0	0	0	0	0	0	0	0	0	0	0	0	0	0	0	0
M01904:40:000000000-ABBU0:1:1113:11748:5763_1:N:0:50	N/A	0	0	0	0	0	0	0	0	0	0	0	0	0	0	0	0	0	0	0	0	0	0	0	0	0	0	0	0	0	0	0	0	0	0	0	0	0	0	0	0	0	0	0	0	0	0	0	2
M01904:40:000000000-ABBU0:1:1113:14328:4612_1:N:0:50	N/A	0	0	0	0	0	0	0	0	0	0	0	0	0	0	0	0	0	0	0	0	0	0	0	0	0	0	0	0	0	0	0	0	0	0	0	0	0	0	0	0	0	0	0	0	0	0	0	2
M01904:40:000000000-ABBU0:1:1113:17576:15504_1:N:0:59	N/A	0	0	0	0	0	0	0	0	0	0	2	0	0	0	0	0	0	0	0	0	0	0	0	0	0	0	0	0	0	0	0	0	0	0	0	0	0	0	0	0	0	0	0	0	0	0	0	0
M01904:40:000000000-ABBU0:1:1113:20370:18787_1:N:0:82	N/A	0	0	0	0	2	0	0	0	0	0	0	0	0	0	0	0	0	0	0	0	0	0	0	0	0	0	0	0	0	0	0	0	0	0	0	0	0	0	0	0	0	0	0	0	0	0	0	0
M01904:40:000000000-ABBU0:1:1113:20714:22564_1:N:0:81	N/A	0	0	0	2	0	0	0	0	0	0	0	0	0	0	0	0	0	0	0	0	0	0	0	0	0	0	0	0	0	0	0	0	0	0	0	0	0	0	0	0	0	0	0	0	0	0	0	0
M01904:40:000000000-ABBU0:1:1113:22181:12581_1:N:0:80	N/A	0	0	2	0	0	0	0	0	0	0	0	0	0	0	0	0	0	0	0	0	0	0	0	0	0	0	0	0	0	0	0	0	0	0	0	0	0	0	0	0	0	0	0	0	0	0	0	0
M01904:40:000000000-ABBU0:1:1113:23396:20783_1:N:0:59	N/A	0	0	0	0	0	0	0	0	0	0	2	0	0	0	0	0	0	0	0	0	0	0	0	0	0	0	0	0	0	0	0	0	0	0	0	0	0	0	0	0	0	0	0	0	0	0	0	0
M01904:40:000000000-ABBU0:1:1113:6566:15790_1:N:0:62	N/A	0	0	0	0	0	0	0	0	0	0	0	0	0	0	2	0	0	0	0	0	0	0	0	0	0	0	0	0	0	0	0	0	0	0	0	0	0	0	0	0	0	0	0	0	0	0	0	0
M01904:40:000000000-ABBU0:1:1113:8345:19908_1:N:0:86	N/A	0	0	0	0	0	0	0	0	2	0	0	0	0	0	0	0	0	0	0	0	0	0	0	0	0	0	0	0	0	0	0	0	0	0	0	0	0	0	0	0	0	0	0	0	0	0	0	0
M01904:40:000000000-ABBU0:1:1114:11390:21388_1:N:0:49	N/A	0	0	0	0	0	0	0	0	0	0	0	0	0	0	0	0	0	0	0	0	0	0	0	0	0	0	0	0	0	0	0	0	0	0	0	0	0	0	0	0	0	0	0	0	0	0	2	0
M01904:40:000000000-ABBU0:1:1114:11563:3151_1:N:0:85	N/A	0	0	0	0	0	0	0	2	0	0	0	0	0	0	0	0	0	0	0	0	0	0	0	0	0	0	0	0	0	0	0	0	0	0	0	0	0	0	0	0	0	0	0	0	0	0	0	0
M01904:40:000000000-ABBU0:1:1114:15659:23294_1:N:0:85	N/A	0	0	0	0	0	0	0	2	0	0	0	0	0	0	0	0	0	0	0	0	0	0	0	0	0	0	0	0	0	0	0	0	0	0	0	0	0	0	0	0	0	0	0	0	0	0	0	0
M01904:40:000000000-ABBU0:1:1114:18352:17476_1:N:0:63	N/A	0	0	0	0	0	0	0	0	0	0	0	0	0	0	0	2	0	0	0	0	0	0	0	0	0	0	0	0	0	0	0	0	0	0	0	0	0	0	0	0	0	0	0	0	0	0	0	0
M01904:40:000000000-ABBU0:1:1114:18987:6785_1:N:0:64	N/A	0	0	0	0	0	0	0	0	0	0	0	0	0	0	0	0	2	0	0	0	0	0	0	0	0	0	0	0	0	0	0	0	0	0	0	0	0	0	0	0	0	0	0	0	0	0	0	0
M01904:40:000000000-ABBU0:1:1114:4048:12808_1:N:0:80	N/A	0	0	2	0	0	0	0	0	0	0	0	0	0	0	0	0	0	0	0	0	0	0	0	0	0	0	0	0	0	0	0	0	0	0	0	0	0	0	0	0	0	0	0	0	0	0	0	0
M01904:40:000000000-ABBU0:1:1114:6190:20219_1:N:0:62	N/A	0	0	0	0	0	0	0	0	0	0	0	0	0	0	2	0	0	0	0	0	0	0	0	0	0	0	0	0	0	0	0	0	0	0	0	0	0	0	0	0	0	0	0	0	0	0	0	0
M01904:40:000000000-ABBU0:1:1114:6489:19774_1:N:0:64	N/A	0	0	0	0	0	0	0	0	0	0	0	0	0	0	0	0	2	0	0	0	0	0	0	0	0	0	0	0	0	0	0	0	0	0	0	0	0	0	0	0	0	0	0	0	0	0	0	0
M01904:40:000000000-ABBU0:1:1114:7776:22341_1:N:0:50	N/A	0	0	0	0	0	0	0	0	0	0	0	0	0	0	0	0	0	0	0	0	0	0	0	0	0	0	0	0	0	0	0	0	0	0	0	0	0	0	0	0	0	0	0	0	0	0	0	2
M01904:40:000000000-ABBU0:1:1114:7995:16301_1:N:0:95	N/A	0	0	0	0	0	0	0	0	0	0	0	0	0	0	0	0	0	0	0	0	0	0	0	0	0	0	0	1	0	0	0	0	0	0	0	0	0	0	1	0	0	0	0	0	0	0	0	0
M01904:40:000000000-ABBU0:1:1114:8752:22290_1:N:0:61	N/A	0	0	0	0	0	0	0	0	0	0	0	0	0	2	0	0	0	0	0	0	0	0	0	0	0	0	0	0	0	0	0	0	0	0	0	0	0	0	0	0	0	0	0	0	0	0	0	0
M01904:40:000000000-ABBU0:1:2101:12479:21653_1:N:0:62	N/A	0	0	0	0	0	0	0	0	0	0	0	0	0	0	2	0	0	0	0	0	0	0	0	0	0	0	0	0	0	0	0	0	0	0	0	0	0	0	0	0	0	0	0	0	0	0	0	0
M01904:40:000000000-ABBU0:1:2101:14942:21892_1:N:0:53	N/A	0	0	0	0	0	0	4	0	0	0	0	0	0	0	0	0	0	0	0	0	0	0	0	0	0	0	0	0	0	0	0	0	0	0	0	0	0	0	0	0	0	2	0	0	0	0	0	0
M01904:40:000000000-ABBU0:1:2101:20651:14008_1:N:0:53	N/A	0	0	0	0	0	0	0	0	0	0	0	0	0	0	0	0	0	0	0	0	0	0	0	0	0	0	0	0	0	0	0	0	0	0	0	0	0	0	0	0	0	2	0	0	0	0	0	0
M01904:40:000000000-ABBU0:1:2101:20979:7596_1:N:0:53	N/A	0	0	0	0	0	0	0	0	0	0	0	0	0	0	0	0	0	0	0	0	0	0	0	0	0	0	0	0	0	0	0	0	0	0	0	0	0	0	0	0	0	2	0	0	0	0	0	0
M01904:40:000000000-ABBU0:1:2101:24790:22768_1:N:0:61	N/A	0	0	0	0	0	0	0	0	0	0	0	0	0	2	0	0	0	0	0	0	0	0	0	0	0	0	0	0	0	0	0	0	0	0	0	0	0	0	0	0	0	0	0	0	0	0	0	0
M01904:40:000000000-ABBU0:1:2101:28074:15352_1:N:0:64	N/A	0	0	0	0	0	0	0	0	0	0	0	0	0	0	0	0	2	0	0	0	0	0	0	0	0	0	0	0	0	0	0	0	0	0	0	0	0	0	0	0	0	0	0	0	0	0	0	0
M01904:40:000000000-ABBU0:1:2101:6018:19349_1:N:0:49	N/A	0	0	0	0	0	0	0	0	0	0	0	0	0	0	0	0	0	0	0	0	0	0	0	0	0	0	0	0	0	0	0	0	0	0	0	0	0	0	0	0	0	0	0	0	0	0	1	0
M01904:40:000000000-ABBU0:1:2101:6398:11393_1:N:0:66	N/A	0	0	0	0	0	0	0	0	0	0	0	0	0	0	0	0	0	0	2	0	0	0	0	0	0	0	0	0	0	0	0	0	0	0	0	0	0	0	0	0	0	0	0	0	0	0	0	0
M01904:40:000000000-ABBU0:1:2101:8455:4490_1:N:0:81	N/A	0	0	0	2	0	0	0	0	0	0	0	0	0	0	0	0	0	0	0	0	0	0	0	0	0	0	0	0	0	0	0	0	0	0	0	0	0	0	0	0	0	0	0	0	0	0	0	0
M01904:40:000000000-ABBU0:1:2101:9079:8978_1:N:0:85	N/A	0	0	0	0	0	0	0	2	0	0	0	0	0	0	0	0	0	0	0	0	0	0	0	0	0	0	0	0	0	0	0	0	0	0	0	0	0	0	0	0	0	0	0	0	0	0	0	0
M01904:40:000000000-ABBU0:1:2102:11782:5306_1:N:0:68	N/A	0	0	0	0	0	0	0	0	0	0	0	2	0	0	0	0	0	0	0	0	0	0	0	0	0	0	0	0	0	0	0	0	0	0	0	0	0	0	0	0	0	0	0	0	0	0	0	0
M01904:40:000000000-ABBU0:1:2102:11879:6498_1:N:0:83	N/A	0	0	0	0	0	2	0	0	0	0	0	0	0	0	0	0	0	0	0	0	0	0	0	0	0	0	0	0	0	0	0	0	0	0	0	0	0	0	0	0	0	0	0	0	0	0	0	0
M01904:40:000000000-ABBU0:1:2102:12431:19326_1:N:0:63	N/A	0	0	0	0	0	0	0	0	0	0	0	0	0	0	0	2	0	0	0	0	0	0	0	0	0	0	0	0	0	0	0	0	0	0	0	0	0	0	0	0	0	0	0	0	0	0	0	0
M01904:40:000000000-ABBU0:1:2102:19311:4263_1:N:0:64	N/A	0	0	0	0	0	0	0	0	0	0	0	0	0	0	0	0	2	0	0	0	0	0	0	0	0	0	0	0	0	0	0	0	0	0	0	0	0	0	0	0	0	0	0	0	0	0	0	0
M01904:40:000000000-ABBU0:1:2102:20656:18470_1:N:0:81	N/A	0	0	0	2	0	0	0	0	0	0	0	0	0	0	0	0	0	0	0	0	0	0	0	0	0	0	0	0	0	0	0	0	0	0	0	0	0	0	0	0	0	0	0	0	0	0	0	0
M01904:40:000000000-ABBU0:1:2102:21183:18996_1:N:0:62	N/A	0	0	0	0	0	0	0	0	0	0	0	0	0	0	2	0	0	0	0	0	0	0	0	0	0	0	0	0	0	0	0	0	0	0	0	0	0	0	0	0	0	0	0	0	0	0	0	0
M01904:40:000000000-ABBU0:1:2102:21643:13956_1:N:0:65	N/A	0	0	0	0	0	0	0	0	0	0	0	0	0	0	0	0	0	2	0	0	0	0	0	0	0	0	0	0	0	0	0	0	0	0	0	0	0	0	0	0	0	0	0	0	0	0	0	0
M01904:40:000000000-ABBU0:1:2102:21699:6185_1:N:0:72	N/A	0	0	0	0	0	0	0	0	0	0	0	0	0	0	0	0	0	0	0	0	0	0	0	0	0	0	0	0	0	0	0	0	0	0	2	0	0	0	0	0	0	0	0	0	0	0	0	0
M01904:40:000000000-ABBU0:1:2102:22297:18740_1:N:0:50	N/A	0	0	0	0	0	0	0	0	0	0	0	0	0	0	0	0	0	0	0	0	0	0	0	0	0	0	0	0	0	0	0	0	0	0	0	0	0	0	0	0	0	0	0	0	0	0	0	2
M01904:40:000000000-ABBU0:1:2102:2363:15837_1:N:0:82	N/A	0	0	0	0	2	0	0	0	0	0	0	0	0	0	0	0	0	0	0	0	0	0	0	0	0	0	0	0	0	0	0	0	0	0	0	0	0	0	0	0	0	0	0	0	0	0	0	0
M01904:40:000000000-ABBU0:1:2102:26192:17613_1:N:0:59	N/A	0	0	0	0	0	0	0	0	0	0	2	0	0	0	0	0	0	0	0	0	0	0	0	0	0	0	0	0	0	0	0	0	0	0	0	0	0	0	0	0	0	0	0	0	0	0	0	0
M01904:40:000000000-ABBU0:1:2102:26278:13788_1:N:0:83	N/A	0	0	0	0	0	2	0	0	0	0	0	0	0	0	0	0	0	0	0	0	0	0	0	0	0	0	0	0	0	0	0	0	0	0	0	0	0	0	0	0	0	0	0	0	0	0	0	0
M01904:40:000000000-ABBU0:1:2102:28606:20540_1:N:0:83	N/A	0	0	0	0	0	2	0	0	0	0	0	0	0	0	0	0	0	0	0	0	0	0	0	0	0	0	0	0	0	0	0	0	0	0	0	0	0	0	0	0	0	0	0	0	0	0	0	0
M01904:40:000000000-ABBU0:1:2102:29436:17320_1:N:0:50	N/A	0	0	0	0	0	0	0	0	0	0	0	0	0	0	0	0	0	0	0	0	0	0	0	0	0	0	0	0	0	0	0	0	0	0	0	0	0	0	0	0	0	0	0	0	0	0	0	2
M01904:40:000000000-ABBU0:1:2102:8241:25114_1:N:0:88	N/A	0	2	0	0	0	0	0	0	0	0	0	0	0	0	0	0	0	0	0	0	0	0	0	0	0	0	0	0	0	0	0	0	0	0	0	0	0	0	0	0	0	0	0	0	0	0	0	0
M01904:40:000000000-ABBU0:1:2103:13433:24846_1:N:0:50	N/A	0	0	0	0	0	0	0	0	0	0	0	0	0	0	0	0	0	0	0	0	0	0	0	0	0	0	0	0	0	0	0	0	0	0	0	0	0	0	0	0	0	0	0	0	0	0	0	2
M01904:40:000000000-ABBU0:1:2103:15780:8139_1:N:0:67	N/A	0	0	0	0	0	0	0	0	0	0	0	0	0	0	0	0	0	0	0	2	0	0	0	0	0	0	0	0	0	0	0	0	0	0	0	0	0	0	0	0	0	0	0	0	0	0	0	0
M01904:40:000000000-ABBU0:1:2103:17248:24846_1:N:0:83	N/A	0	0	0	0	0	2	0	0	0	0	0	0	0	0	0	0	0	0	0	0	0	0	0	0	0	0	0	0	0	0	0	0	0	0	0	0	0	0	0	0	0	0	0	0	0	0	0	0
M01904:40:000000000-ABBU0:1:2103:17808:9929_1:N:0:87	N/A	0	0	0	0	0	0	0	0	0	2	0	0	0	0	0	0	0	0	0	0	0	0	0	0	0	0	0	0	0	0	0	0	0	0	0	0	0	0	0	0	0	0	0	0	0	0	0	0
M01904:40:000000000-ABBU0:1:2103:17890:9441_1:N:0:53	N/A	0	0	0	0	0	0	0	0	0	0	0	0	0	0	0	0	0	0	0	0	0	0	0	0	0	0	0	0	0	0	0	0	0	0	0	0	0	0	0	0	0	2	0	0	0	0	0	0
M01904:40:000000000-ABBU0:1:2103:18466:6460_1:N:0:87	N/A	0	0	0	0	0	0	0	0	0	2	0	0	0	0	0	0	0	0	0	0	0	0	0	0	0	0	0	0	0	0	0	0	0	0	0	0	0	0	0	0	0	0	0	0	0	0	0	0
M01904:40:000000000-ABBU0:1:2103:21122:21260_1:N:0:59	N/A	0	0	0	0	0	0	0	0	0	0	2	0	0	0	0	0	0	0	0	0	0	0	0	0	0	0	0	0	0	0	0	0	0	0	0	0	0	0	0	0	0	0	0	0	0	0	0	0
M01904:40:000000000-ABBU0:1:2103:22662:6509_1:N:0:82	N/A	0	0	0	0	2	0	0	0	0	0	0	0	0	0	0	0	0	0	0	0	0	0	0	0	0	0	0	0	0	0	0	0	0	0	0	0	0	0	0	0	0	0	0	0	0	0	0	0
M01904:40:000000000-ABBU0:1:2103:29369:18175_1:N:0:50	N/A	0	0	0	0	0	0	0	0	0	0	0	0	0	0	0	0	0	0	0	0	0	0	0	0	0	0	0	0	0	0	0	0	0	0	0	0	0	0	0	0	0	0	0	0	0	0	0	2
M01904:40:000000000-ABBU0:1:2103:3117:10557_1:N:0:85	N/A	0	0	0	0	0	0	0	2	0	0	0	0	0	0	0	0	0	0	0	0	0	0	0	0	0	0	0	0	0	0	0	0	0	0	0	0	0	0	0	0	0	0	0	0	0	0	0	0
M01904:40:000000000-ABBU0:1:2103:5300:18313_1:N:0:59	N/A	0	0	0	0	0	0	0	0	0	0	2	0	0	0	0	0	0	0	0	0	0	0	0	0	0	0	0	0	0	0	0	0	0	0	0	0	0	0	0	0	0	0	0	0	0	0	0	0
M01904:40:000000000-ABBU0:1:2104:10986:15422_1:N:0:59	N/A	0	0	0	0	0	0	0	0	0	0	4	0	0	0	0	0	0	0	0	0	0	0	0	0	0	0	0	0	0	0	0	0	0	0	0	0	0	0	0	0	0	0	0	0	0	0	0	0
M01904:40:000000000-ABBU0:1:2104:11339:24131_1:N:0:66	N/A	0	0	0	0	0	0	0	0	0	0	0	0	0	0	0	0	0	0	2	0	0	0	0	0	0	0	0	0	0	0	0	0	0	0	0	0	0	0	0	0	0	0	0	0	0	0	0	0
M01904:40:000000000-ABBU0:1:2104:11999:16405_1:N:0:50	N/A	0	0	0	0	0	0	0	0	0	0	0	0	0	0	0	0	0	0	0	0	0	0	0	0	0	0	0	0	0	0	0	0	0	0	0	0	0	0	0	0	0	0	0	0	0	0	0	2
M01904:40:000000000-ABBU0:1:2104:13041:5130_1:N:0:64	N/A	0	0	0	0	1	0	0	0	0	0	0	0	0	0	1	0	4	0	0	0	0	0	0	0	0	0	0	0	0	0	0	0	0	0	0	0	0	0	0	0	0	0	0	0	0	0	0	0
M01904:40:000000000-ABBU0:1:2104:13053:3830_1:N:0:53	N/A	0	0	0	0	0	0	0	0	0	0	0	0	0	0	0	0	0	0	0	0	0	0	0	0	0	0	0	0	0	0	0	0	0	0	0	0	0	0	0	0	0	2	0	0	0	0	0	0
M01904:40:000000000-ABBU0:1:2104:16552:15871_1:N:0:59	N/A	0	0	0	0	0	0	0	0	0	0	2	0	0	0	0	0	0	0	0	0	0	0	0	0	0	0	0	0	0	0	0	0	0	0	0	0	0	0	0	0	0	0	0	0	0	0	0	0
M01904:40:000000000-ABBU0:1:2104:20010:24422_1:N:0:87	N/A	0	0	0	0	0	0	0	0	0	2	0	0	0	0	0	0	0	0	0	0	0	0	0	0	0	0	0	0	0	0	0	0	0	0	0	0	0	0	0	0	0	0	0	0	0	0	0	0
M01904:40:000000000-ABBU0:1:2104:21814:10346_1:N:0:87	N/A	0	0	0	0	0	0	0	0	0	2	0	0	0	0	0	0	0	0	0	0	0	0	0	0	0	0	0	0	0	0	0	0	0	0	0	0	0	0	0	0	0	0	0	0	0	0	0	0
M01904:40:000000000-ABBU0:1:2104:4305:18553_1:N:0:54	N/A	0	0	0	0	0	0	0	0	0	0	0	0	0	0	0	0	0	0	0	0	0	0	0	0	0	0	0	0	0	0	0	0	0	0	0	0	0	0	0	0	0	0	0	0	0	0	0	0
M01904:40:000000000-ABBU0:1:2104:8580:18569_1:N:0:64	N/A	0	0	0	0	0	0	0	0	0	0	0	0	0	0	0	0	2	0	0	0	0	0	0	0	0	0	0	0	0	0	0	0	0	0	0	0	0	0	0	0	0	0	0	0	0	0	0	0
M01904:40:000000000-ABBU0:1:2105:11929:22526_1:N:0:80	N/A	0	0	2	0	0	0	0	0	0	0	0	0	0	0	0	0	0	0	0	0	0	0	0	0	0	0	0	0	0	0	0	0	0	0	0	0	0	0	0	0	0	0	0	0	0	0	0	0
[truncated: 103 more rows]
[truncated: 13 more columns]

## Sheet: Relative
Name	Taxonomy	Alb_BG_1 Abundance	Alb_BG_10 Abundance	Alb_BG_2 Abundance	Alb_BG_3 Abundance	Alb_BG_4 Abundance	Alb_BG_5 Abundance	Alb_BG_6 Abundance	Alb_BG_7 Abundance	Alb_BG_8 Abundance	Alb_BG_9 Abundance	Alb_G_1 Abundance	Alb_G_10 Abundance	Alb_G_2 Abundance	Alb_G_3 Abundance	Alb_G_4 Abundance	Alb_G_5 Abundance	Alb_G_6 Abundance	Alb_G_7 Abundance	Alb_G_8 Abundance	Alb_G_9 Abundance	Cq_BG_1 Abundance	Cq_BG_10 Abundance	Cq_BG_2 Abundance	Cq_BG_3 Abundance	Cq_BG_4 Abundance	Cq_BG_5 Abundance	Cq_BG_6 Abundance	Cq_BG_7 Abundance	Cq_BG_8 Abundance	Cq_BG_9 Abundance	Cq_G_1 Abundance	Cq_G_10 Abundance	Cq_G_2 Abundance	Cq_G_3 Abundance	Cq_G_4 Abundance	Cq_G_5 Abundance	Cq_G_6 Abundance	Cq_G_7 Abundance	Cq_G_8 Abundance	Cq_G_9 Abundance	Lab_Alb_1 Abundance	Lab_Alb_10 Abundance	Lab_Alb_2 Abundance	Lab_Alb_3 Abundance	Lab_Alb_4 Abundance	Lab_Alb_5 Abundance	Lab_Alb_6 Abundance	Lab_Alb_7 Abundance
SH032996.07FU_GU246263_refs	k__Fungi, p__Ascomycota, c__Saccharomycetes, o__Saccharomycetales, f__Metschnikowiaceae, g__Kodamaea, s__Kodamaea_ohmeri	0	0	0	0	0	0	0	0	0.0231802	0	0	0	0	0	0	0	0	0	0	0	0	0	0	0	0	0	0	0	0	0	0	0	0	0	0	0	0	0	0	0	0	0	0	0	0	0	0	0
SH018508.07FU_KU559741_reps	k__Fungi, p__Ascomycota, c__Leotiomycetes, o__Helotiales, f__unidentified, g__unidentified, s__unidentified	0	0	0	0	0	0	0	0	0	0	0	0	0	0	0	0	0	0	0	0	0	0	0	0	0	0	0	0	0	0	0	0	0	0	0	0	0	0	0	0	0	0	0	0	0	0.00347368	0	0
SH009610.07FU_KR093906_reps	k__Fungi, p__Basidiomycota, c__Agaricomycetes, o__Russulales, f__Peniophoraceae, g__Peniophora, s__Peniophora_laxitexta	0	0	0	0	0	0	0	0	0	0	0	0	0	0	0	0	0	0	0	0	0	0	0.00467902	0	0	0	0	0	0	0	0	0	0	0	0	0	0	0	0	0	0	0	0	0	0	0	0	0
SH015475.07FU_EF159187_refs	k__Fungi, p__Basidiomycota, c__Tremellomycetes, o__Filobasidiales, f__unidentified, g__unidentified, s__unidentified	0	0	0	0	0	0	0	0	0	0	0.0198675	0	0	0	0	0	0	0	0	0	0	0	0	0	0	0	0	0	0	0	0	0	0	0	0	0	0	0	0	0	0	0	0	0	0	0	0	0
SH013026.07FU_JF710546_reps_singleton	k__Fungi, p__Ascomycota, c__Sordariomycetes, o__Glomerellales, f__Glomerellaceae, g__Colletotrichum, s__Colletotrichum_gloeosporioides	0	0	0	0	0	0	0	0	0	0	0	0	0	0	0	0	0	0	0	0	0	0	0	0	0	0	0.0173502	0	0	0	0	0	0	0	0	0	0	0	0	0	0	0	0	0	0	0	0	0
SH012019.07FU_KU509518_reps	k__Fungi, p__Basidiomycota, c__Agaricomycetes, o__Polyporales, f__Meruliaceae, g__Ceriporiopsis, s__Ceriporiopsis_gilvescens	0	0	0	0.00104626	0	0	0	0	0	0	0	0	0	0	0	0	0	0	0	0	0	0	0	0	0	0	0	0	0	0	0	0	0	0	0	0	0	0	0	0	0	0	0	0	0	0	0	0
SH005501.07FU_JN686433_refs	k__Fungi, p__Ascomycota, c__Eurotiomycetes, o__Eurotiales, f__Aspergillaceae, g__Penicillium, s__Penicillium_adametzioides	0	0	0	0	0	0	0	0	0	0	0	0	0	0	0	0	0	0	0	0	0	0	0	0	0	0	0	0	0	0	0	0	0	0	0	0	0	0	0	0	5.37822e-05	0	0	0	0.000151826	0	0	0
SH002010.07FU_GU246267_refs	k__Fungi, p__Ascomycota, c__Saccharomycetes, o__Saccharomycetales, f__Saccharomycetales_fam_Incertae_sedis, g__Diutina, s__Diutina_catenulata	0	0	0	0	0	0	0	0	0	0	0	0	0	0	0	0	0	0	0	0	0	0	0	0	0	0	0	0	0	0	0	0	0	0	0	0	0	0	0	0	0.0393417	0	0.0276382	0	0.0128293	0	0	0
SH028103.07FU_DQ002493_reps_singleton	k__Fungi, p__Ascomycota, c__Saccharomycetes, o__Saccharomycetales, f__Saccharomycetales_fam_Incertae_sedis, g__Candida, s__Candida_kofuensis	0	0	0.0255614	0.851021	0.000479157	0.00016129	0	0.000144134	0	9.70591e-05	0	0	0.0709707	0.673577	0	0	0	0.000152517	0	0	0.000289799	0	0	0	0	0.254335	0	0	0	0	0.00840336	0	0	0	0	0.00493421	0	0	0.000733138	0	0	2.28006e-05	0	0	0	0	0.000214757	0
SH018610.07FU_KJ734197_reps_singleton	k__Fungi, p__Ascomycota, c__Saccharomycetes, o__Saccharomycetales, f__Saccharomycetales_fam_Incertae_sedis, g__Candida, s__Candida_tropicalis	0	0	0	0	0	0	0	0	0	0	0	0	0	0	0	0	0	0	0	0	0	0	0	0	0	0	0	0.0172741	0	0	0	0	0	0	0	0	0	0	0	0	0.0330223	0	0	0.028199	0.0295807	0	0	0
SH007901.07FU_JQ301894_refs	k__Fungi, p__Ascomycota, c__Eurotiomycetes, o__Eurotiales, f__Aspergillaceae, g__Aspergillus, s__Aspergillus_subversicolor	0	0	0	0	0	0	0	0	0	0	0	0	0	0	0	0	0	0	0	0	0	0	0	0	0	0	0	0	0	0	0	0	0	0	0	0	0	0	0	0	5.37822e-05	0	0	0	0	0	0	0
SH018753.07FU_DQ317631_refs	k__Fungi, p__Basidiomycota, c__Exobasidiomycetes, o__Microstromatales, f__Microstromatales_fam_Incertae_sedis, g__Sympodiomycopsis, s__Sympodiomycopsis_paphiopedili	0	0	0	0	0	0	0	0	0	0	0	0	0	0	0	0	0	0	0	0	0	0	0	0	0	0	0	0	0	0	0	0	0.0123198	0	0	0	0.349206	0	0	0	0	0	0	0	0	0	0	0
SH032509.07FU_AF145568_refs	k__Fungi, p__Basidiomycota, c__Agaricomycetes, o__Corticiales, f__Corticiaceae, g__Hyphodontia, s__Hyphodontia_radula	0	0	0	0	0	0	0	0	0	0	0	0	0	0	0	0	0	0	0	0	0	0	0	0	0	0	0	0	0	0	0	0	0	0	0	0	0	0	0	0	0	0	0	0.00430893	0	0	0	0
SH009059.07FU_GU117108_reps	k__Fungi, p__Basidiomycota, c__Exobasidiomycetes, o__Entylomatales, f__Entylomataceae, g__Entyloma, s__Entyloma_gaillardianum	0	0	0	0	0	0	0	0	0	0	0	0	0	0	0	0	0	0	0	0	0	0	0	0	0	0	0	0	0	0	0	0	0	0	0	0	0.0714286	0	0	0	0	0	0	0	0	0	0	0
SH493948.07FU_HG937146_reps_singleton	k__Fungi, p__Ascomycota, c__Sordariomycetes, o__Hypocreales, f__Nectriaceae, g__unidentified, s__unidentified	0	0	0	0	0	0	0	0	0	0	0	0	0	0	0	0	0	0	0	0	0	0	0	0	0	0.285714	0	0	0	0	0	0	0	0	0	0	0	0	0	0.127208	0	0	0	0	0	0	0	0
SH012469.07FU_AJ238468_refs	k__Fungi, p__Ascomycota, c__Dothideomycetes, o__Dothideales, f__Dothideales_fam_Incertae_sedis, g__Hortaea, s__Hortaea_werneckii	0	0	0	0	0	0.00564516	0	0	0	0	0	0	0	0	0	0	0	0	0	0	0	0	0	0	0	0	0	0	0	0	0	0	0	0	0	0	0	0	0	0	0	0	0	0	0	0	0	0
SH013758.07FU_JX156048_reps	k__Fungi, p__Ascomycota, c__Sordariomycetes, o__Xylariales, f__Xylariaceae, g__unidentified, s__unidentified	0	0	0	0	0	0	0	0	0	0	0	0	0	0	0	0	0.0339387	0	0	0	0	0	0	0	0.0415383	0	0	0	0	0	0	0	0	0	0	0	0	0	0	0	0	0	0	0	0	0	0	0
SH487464.07FU_KT202955_reps	k__Fungi, p__Ascomycota, c__Dothideomycetes, o__Pleosporales, f__Pleosporaceae, g__Alternaria, s__unidentified	0	0	0	0	0	0	0	0	0	0	0	0	0	0	0	0	0	0	0	0	0	0	0	0	0	0	0	0	0	0	0	0	0	0	0	0	0	0	0	0	0	0	0	0	0	3.23133e-05	0	0
SH009062.07FU_AY081045_reps	k__Fungi, p__Basidiomycota, c__Exobasidiomycetes, o__Entylomatales, f__Entylomataceae, g__Entyloma, s__Entyloma_microsporum	0	0	0	0	0	0	0	0	0	0	0	0	0	0	0	0	0	0	0	0	0	0	0	0	0	0	0	0	0	0	0	0	0	0	0	0	0	0	0	0	0	0	0	0	0	0	0	0
SH021830.07FU_EU479803_reps	k__Fungi, p__Ascomycota, c__Dothideomycetes, o__Pleosporales, f__Pleosporaceae, g__Alternaria, s__unidentified	0	0	0	0	0	0	0	0	0.000135556	0	0	0	0	0	0	0	0.101884	0	0	0	0	0	0	0.0122807	0	0	0	0	0	0	0	0	0	0	0	0	0	0	0	0	0	0	0.0117075	0	0	0	0	0
SH487739.07FU_KU580627_reps	k__Fungi, p__unidentified, c__unidentified, o__unidentified, f__unidentified, g__unidentified, s__unidentified	0	0	0	0	0	0	0	0	0	0	0	0	0	0	0	0	0	0	0	0	0	0	0	0	0	0	0	0	0	0	0	0	0	0	0	0	0	0	0	0	0	0	0	0.0073361	0	0	0	0
SH010433.07FU_AF033422_refs	k__Fungi, p__Ascomycota, c__Eurotiomycetes, o__Eurotiales, f__Aspergillaceae, g__Penicillium, s__Penicillium_citrinum	0	0	0	0	0	0	0	0	0	0	0	0	0	0	0	0	0	0	0	0	0	0	0	0	0	0	0	0	0	0	0	0	0	0	0	0	0	0	0	0	0.017533	0	0.0748958	0	0.0398036	0	0	0
SH487544.07FU_JX376696_reps_singleton	k__Fungi, p__unidentified, c__unidentified, o__unidentified, f__unidentified, g__unidentified, s__unidentified	0	0	0	0	0	0	0	0	0	0	0	0	0	0	0	0	0	0	0	0	9.65997e-05	0	0	0	0	0	0	0	0	0	0	0	0	0	0	0	0	0	0	0	0	0	0	0	0	0	0	0
SH005751.07FU_DQ092527_reps	k__Fungi, p__Ascomycota, c__Dothideomycetes, o__Pleosporales, f__unidentified, g__unidentified, s__unidentified	0	0	0	0	0	0	0	0	0	0	0	0	0	0	0	0	0	0	0	0	0	0	0.0484746	0	0	0	0	0	0	0	0	0	0	0	0	0	0	0	0	0	0	0	0	0	0	0	0	0
SH000838.07FU_JQ988825_reps	k__Fungi, p__Ascomycota, c__Sordariomycetes, o__Hypocreales, f__Hypocreales_fam_Incertae_sedis, g__Acremonium, s__unidentified	0	0	0	0	0	0	0.000633467	0	0	0	0	0	0	0	0	0	0	0	0	0	0	0	0	0	0	0	0	0	0	0	0.00280112	0	0	0	0	0	0	0	0	0	0	0	0	0	0	0	0	0
SH494529.07FU_JX337889_reps_singleton	k__Fungi, p__unidentified, c__unidentified, o__unidentified, f__unidentified, g__unidentified, s__unidentified	0	0	0	0	0	0	0	0	0	0	0	0	0	0	0	0	0	0	0	0	0	0	0	0	0	0	0	0	0	0	0	0	0	0	0	0	0	0	0	0	0.000134456	0	0.000106918	5.45435e-05	0.000607303	4.847e-05	0	0
SH016565.07FU_AY188851_reps	k__Fungi, p__Ascomycota, c__Saccharomycetes, o__Saccharomycetales, f__Saccharomycetaceae, g__Kazachstania, s__Kazachstania_humilis	0	0	0	0	0	0	0	0	0	0	0.00792616	0	0	0	0	0	0	0	0	0	0	0	0	0	0	0	0	0	0	0	0	0	0	0	0	0	0	0	0	0	0	0	0	0	0	0	0	0
SH015532.07FU_AY939798_refs	k__Fungi, p__Ascomycota, c__Saccharomycetes, o__Saccharomycetales, f__Saccharomycetales_fam_Incertae_sedis, g__Candida, s__Candida_parapsilosis	0	0	0	0	0	0	0	0	0	0	0	0	0	0	0	0	0	0	0	0	0	0	0	0	0	0	0	0	0	0	0	0	0	0	0	0	0	0	0	0	0	0	0	0	0	0	0	0
SH001235.07FU_L76477_reps	k__Fungi, p__Basidiomycota, c__Pucciniomycetes, o__Pucciniales, f__Cronartiaceae, g__Peridermium, s__Peridermium_bethelii	0	0	0.00328393	0	0	0	0	0	0	0	0	0	0	0	0	0	0	0	0	0	0	0	0	0	0	0	0	0	0	0	0	0	0	0	0	0	0	0	0	0	0	0	0	0	0	0	0	0
SH009060.07FU_JQ910878_reps	k__Fungi, p__Basidiomycota, c__Exobasidiomycetes, o__Entylomatales, f__unidentified, g__unidentified, s__unidentified	0	0	0	0	0	0	0	0	0	0	0	0	0	0	0	0	0	0	0	0	0	0	0	0	0	0	0	0	0	0	0	0	0	0	0	0	0	0	0	0	0	0	0	0	0	0.00794907	0	0
SH026561.07FU_JN650521_reps_singleton	k__Fungi, p__Ascomycota, c__Dothideomycetes, o__Botryosphaeriales, f__Botryosphaeriaceae, g__Botryosphaeria, s__unidentified	0	0	0	0	0	0	0	0	0	0	0	0	0	0	0	0	0	0	0	0	0	0	0	0	0	0	0	0	0	0	0	0	0	0	0	0	0	0	0	0	0	0	0	0	0	0	0	0
SH628739.07FU_KU325425_reps_singleton	k__Fungi, p__Ascomycota, c__Dothideomycetes, o__Pleosporales, f__Pleosporaceae, g__Alternaria, s__Alternaria_oregonensis	0	0	0	0	0	0	0	0	0	0	0	0	0	0	0	0	0	0.021759	0	0	0	0	0	0	0	0	0	0	0	0	0	0.00813461	0	0	0	0	0	0	0	0	0	0	0	0	0	0.0101464	0	0
SH014535.07FU_JX298919_reps_singleton	k__Fungi, p__Ascomycota, c__Sordariomycetes, o__Xylariales, f__Xylariaceae, g__unidentified, s__unidentified	0	0	0	0	0	0	0	0	0	0	0	0	0	0	0	0	0	0	0	0	0	0	0	0	0	0	0.0437697	0	0	0	0	0	0	0	0	0	0	0	0	0	0	0	0	0	0	0	0	0
SH032836.07FU_LN482409_reps_singleton	k__Fungi, p__Ascomycota, c__Eurotiomycetes, o__Eurotiales, f__Aspergillaceae, g__Aspergillus, s__Aspergillus_pseudodeflectus	0	0	0	0	0	0	0	0	0	0	0	0	0	0	0	0	0	0	0	0	0	0	0	0	0	0	0	0	0	0	0	0	0	0	0	0	0	0	0	0	0.0861323	0	0	0	0.037754	1.61567e-05	0	0
SH497161.07FU_KT161088_reps_singleton	k__Fungi, p__Ascomycota, c__unidentified, o__unidentified, f__unidentified, g__unidentified, s__unidentified	0	0	0	0	0	0	0	0	0.000135556	0	0	0	0	0	0	0.000128775	0	0	0	0	0	0	0.000187161	0	0	0	0	0	0	0	0	0.000111433	0.000419992	0	0	0	0	0.2358	0	0	0	0	0.000106918	0	0	0	0	0
SH012501.07FU_KF156010_refs	k__Fungi, p__Ascomycota, c__Dothideomycetes, o__Pleosporales, f__Pleosporaceae, g__Paradendryphiella, s__Paradendryphiella_arenariae	0	0	0	0	0	0	0	0	0	0	0	0	0	0	0	0	0	0	0	0	0	0	0	0	0.0533931	0	0	0	0	0	0	0	0	0	0	0	0	0	0	0	0	0	0	0	0	0	0	0
SH022757.07FU_FJ487941_reps	k__Fungi, p__Basidiomycota, c__Exobasidiomycetes, o__Microstromatales, f__Microstromatales_fam_Incertae_sedis, g__Jaminaea, s__Jaminaea_angkorensis	0	0	0	0	0	0	0	0	0	0	0	0	0	0	0	0	0	0	0	0.0133298	0	0	0.0357477	0.0241228	0	0	0	0	0	0	0	0	0	0	0	0	0	0	0	0.120141	0	0	0	0	0	0	0	0
SH017212.07FU_EF159528_reps	k__Fungi, p__Ascomycota, c__Dothideomycetes, o__Dothideales, f__Aureobasidiaceae, g__Kabatiella, s__unidentified	0	0	0	0	0	0	0	0	0	0	0	0	0	0	0	0	0	0	0	0	0	0	0	0	0	0	0	0	0	0	0	0	0	0	0	0	0	0	0	0	0	0	0	0	0	0.0159628	0	0
SH028962.07FU_AY328912_refs	k__Fungi, p__Basidiomycota, c__Wallemiomycetes, o__Wallemiales, f__Wallemiales_fam_Incertae_sedis, g__Wallemia, s__Wallemia_sebi	0	0	0.000355019	0	0	0	0	0	0	0	0	0	0	0	0	0	0	0	0	0	0	0	0	0	0	0	0	0.000172741	0	0	0	0	0	0	0	0.00328947	0	0	0	0	0.000107564	0	0	0	0.000151826	0	0	0
SH496806.07FU_LC025970_reps_singleton	k__Fungi, p__unidentified, c__unidentified, o__unidentified, f__unidentified, g__unidentified, s__unidentified	0.00301659	0.0127213	0.0883998	0	0	0.00016129	0.00151057	0	0.0181646	0.0430942	0	0.0448435	0	0.00147322	0.0211872	0.00817719	0.0184996	0.0124555	0.023444	0.000132635	0.0113505	0.000430521	0.00280741	0	9.33445e-05	0.132122	0	0.0483676	0.00975213	0	0.0784314	0.00312012	0	0.0192308	0.168913	0.0444079	0.0634921	0.010327	0	0	2.68911e-05	0.00429791	0	0	2.53043e-05	0.0862442	0.0147262	0.00340691
SH004973.07FU_KC869705_reps	k__Fungi, p__unidentified, c__unidentified, o__unidentified, f__unidentified, g__unidentified, s__unidentified	0	0	0	0	0	0	0	0	0	0	0	0	0	0	0	0	0	0	0	0	9.65997e-05	0	0	0	0	0	0	0	7.17069e-05	0	0	0	0	0	0	0	0	0	0	0	0.000107564	0	0.000160376	5.45435e-05	7.59129e-05	6.46266e-05	0.000122718	0
SH493936.07FU_HG937174_reps_singleton	k__Fungi, p__Ascomycota, c__Saccharomycetes, o__Saccharomycetales, f__unidentified, g__unidentified, s__unidentified	0.0202112	0.0122056	0.21026	0	0.0776234	0.0146774	0.0163727	0	0.0277891	0.0182471	0.0535537	5.13084e-05	0.00458572	0.00852362	2.8401e-05	0.046874	0.100116	0.0237417	0.0599498	0.012335	0.083124	0.299907	0.0394909	0.239474	0.0438719	0.21635	0.189669	0.0428399	0.105696	0	0.518207	0	0	0.740385	0.531896	0.00657895	0.0238095	0.0481928	0	0	0	0.0037735	0	0.000518163	0.0106784	0	0.0359871	0.016691
SH007933.07FU_EF652448_refs_singleton	k__Fungi, p__Ascomycota, c__Eurotiomycetes, o__Eurotiales, f__Aspergillaceae, g__Aspergillus, s__Aspergillus_silvaticus	0	0	0	0	0	0	0	0	0	0	0	0	0	0	0	0	0	0	0	0	0	0	0	0	0	0	0	0	0	0	0	0	0	0	0	0	0	0	0	0	0.000672278	0	0	0	0.000278347	0	0	0
SH030064.07FU_HM148081_refs	k__Fungi, p__Ascomycota, c__Dothideomycetes, o__Capnodiales, f__Cladosporiaceae, g__Cladosporium, s__Cladosporium_delicatulum	0	0.00326629	0	0	0	0	0	0	0	0.027856	0	0	0	0	0	0	0	0	0	0	0.290668	0	0	0	0	0.000825764	0	0	0	0	0	0	0	0.144231	0	0	0	0	0	0	0	0	0.000160376	0	0.0337559	0	6.13591e-05	8.58885e-05
SH011171.07FU_FJ820703_reps	k__Fungi, p__Basidiomycota, c__Agaricomycetes, o__Cantharellales, f__Cantharellales_fam_Incertae_sedis, g__Sistotrema, s__Sistotrema_epiphyllum	0	0	0	0	0	0	0	0	0	0	0	0	0	0	0	0	0	0	0	0	0	0	0	0	0	0	0	0	0	0	0	0	0	0	0	0	0	0	0	0	0	0	0	0	0	0	0	0
SH021856.07FU_AJ390431_refs	k__Fungi, p__Ascomycota, c__Sordariomycetes, o__Xylariales, f__Xylariaceae, g__Nemania, s__Nemania_maritima	0	0	0	0	0	0	0	0	0	0	0	0	0	0	0	0	0.000136027	0	0	0	0	0	0	0	0	0	0	0	0	0	0	0	0	0	0	0	0	0	0	0	0	0	0	0	0	0	0	0
SH496542.07FU_KM277956_reps_singleton	k__Fungi, p__Ascomycota, c__Eurotiomycetes, o__Eurotiales, f__Aspergillaceae, g__Penicillium, s__Penicillium_citreonigrum	0	0	0	0	0	0	0	0	0	0	0	0	0	0	0	0	0	0	0	0	0	0	0	0	0	0	0	0	0	0	0	0	0	0	0	0	0	0	0	0	0	0	0	0	0.000151826	8.07833e-05	0	0
SH495530.07FU_KP714267_reps_singleton	k__Fungi, p__Ascomycota, c__Eurotiomycetes, o__Eurotiales, f__Aspergillaceae, g__Aspergillus, s__unidentified	0	0	0	0	0	0	0	0	0	0	0	0	0	0	0	0	0	0	0	0	0	0	0	0	0	0	0	0	0	0	0	0	0	0	0	0	0	0	0	0	0	0	0	0.000327261	0	0	0	0
SH021829.07FU_FJ605252_reps	k__Fungi, p__Ascomycota, c__Dothideomycetes, o__Pleosporales, f__Pleosporaceae, g__Alternaria, s__Alternaria_brassicae	0.00015083	0	0	0	0.00766651	0	0	0	0	0	0	0	0	0	0	0.0102376	0	0	0	0	0	0	0	0	0	0.000825764	0	0.485749	0	0	0	0	0	0.00961538	0	0.09375	0	0	0	0	0	0	0.02272	0	0	0	0	0
SH025547.07FU_EU480318_reps	k__Fungi, p__Basidiomycota, c__Tremellomycetes, o__Tremellales, f__Tremellaceae, g__Cryptococcus, s__Cryptococcus_pseudolongus	0	0	0	0	0	0	0	0	0	0	0	0	0	0	0	0	0	0	0	0	0	0	0	0	0	0	0	0	0	0	0	0	0	0	0	0	0	0	0	0	2.68911e-05	0	0	0	0	1.61567e-05	0	0
SH026448.07FU_KM519240_reps	k__Fungi, p__Ascomycota, c__Sordariomycetes, o__Xylariales, f__Xylariaceae, g__unidentified, s__unidentified	0	0	0	0	0	0	0	0	0	0	0	0	0	0	0	0	0	0	0	0	0	0	0	0	0	0	0	0.0152012	0	0	0	0	0	0	0	0	0	0	0	0	0	0	0	0	0	0	0	0
SH492529.07FU_KP196597_reps_singleton	k__Fungi, p__Ascomycota, c__Saccharomycetes, o__unidentified, f__unidentified, g__unidentified, s__unidentified	0	0	0	0	0.00574988	0.000322581	0	0	0.000271113	0	0.00302446	0.0006157	0	0	0	0	0	0	0	0	0	0	0	0	0	0	0.000394322	0	0	0	0	0	0	0	0	0	0	0	0	0	0.00134456	0	0	0.000872696	0	0	0	0
SH008351.07FU_KU597325_reps	k__Fungi, p__Ascomycota, c__Dothideomycetes, o__Pleosporales, f__Didymosphaeriaceae, g__unidentified, s__unidentified	0	0	0	0	0	0	0	0	0	0	0	0	0	0	0	0	0	0	0	0	0.000193199	0	0	0	0	0	0	0	0	0	0	0	0	0	0	0	0	0	0	0	0	0	0	0	0	0	0	0
SH005749.07FU_KR056291_reps	k__Fungi, p__Ascomycota, c__unidentified, o__unidentified, f__unidentified, g__unidentified, s__unidentified	0	0	0	0	0	0	0	0	0	0	0	0	0	0	0	0	0	0	0	0	0	0	0	0	0	0	0	0	0	0	0	0	0	0	0	0	0	0	0	0	0	0	0	0	0	0	0	0.000343554
SH007168.07FU_UDB015395_refs	k__Fungi, p__Basidiomycota, c__Agaricomycetes, o__Polyporales, f__Coriolaceae, g__Trametes, s__Trametes_hirsuta	0	0	0	0	0	0	0	0	0	0	0	0	0	0	0	0.000386324	0	0	0	0	0	0	0	0	0	0	0	0	0	0	0	0	0	0	0	0	0	0	0	0	0	0	0	0	0	0	0	0
SH008483.07FU_GU328611_reps	k__Fungi, p__Basidiomycota, c__Agaricomycetes, o__Cantharellales, f__Ceratobasidiaceae, g__unidentified, s__unidentified	0	0	0	0	0	0	0	0	0	0	0	0	0	0	0	0	0	0	0	0	0	0	0	0	0	0	0	0	0	0	0	0	0	0	0	0	0	0	0	0	0	0	0	0	0	0	0	0
SH007927.07FU_KT758160_reps_singleton	k__Fungi, p__Ascomycota, c__Eurotiomycetes, o__Eurotiales, f__Aspergillaceae, g__Aspergillus, s__Aspergillus_fumigatus	0	0	0	0	0	0	0	0	0	0	0	0	0	0	0	0	0	0	0	0	0	0	0	0	0	0	0	0	0	0	0	0	0	0	0	0	0	0	0	0	0.00126388	0	0	0.000981782	0	0	0	0
SH022268.07FU_AF033475_refs	k__Fungi, p__Ascomycota, c__Eurotiomycetes, o__Eurotiales, f__Aspergillaceae, g__Penicillium, s__Penicillium_polonicum	0	0	0	0	0	0	0	0	0	0	0	0	0	0	0	0	0	0	0	0	0	0	0	0	0	0	0	0	0	0	0	0	0	0	0	0	0	0	0	0	0.049399	0	0.0203678	0	0.0412207	0	0	0
SH630639.07FU_KX430937_reps_singleton	k__Fungi, p__unidentified, c__unidentified, o__unidentified, f__unidentified, g__unidentified, s__unidentified	0	0	0	0	0	0	0	0	0	0	0	0	0	0	0	0	0	0	0	0	0	0	0	0	0	0	0	0	0	0	0	0	0	0	0	0	0	0	0	0	0.014575	0	0	0.00698156	2.53043e-05	0	0	0
SH020621.07FU_HM123098_reps	k__Fungi, p__Ascomycota, c__Sordariomycetes, o__unidentified, f__unidentified, g__unidentified, s__unidentified	0	0	0	0	0	0	0	0	0	0	0	0	0	0	0	0	0	0	0	0	0	0	0	0	0	0	0	0	0	0	0	0	0	0	0	0	0	0	0	0	0	0	0	0	0	0	0	0
SH026333.07FU_AF444417_refs	k__Fungi, p__Basidiomycota, c__Tremellomycetes, o__Cystofilobasidiales, f__Cystofilobasidiaceae, g__Guehomyces, s__Guehomyces_pullulans	0	0	0	0	0	0	0	0	0	0	0	0	0	0	0	0	0	0	0	0	0	0	0	0	0	0	0	0	0	0	0	0	0	0	0	0	0	0	0	0	0.00502864	0	0.0562386	0.0272445	0.0052886	0.0362555	0	0.0169487
SH018124.07FU_KX826883_reps	k__unidentified, p__unidentified, c__unidentified, o__unidentified, f__unidentified, g__unidentified, s__unidentified	0	0	0	0	0	0	0	0	0	0	0	0	0	0	0	0	0	0	0	0	0	0	0	0	0	0	0	0	0	0	0	0	0	0	0	0	0	0	0	0	0.00263533	0	0	0	0	0	0	0
SH020117.07FU_AB035046_refs	k__Fungi, p__Basidiomycota, c__Tremellomycetes, o__Tremellales, f__Rhynchogastremataceae, g__Papiliotrema, s__Papiliotrema_flavescens	0	0	0	0	0	0	0	0	0	0	0	0	0	0	0	0	0	0	0.104326	0	0	0	0.000187161	0	0	0	0	0	0.0446017	0	0	0	0	0	0.000898473	0	0.00793651	0	0	0	0	1.14003e-05	0	0	0	0	0	0
SH027581.07FU_AF444301_refs	k__Fungi, p__Basidiomycota, c__Tremellomycetes, o__Tremellales, f__Cryptococcaceae, g__Kwoniella, s__Kwoniella_heveanensis	0	0	0	0	0	0	0	0	0	0	0	0	0	0	0	0	0	0	0	0	0	0	0	0	0	0	0	0	0	0	0	0	0.0159597	0	0	0	0	0	0	0	0	0	0	0	0	0	0	0
SH020853.07FU_EU200782_refs	k__Fungi, p__Basidiomycota, c__Tremellomycetes, o__Tremellales, f__Rhynchogastremataceae, g__Papiliotrema, s__Papiliotrema_terrestris	0	0	0	0	0	0	0	0	0	0	0	0	0	0	0	0	0	0	0	0	0	0	0	0	0	0	0	0	0.00148194	0	0	0	0	0	0	0	0	0	0	0	0	0	0	0	0	0	0	0
SH020337.07FU_KU534753_reps	k__Fungi, p__unidentified, c__unidentified, o__unidentified, f__unidentified, g__unidentified, s__unidentified	0	0	0	0	0	0	0	0	0	0	0	0	0	0	0	0	0	0	0	0	0	0	0	0	0	0	0	0	0	0	0	0	0	0	0	0	0	0	0	0	0.0180977	0	0	0	0	0	0	0
SH001484.07FU_AY743636_refs	k__Fungi, p__Basidiomycota, c__Malasseziomycetes, o__Malasseziales, f__Malasseziaceae, g__Malassezia, s__Malassezia_restricta	0	0	0.161001	0.0013192	0.0206037	0	0	0	0.0104378	9.70591e-05	0	0.000205233	0	7.01533e-05	8.52031e-05	0	0.0359791	0.0165735	0.0142339	0.0401883	4.82998e-05	0.489403	0	0.000438596	0	0	0	0.0328209	0.0756746	0	0	0	0	0	0	0.0493421	0	0.00172117	0	0	0	1.14003e-05	0.0237892	0	0	6.46266e-05	3.06796e-05	0.0274843
SH025036.07FU_KF675509_reps	k__Fungi, p__unidentified, c__unidentified, o__unidentified, f__unidentified, g__unidentified, s__unidentified	0	0	0	0	0	0	0	0	0	0	0	0	0	0	0	0	0	0	0	0	0	0	0	0	0	0	0	0	0	0	0	0	0	0	0	0.465461	0	0	0	0	0	0	0	0	0	0	0	0
SH008134.07FU_JQ936163_reps_singleton	k__Fungi, p__Ascomycota, c__Dothideomycetes, o__Pleosporales, f__Didymellaceae, g__Didymella, s__Didymella_glomerata	0	0	0	0	0	0	0	0	0	0	0	0	0	0	0	0	0	0	0	0	0	0	0	0	0	0	0	0	0	0	0	0	0	0	0	0	0	0	0	0	0	0	0	0	0	0	0	0.00229036
SH020858.07FU_AB035045_refs	k__Fungi, p__Basidiomycota, c__Tremellomycetes, o__Tremellales, f__Rhynchogastremataceae, g__Papiliotrema, s__Papiliotrema_aurea	0	0	0	0	0	0	0	0	0	0	0	0	0	0	0	0	0	0	0	0	0	0	0	0	0	0	0	0	0	0	0	0	0.00545989	0	0	0	0	0	0	0	0	0	0	0	0	0	0	0
SH017987.07FU_JF289111_reps	k__Fungi, p__Basidiomycota, c__Agaricomycetes, o__Polyporales, f__Phanerochaetaceae, g__Phanerochaete, s__Phanerochaete_sordida	0	0	0	0	0	0	0	0	0	0	0	0	0	0	0	0	0	0	0	0	0	0	0	0	0	0.0404624	0	0	0	0	0	0	0	0	0	0	0	0	0	0	0	0	0	0	0	0	0	0
SH009630.07FU_GU721554_reps_singleton	k__Fungi, p__unidentified, c__unidentified, o__unidentified, f__unidentified, g__unidentified, s__unidentified	0	0	0	0	0	0	0	0	0	0	0	0	0	0	0	0	0	0	0	0	0	0	0	0	0	0	0	0	0	0	0	0	0	0	0	0	0	0	0.176686	0	0	0	0	0	0	0	0	0
SH013485.07FU_KX022030_reps	k__Fungi, p__Basidiomycota, c__Agaricomycetes, o__Auriculariales, f__Auriculariaceae, g__Auricularia, s__Auricularia_heimuer	0	0	0	0	0	0	0	0	0	0	0	0	0	0	0	0	0	0	0	0	0	0.0224202	0	0	0	0	0	0	0	0	0	0	0	0	0	0	0	0	0	0	0	0	0	0	0	0	0	0
SH022314.07FU_FJ427059_refs	k__Fungi, p__Ascomycota, c__Dothideomycetes, o__Pleosporales, f__Didymellaceae, g__Didymella, s__Didymella_calidophila	0	0	0	0	0	0	0	0	0	0	0	0	0	0	0	0	0	0	0	0	0	0	0	0	0	0	0	0	0	0	0	0	0	0	0	0	0	0	0	0	0	0	0	0	0	0	0	0.0832546
SH487733.07FU_KU580833_reps_singleton	k__Fungi, p__unidentified, c__unidentified, o__unidentified, f__unidentified, g__unidentified, s__unidentified	0	0	0	0	0	0	0	0	0	0	0	0	0	0	0	0	0	0	0	0	0	0	0	0	0	0	0	0	0	0	0	0	0	0	0	0	0	0	0	0	0	0	0	0	0.0250259	0	0	0
SH005843.07FU_EU489942_reps_singleton	k__Fungi, p__Ascomycota, c__unidentified, o__unidentified, f__unidentified, g__unidentified, s__unidentified	0	0	0	0	0	0	0	0	0	0	0	0	0	0	0	0	0	0	0	0	0	0	0	0	0	0	0	0	0	0	0	0.00312012	0	0	0	0	0	0	0	0	0	0	0	0	0	0	0	0
SH008135.07FU_EF408240_reps_singleton	k__Fungi, p__Ascomycota, c__Dothideomycetes, o__Pleosporales, f__Didymellaceae, g__Phoma, s__unidentified	0	0	0	0	0	0	0	0	0	0	0	0	0	0	0	0	0	0	0	0	0	0	0	0	0	0	0	0	0	0	0	0	0	0	0	0	0	0	0	0	0	0	0	0	0	0	0	0
SH629057.07FU_KX515377_reps_singleton	k__Fungi, p__unidentified, c__unidentified, o__unidentified, f__unidentified, g__unidentified, s__unidentified	0	0	0	0	0	0	0	0	0	0	0	0	0	0	0	0	0	0	0	0	0	0	0	0	0	0	0	0	0	0	0	0	0.000279994	0	0	0	0	0	0	0	0	0	0	0	0	0	0	0
SH011095.07FU_DQ249199_refs	k__Fungi, p__Ascomycota, c__Saccharomycetes, o__Saccharomycetales, f__Phaffomycetaceae, g__Cyberlindnera, s__Cyberlindnera_jadinii	0	0	0	0	0	0	0	0	0	0	0	0	0	0	0	0	0	0	0	0	0	0	0	0	0	0	0	0	0	0	0	0	0	0	0	0	0	0	0	0	0.00857827	0	0	0	0	0	0	0
SH630425.07FU_LT603051_reps_singleton	k__Fungi, p__Ascomycota, c__Eurotiomycetes, o__Eurotiales, f__Aspergillaceae, g__unidentified, s__unidentified	0	0	0	0	0	0	0	0	0	0	0	0	0	0	0	0	0	0	0	0	0	0	0	0	0	0	0	0	0	0	0	0	0	0	0	0	0	0	0	0	0	0	5.34588e-05	0	0.000151826	1.61567e-05	0	0
SH005540.07FU_JQ247388_reps_singleton	k__Fungi, p__Ascomycota, c__Eurotiomycetes, o__Eurotiales, f__unidentified, g__unidentified, s__unidentified	0	0	0	0	0	0	0	0	0	0	0	0	0	0	0	0	0	0	0	0	0	0	0	0	0	0	0	0	0	0	0	0	0	0	0	0	0	0	0	0	0.0233146	0	0.0216508	0.0142358	0.0590096	0.0119236	0	0
SH482333.07FU_KJ174226_reps_singleton	k__Fungi, p__Ascomycota, c__Sordariomycetes, o__Hypocreales, f__Hypocreaceae, g__Trichoderma, s__Trichoderma_longibrachiatum	0	0	0	0	0	0	0	0	0	0	0	0	0	0	0	0	0	0	0	0	0	0	0	0	0	0	0	0	0	0	0	0	0	0	0	0	0	0	0	0	0	0	0.0165722	0	0	0	0	0
SH029637.07FU_JN903933_reps	k__Fungi, p__Ascomycota, c__Sordariomycetes, o__Xylariales, f__unidentified, g__unidentified, s__unidentified	0	0	0	0	0	0	0	0	0	0	0	0	0	0	0	0	0.101952	0	0	0	0	0	0	0	0	0	0	0	0	0	0	0	0	0	0	0	0	0	0	0	0	0	0	0	0	0	0	0
SH013132.07FU_LC092892_reps	k__Fungi, p__Ascomycota, c__unidentified, o__unidentified, f__unidentified, g__unidentified, s__unidentified	0	0	0	0	0	0	0	0	0	0	0	0	0	0	0	0	0	0	0	0	0	0	0	0	0	0	0	0	0	0	0	0	0	0	0	0	0	0	0	0	0.00518999	0	0.00898108	0	0	0	0	0
SH005492.07FU_KF802444_reps	k__Fungi, p__Ascomycota, c__Eurotiomycetes, o__Eurotiales, f__Aspergillaceae, g__unidentified, s__unidentified	0	0	0	0	0	0	0	0	0	0	0	0	0	0	0	0	0	0	0	0	0	0	0	0	0	0	0	0	0	0	0	0	0	0	0	0	0	0	0	0	0	0	0.000320753	0	0.000151826	3.23133e-05	0	0
SH028830.07FU_KC202415_reps_singleton	k__Fungi, p__Ascomycota, c__Dothideomycetes, o__Capnodiales, f__Cladosporiaceae, g__Cladosporium, s__unidentified	0	0	0	0	0	0	0	0	0	0	0	0	0	0	0	0	0	0	0	0	0	0	0	0	0	0	0	0	0	0	0	0	0	0	0	0	0	0	0	0	0	0	0	0	0	0	0	5.7259e-05
SH018814.07FU_GQ395810_reps	k__Fungi, p__Ascomycota, c__Dothideomycetes, o__Capnodiales, f__Cladosporiaceae, g__Graphiopsis, s__Graphiopsis_chlorocephala	0	0	0	0	0	0	0	0	0	0	0	0	0	0	0	0	0	0	0	0	0	6.62339e-05	0	0	0	0	0	0	0	0	0	0	0	0	0	0	0	0	0	0	0	0	0	0	0	0	0	0
SH028504.07FU_KF800683_reps	k__Fungi, p__unidentified, c__unidentified, o__unidentified, f__unidentified, g__unidentified, s__unidentified	0	0	0	0	0	0	0	0	0	0	0	0	0	0	0	0	0.000136027	0.000101678	0	0	0	0	0	0	0	0	0	0	0	0	0	0	0	0	0	0	0	0	0	0	0	0	0	0	0	0	0	8.58885e-05
SH628978.07FU_KX515044_reps	k__Fungi, p__unidentified, c__unidentified, o__unidentified, f__unidentified, g__unidentified, s__unidentified	0	0	0	0	0	0	0	0	0.305409	0	0	0	2.4009e-05	3.50766e-05	8.52031e-05	0.756873	6.80133e-05	0	0	0	0	0.0957743	0.0276998	0.422807	0	0	0.000394322	0	0	0	0	0.92846	0.860843	0	0	0.00164474	0.00793651	0.00172117	0	0	0	0	0.0109056	0	0	0	0	0
SH017271.07FU_KC537804_refs	k__Fungi, p__Ascomycota, c__Sordariomycetes, o__Xylariales, f__Sporocadaceae, g__Pestalotiopsis, s__Pestalotiopsis_rhododendri	0	0	0	0	0	0	0	0	0	0	0	0	0	0	0	0	0	0	0	0	0	0	0	0	0	0	0	0	0	0	0	0	0	0	0	0	0	0	0	0	0	0	0.0173741	0	0	0	0	0
SH003415.07FU_EF652074_refs	k__Fungi, p__Ascomycota, c__Eurotiomycetes, o__Eurotiales, f__Aspergillaceae, g__Aspergillus, s__Aspergillus_intermedius	0	0	0	0	0	0	0	0	0	0	0	0	0	0	0	0	0	0	0	0	0	0	0	0	0	0	0	0	0	0	0	0	0	0	0	0	0	0	0	0	0.00693791	0	0	0	0	0.0211652	0	0
SH017971.07FU_KC492918_refs	k__Fungi, p__Basidiomycota, c__Agaricomycetes, o__Russulales, f__Bondarzewiaceae, g__Heterobasidion, s__Heterobasidion_araucariae	0	0	0	0	0	0	0	0	0	0	0	0	0	0	0	0	0	0	0	0	0	0	0	0	0	0	0	0	0	0	0	0	0	0	0	0	0	0	0	0	0	0	0	0	0	0	0	0
SH009627.07FU_GQ999214_reps	k__Fungi, p__Basidiomycota, c__Agaricomycetes, o__Russulales, f__Peniophoraceae, g__Peniophora, s__unidentified	0	0	0	0	0	0	0	0	0	0	0	0	0	0	0	0	0	0	0	0	0	0	0	0	0	0	0	0	0	0	0	0	0	0	0	0	0	0	0	0	0	0	0	0	0	0	0	0
SH008368.07FU_DQ420839_reps_singleton	k__Fungi, p__Ascomycota, c__Dothideomycetes, o__Pleosporales, f__unidentified, g__unidentified, s__unidentified	0	0	0	0	0	0	0	0	0	0	0	0	0	0	0	0	0	0	0	0	0.0001449	0	0	0	0	0	0	0	0	0	0	0	0	0	0	0	0	0	0	0	0	0	0	0	0	0	0	0
SH012086.07FU_AY553846_refs	k__Fungi, p__Ascomycota, c__Saccharomycetes, o__Saccharomycetales, f__Saccharomycetales_fam_Incertae_sedis, g__Candida, s__Candida_athensensis	0	0	0	0	0	0	0	0	0	0	0	0	0	0	0	0	0	0	0	0	0	0	0	0	0	0	0	0	0	0	0	0	0	0	0	0	0	0	0	0	0	0	0	0	0	0	0	0
SH629237.07FU_KU940111_reps_singleton	k__Fungi, p__Ascomycota, c__Dothideomycetes, o__Botryosphaeriales, f__Botryosphaeriaceae, g__Neodeightonia, s__Neodeightonia_microspora	0	0	0.000355019	0	0	0	0	0	0	0	0	0	0	0	0	0	0	0	0	0	0	0	0	0	0	0	0	0	0	0	0	0	0	0	0	0	0	0	0	0	0	0	0	0	0	0	0	0
SH006798.07FU_UDB032767_reps	k__Fungi, p__Basidiomycota, c__Agaricomycetes, o__Polyporales, f__Polyporales_fam_Incertae_sedis, g__Junghuhnia, s__Junghuhnia_luteoalba	0	0	0	0	0	0	0	0	0	0	0	0	0	0	0	0	0	0	0	0	0	0	0	0	0	0	0	0	0	0	0	0	0	0	0	0	0	0	0	0	0	0.00171004	0	0	0	0	0	0
SH007156.07FU_DQ340333_refs	k__Fungi, p__Basidiomycota, c__Agaricomycetes, o__Corticiales, f__Corticiaceae, g__Hyphodontia, s__Hyphodontia_microspora	0	0	0	0	0	0	0	7.20669e-05	0	0	0	0	0	0.168403	0	0	0	0	0	0	0	0	0	0	0	0	0	0	0	0	0	0	0	0	0	0	0	0	0	0	0	0	0	0	0	0	0	0
SH009622.07FU_KJ509191_refs	k__Fungi, p__Basidiomycota, c__Agaricomycetes, o__Corticiales, f__Corticiaceae, g__Duportella, s__unidentified	0	0	0	0	0	0	0	0	0	0	0	0	0	0	0	0	0	0	0	0	0	0	0.637095	0	0	0	0	0	0	0	0	0	0	0	0	0	0	0	0	0	0	0	0	0	0	0	0	0
SH628764.07FU_KX400783_reps_singleton	k__Fungi, p__Ascomycota, c__Eurotiomycetes, o__Eurotiales, f__Aspergillaceae, g__Aspergillus, s__unidentified	0	0	0	0	0	0	0	0	0	0	0	0	0	0	0	0	0	0	0	0	0	0	0	0	0	0	0	0	0	0	0	0	0	0	0	0	0	0	0	0	0.000161347	0	0	0	0.000101217	0	0	0
SH004200.07FU_AY559355_reps_singleton	k__Fungi, p__Ascomycota, c__Eurotiomycetes, o__Chaetothyriales, f__unidentified, g__unidentified, s__unidentified	0	0	0	0	0	0	0	0	0	0	0	0	0	0	0	0	0	0	0	0	0	0	0	0	0	0	0	0	0	0	0	0	0	0	0	0	0	0	0	0	0	0	0.0459211	0	0	0	0	0
SH004216.07FU_FN428908_reps	k__Fungi, p__Basidiomycota, c__Tremellomycetes, o__Tremellales, f__unidentified, g__unidentified, s__unidentified	0	0	0	0	0	0	0	0	0	0	0	0	0	0	0	0	0	0	0	0.00543803	0	0	0	0	0	0	0	0	0.00332242	0	0	0	0	0	0	0	0	0	0	0	0	0	0	0	0	0	0	0
SH028101.07FU_DQ002495_reps	k__Fungi, p__Ascomycota, c__Saccharomycetes, o__Saccharomycetales, f__Metschnikowiaceae, g__Metschnikowia, s__Metschnikowia_noctiluminum	0	0	0	0.000136469	0	0	0	0	0	0	0	0	2.4009e-05	0.00010523	0	0	0	0	0	0	0	0	0	0	0	0	0	0	0	0	0	0	0	0	0	0	0	0	0	0	0	0	0	0	0	0	0	0
SH010357.07FU_AY821840_refs	k__Fungi, p__Ascomycota, c__Saccharomycetes, o__Saccharomycetales, f__Saccharomycetales_fam_Incertae_sedis, g__Candida, s__Candida_boleticola	0	0	0.0226325	4.54897e-05	0	0	0	0	0	0	0	5.13084e-05	0	0	0	0	0	0	0	0	0	0	0	0.0307018	0	0	0	0	0	0	0	0	0	0	0	0.0197368	0	0	0.170821	0	0	0	0	0	0	0	0.0663906	0
SH497238.07FU_KP735247_reps_singleton	k__Fungi, p__Ascomycota, c__Dothideomycetes, o__Capnodiales, f__Cladosporiaceae, g__Cladosporium, s__Cladosporium_sphaerospermum	0.0155354	0	0	0	0.000479157	0	0	0	0	0	0.000156437	0.0232427	0	3.50766e-05	0	0	6.80133e-05	0	5.58191e-05	0.000132635	0.016277	0.0222877	0.000187161	0.000438596	0	0	0.000394322	0.0671964	0	0	0	0	0	0	0	0	0.015873	0.00172117	0	0	0.0087934	3.42009e-05	0	0	0	0	0	0.528816
SH028821.07FU_EF679363_refs	k__Fungi, p__Ascomycota, c__Dothideomycetes, o__Capnodiales, f__Mycosphaerellaceae, g__Mycosphaerella, s__Mycosphaerella_tassiana	0	0	0.0262714	0.00100077	0	0	0.0170549	0	0	0	0	0	0	0	0	0	0.0231245	0	0	0	4.82998e-05	0	0	0	0	0	0.0579653	0	0	0	0	0	0	0	0	0	0	0	0	0	0	0	0.0164653	0	0.0480528	0	0	0
SH005503.07FU_AF125937_refs	k__Fungi, p__Ascomycota, c__Eurotiomycetes, o__Eurotiales, f__Aspergillaceae, g__Penicillium, s__Penicillium_angulare	0	0	0	0	0.000958313	0	0	0	0	0	0	0	0	0	0	0	0	0	0	0	0	0	0	0	0	0	0	0	0	0	0	0	0	0	0	0	0	0	0	0	0	0	0	0	0	0	0	0
SH025963.07FU_AY699691_reps	k__Fungi, p__Ascomycota, c__Sordariomycetes, o__Sordariales, f__unidentified, g__unidentified, s__unidentified	0	0	0	0	0	0	0	0	0	0	0	0	0	0	0	0	0	0	0	0	0	0	0	0	0	0	0	0	0	0	0	0	0	0	0	0	0	0	0	0	0	0	0	0	0	0	0	0.000486702
SH629693.07FU_KX426688_reps_singleton	k__Fungi, p__Ascomycota, c__Dothideomycetes, o__Capnodiales, f__Cladosporiaceae, g__Cladosporium, s__Cladosporium_tenuissimum	0	0	0	0	0	0	0	0	0	0	0	0	0	0	0	0	0	0	0	0	9.65997e-05	0	0	0	0	0	0	0	0	0	0	0	0	0	0	0	0	0	0	0	0	0	0	0	0	0	0	0
SH006500.07FU_KM269167_reps	k__Fungi, p__Basidiomycota, c__Malasseziomycetes, o__Malasseziales, f__Malasseziaceae, g__Malassezia, s__Malassezia_globosa	0	0	0	0	0	0	0	0	0	0	0	0	0	0	0	0	0	0	0	0	0	0	0	0.0416667	0	0	0	0.00587321	0	0	0	0	0	0.0673077	0	0	0	0	0	0	0	0	0	0	0	0	0	0
SH031764.07FU_JX974747_reps_singleton	k__Fungi, p__Basidiomycota, c__Agaricomycetes, o__Agaricales, f__Psathyrellaceae, g__unidentified, s__unidentified	0	0	0	0	0	0	0	0	0	0	0	0	0	0	0	0	0	0	0	0	0	0	0	0	0	0	0	0	0	0	0	0	0	0	0	0	0	0	0	0	0	0	0	0	0	0	0	8.58885e-05
SH029214.07FU_AY278838_reps	k__Fungi, p__Ascomycota, c__Dothideomycetes, o__Pleosporales, f__Pleosporaceae, g__unidentified, s__unidentified	0	0	0	0	0	0	0	0	0	0	0	0	0	0	0	0	0	0	0	0	0	0	0	0	0	0	0	0	0	0	0	0	0	0	0	0	0	0	0	0	0	0	0	0	0	0	0	0
SH029322.07FU_JF908443_reps_singleton	k__Fungi, p__Basidiomycota, c__Agaricomycetes, o__Agaricales, f__Tricholomataceae, g__Mycena, s__Mycena_capillaris	0	0	0	0	0	0	0	0	0	0	0	0	0	0	0	0	0	0	0	0	0	0	0	0	0	0	0	0	0	0	0	0	0	0	0	0	0	0	0	0	0.00320004	0	0	0	0	0	0	0
SH015759.07FU_JX240404_reps	k__Fungi, p__Ascomycota, c__Eurotiomycetes, o__Eurotiales, f__Aspergillaceae, g__Aspergillus, s__unidentified	0	0	0	0	0	0	0	0	0	0	0	0	0	0	0	0	0	0	0	0	0	0	0	0	0	0	0	0	0	0	0	0	0	0	0	0	0	0	0	0	0	0	0	0	0	0	0	0
SH032512.07FU_AF145586_refs	k__Fungi, p__Basidiomycota, c__Agaricomycetes, o__Corticiales, f__Corticiaceae, g__Schizopora, s__Schizopora_ovispora	0	0	0	0	0	0	0	0	0	0	0	0	0	0	0	0	0	0	0	0	0	0	0	0	0	0	0	0	0	0	0	0	0	0	0	0	0	0	0	0	0	0	0	0.0046362	0	0	0	0
SH023960.07FU_AY969329_reps	k__Fungi, p__Ascomycota, c__unidentified, o__unidentified, f__unidentified, g__unidentified, s__unidentified	0	0	0	0	0	0	0	0	0	0	0	0	0	0	0	0	0	0	0	0	0.000241499	0	0	0	0	0	0	0	0	0	0	0	0	0	0	0	0	0	0	0	0	0	0	0	0	0	0	0
SH025771.07FU_DQ458893_refs	k__Fungi, p__Ascomycota, c__Dothideomycetes, o__Botryosphaeriales, f__Botryosphaeriaceae, g__Diplodia, s__Diplodia_cupressi	0	0	0.0228987	0	0	0	0	0	0	0	0	0	0	0	0	0	0	0	0	0	0	0	0	0	0	0	0	0	0	0	0	0	0	0	0	0	0	0	0	0	0	0	0	0	0	0	0	0
SH630815.07FU_KT758147_reps_singleton	k__Fungi, p__Ascomycota, c__Dothideomycetes, o__Pleosporales, f__Didymosphaeriaceae, g__Paraphaeosphaeria, s__unidentified	0	0	0	0	0	0	0	0	0	0	0	0	0	0	0	0	0	0	0	0	0	0	0	0	0	0	0	0	0	0	0	0	0	0	0	0	0	0	0	0	0	0	0.000160376	0	0	0	0	0
SH008505.07FU_DQ317630_refs	k__Fungi, p__Basidiomycota, c__Exobasidiomycetes, o__Microstromatales, f__Microstromataceae, g__Microstroma, s__Microstroma_phylloplanum	0	0	0	0	0	0	0	0	0	0	0	0	0	0	0	0	0	0	0	0	0	0	0	0	0	0	0	0	0	0	0	0	0	0	0	0	0	0.0567986	0	0	0	0	0	0	0	0	0	0
SH009616.07FU_GU721865_reps	k__Fungi, p__Basidiomycota, c__Agaricomycetes, o__Russulales, f__unidentified, g__unidentified, s__unidentified	0	0	0	0	0	0	0	0	0	0	0	0	0	0	0	0	0	0	0	0	0	0	0	0	0	0	0	0	0	0	0	0	0	0	0	0	0	0	0.00366569	0	0	0	0	0	0	0	0	0
SH001577.07FU_JF770450_refs	k__Fungi, p__Ascomycota, c__Dothideomycetes, o__Capnodiales, f__Cladosporiaceae, g__Cladosporium, s__Cladosporium_grevilleae	0	0	0	0	0	0	0	0	0	0	0	0	0	0	0	0	0	0	0	0	0	0	0	0	0	0	0	0	0	0	0	0	0	0	0	0	0	0	0	0	0	0	0	0	5.06086e-05	0	0	0
SH491932.07FU_KM266015_reps_singleton	k__Fungi, p__unidentified, c__unidentified, o__unidentified, f__unidentified, g__unidentified, s__unidentified	0	0	0	9.09794e-05	0	0	0	0	0	0	0	0	0	0	0	0	0	5.08388e-05	0	0	0.402917	0	0	0	0	0	0	0	0	0	0	0	0	0	0	0.00164474	0	0	0	0	0	0	0	0	0	0	3.06796e-05	0
SH008053.07FU_JN692543_refs	k__Fungi, p__Ascomycota, c__Dothideomycetes, o__Botryosphaeriales, f__Phyllostictaceae, g__Guignardia, s__Guignardia_gaultheriae	0	0	0	0	0	0	0	0	0	0	0	0	0	0	0	0	0	0	0.0205414	0	0	0	0	0	0	0	0	0	0	0	0	0	0	0	0	0	0	0	0	0	0	0	0	0	0	0	0	0
SH028741.07FU_AF444556_refs	k__Fungi, p__Basidiomycota, c__Agaricostilbomycetes, o__Agaricostilbales, f__Agaricostilbaceae, g__Sterigmatomyces, s__Sterigmatomyces_halophilus	0	0	0	0	0	0	0	0	0.000135556	0	0	0	0	0	0.0198807	0	0	0	0	0	0	0	0	0	0	0	0	0	0	0	0	0	0	0	0	0	0	0	0	0	0	0	0	0	0	0	0	0
SH021468.07FU_AF444546_refs	k__Fungi, p__Basidiomycota, c__Microbotryomycetes, o__Sporidiobolales, f__Sporidiobolaceae, g__Sporobolomyces, s__Sporobolomyces_oryzicola	0	0	0	0	0	0	0	0	0	0	0	0	0	0	0	0.00791964	0	0	0	0	0	0	0	0	0	0	0	0	0	0	0	0	0	0	0	0	0	0	0	0	0	0	0	0	0	0.00739975	0	0
SH004215.07FU_AF325171_refs	k__Fungi, p__Basidiomycota, c__Tremellomycetes, o__Tremellales, f__Bulleribasidiaceae, g__Hannaella, s__Hannaella_kunmingensis	0	0	0	0	0	0	0	0	0	0	0	0	0	0	0	0	0	0	0	0.142914	0	0	0	0	0	0	0	0	0.0901833	0	0	0	0	0	0.00269542	0	0	0	0	0	0	0	0	0	0	0	0	0
SH631563.07FU_LT603053_reps_singleton	k__Fungi, p__Ascomycota, c__Saccharomycetes, o__Saccharomycetales, f__Saccharomycetales_fam_Incertae_sedis, g__Candida, s__Candida_albicans	0	0	0	0	0	0	0	0	0	0	0	0	0	0	0	0	0	0	0	0	0	0	0	0	0	0	0	0	0	0	0	0	0	0	0	0	0	0	0	0	0	0	0	0	7.59129e-05	0	0	0
SH006499.07FU_GU291271_refs	k__Fungi, p__Basidiomycota, c__Malasseziomycetes, o__Malasseziales, f__Malasseziaceae, g__Malassezia, s__Malassezia_globosa	0	0	0.00976302	0.000136469	0.00814566	0.00290323	0.00124257	0	0.0031178	0.00271766	0	0.0167778	0.00110442	0	0	0.000257549	0.109842	0.0323843	0.0158526	0.0244711	0.00313949	0	0.00879656	0.000438596	9.33445e-05	0	0.00946372	0.00725514	0.0121424	0.00501253	0.0504202	0	0.00111998	0	0.000898473	0.00164474	0.253968	0	0.0344575	0	0	0	0	0.00365441	0	0.013927	0.0212916	0.0159753
SH631271.07FU_KX426681_reps_singleton	k__Fungi, p__Ascomycota, c__Dothideomycetes, o__Capnodiales, f__Cladosporiaceae, g__Cladosporium, s__unidentified	0	0	0	0	0	0	0	0	0	0	0	0.000564392	0	0	0	0	0	0	0	0	0	6.62339e-05	0	0	0	0	0	0	0	0	0	0	0	0	0	0	0	0	0	0	5.37822e-05	0	0	0	0	0	0	0.0122534
SH012620.07FU_UDB011614_refs	k__Fungi, p__Basidiomycota, c__Agaricomycetes, o__Polyporales, f__Coriolaceae, g__Trametes, s__Trametes_versicolor	0	0	0	0	0	0	0	0	0	0	0	0	0	0	0	0	0	0	0	0	0	0	0	0	0	0	0	0	0	0	0	0	0	0	0	0	0	0	0	0	0	0	0	0	0	0	0	0
SH012434.07FU_AM749923_refs_singleton	k__Fungi, p__Ascomycota, c__Sordariomycetes, o__Xylariales, f__Xylariaceae, g__Hypoxylon, s__Hypoxylon_petriniae	0	0	0.0257389	0	0	0	0	0	0	0	0	0	0	0	0	0	0	0	0	0	0	0	0	0	0	0	0	0	0	0	0	0	0	0	0	0	0	0	0	0	0	0	0	0	0	0	0	0
SH018813.07FU_JX069874_refs	k__Fungi, p__Ascomycota, c__Dothideomycetes, o__Capnodiales, f__Cladosporiaceae, g__Toxicocladosporium, s__Toxicocladosporium_strelitziae	0	0	0	0	0	0	0	0	0	0	0	0	0	0	0	0	0	0	0	0	0	0	0.00917088	0	0	0	0	0	0	0	0	0	0	0	0	0	0	0	0	0	0	0	0	0	0	0	0	0
SH008147.07FU_AB025690_refs	k__Fungi, p__Basidiomycota, c__Exobasidiomycetes, o__Entylomatales, f__Entylomatales_fam_Incertae_sedis, g__Tilletiopsis, s__Tilletiopsis_washingtonensis	0	0	0	0	0	0	0	0	0	0	0.000312875	0	0	0	0	0	0	0	0	0	0	0	0	0	0	0	0	0	0	0	0	0	0	0	0	0	0	0	0	0	0	0	0	0	0	0	0	0
SH007918.07FU_KF706666_reps	k__Fungi, p__Ascomycota, c__Eurotiomycetes, o__Eurotiales, f__Aspergillaceae, g__Aspergillus, s__Aspergillus_unguis	0	0	0	0	0	0	0	0	0	0	0	0	0	0	0	0	0	0	0	0	0	0	0	0	0	0	0	0	0	0	0	0	0	0	0	0	0	0	0	0	5.37822e-05	0	0	0	0	0	0	0
SH494953.07FU_KP735242_reps_singleton	k__Fungi, p__Basidiomycota, c__Tremellomycetes, o__Trichosporonales, f__Trichosporonaceae, g__Trichosporon, s__unidentified	0	0	0	0	0	0	0	0	0	0	0	0	0	0	0	0	0	0	0	0	0	0.0613657	0	0	0	0	0	0	0	0	0	0	0	0	0	0	0	0	0	0	0	0	0	0	0	0	0	0
SH489134.07FU_JX136590_reps	k__Fungi, p__Basidiomycota, c__Agaricomycetes, o__Russulales, f__Peniophoraceae, g__Peniophora, s__unidentified	0	0	0	0	0	0	0	0	0	0	0	0	0	0	0	0	0	0	0	0	0	0	0.00542766	0	0	0	0	0	0	0	0	0	0	0	0	0	0	0	0	0	0	0	0	0	0	0	0	0
SH020067.07FU_EU714323_refs	k__Fungi, p__Ascomycota, c__Saccharomycetes, o__Saccharomycetales, f__Debaryomycetaceae, g__Hyphopichia, s__Hyphopichia_burtonii	0	0	0	0	0	0	0	0	0	0	0	0	0	0	0	0	0	0	0	0	0	0	0	0	0	0	0	0	0	0	0	0	0	0	0	0.0904605	0	0	0	0	0	0	0	0	0	0	0	0
SH008330.07FU_KM458806_reps	k__Fungi, p__Ascomycota, c__Dothideomycetes, o__Pleosporales, f__Didymosphaeriaceae, g__Paraphaeosphaeria, s__unidentified	0	0	0	0	0	0	0	0	0	0	0	0	0	0	0	0	0	0	0	0	0.0001449	0	0	0	0	0	0	0	0	0	0	0	0	0	0	0	0	0	0	0	0	0	0	0	0	0	0	0
SH015975.07FU_FR716678_reps	k__Fungi, p__Ascomycota, c__Dothideomycetes, o__unidentified, f__unidentified, g__unidentified, s__unidentified	0	0	0	0	0	0	0	0	0	0	0	0	0	0	0	0	0	0	0	0	0	0	0	0	0	0	0.179022	0	0	0	0	0	0	0	0	0	0	0	0	0	0	0	0	0	0	0	0	0
SH005243.07FU_AY313036_reps_singleton	k__Fungi, p__Basidiomycota, c__Tremellomycetes, o__Tremellales, f__Bulleribasidiaceae, g__Dioszegia, s__unidentified	0	0	0	0	0	0	0	0	0	0	0	0	0	0	0	0	0	0	0	0	0	0	0	0	0	0	0	0	0	0	0	0	0	0	0	0	0	0	0	0	0	0	0	0	0	0.00014541	0	0
SH469173.07FU_EU516756_reps_singleton	k__Fungi, p__Rozellomycota, c__unidentified, o__unidentified, f__unidentified, g__unidentified, s__unidentified	0	0	0	0	0	0	0	0	0	0	0	0	0	0	0	0	0	0	0	0	0	0	0	0	0	0	0	0	0	0	0	0	0	0	0	0	0	0	0	0	0	0	0	0	0	0	0	0
SH015756.07FU_EF652036_refs	k__Fungi, p__Ascomycota, c__Eurotiomycetes, o__Eurotiales, f__Aspergillaceae, g__Aspergillus, s__Aspergillus_penicillioides	0	0	0	0	0	0	0	0	0	0	0	0	0	0	0	0	0	0	0	0	0	0	0	0	0	0	0	0.000518224	0	0	0	0	0	0	0	0	0	0	0	0	0	0	0	0	0	0	0	0
SH630640.07FU_KX430947_reps_singleton	k__Fungi, p__unidentified, c__unidentified, o__unidentified, f__unidentified, g__unidentified, s__unidentified	0	0	0	0	0	0	0	0	0.013149	0.00621178	0	0	0	0	0	0	0	0	0	0	0	0	0	0	0	0	0	0	0	0	0	0	0.000139997	0	0	0.00493421	0	0	0	0	0	0	5.34588e-05	0	0.0298844	0	0	0
SH029640.07FU_JX298914_reps_singleton	k__Fungi, p__Ascomycota, c__Sordariomycetes, o__unidentified, f__unidentified, g__unidentified, s__unidentified	0	0	0	0	0	0	0	0	0	0	0	0	0	0	0	0	0	0	0	0	0	0	0	0	0	0	0	0	0	0	0	0	0	0	0	0	0	0	0	0	0	0	0.0195125	0	0	0	0	0
SH029632.07FU_KT290994_reps	k__Fungi, p__Ascomycota, c__Sordariomycetes, o__Xylariales, f__Xylariaceae, g__unidentified, s__unidentified	0	0	0	0	0	0	0	0	0	0	0	0	0	0	0	0	0.00401279	0	0	0	0	0	0	0	0	0	0	0	0	0	0	0	0	0	0	0	0	0	0	0	0	0	0	0	0	0	0	0
SH008349.07FU_EF600979_reps	k__Fungi, p__Ascomycota, c__Dothideomycetes, o__Pleosporales, f__Didymellaceae, g__Ascochyta, s__Ascochyta_maackiae	0	0	0	0	0	0	0	0	0	0	0	0	0	0	0	0	0	0	0	0	0.0001449	0	0	0	0	0	0	0	0	0	0	0	0	0	0	0	0	0	0	0	0	0	0	0	0	0	0	0
SH010435.07FU_AB245443_reps_singleton	k__Fungi, p__Ascomycota, c__Eurotiomycetes, o__Eurotiales, f__Aspergillaceae, g__Penicillium, s__unidentified	0	0	0	0	0	0	0	0	0	0	0	0	0	0	0	0	0	0	0	0	0	0	0	0	0	0	0	0	0	0	0	0	0	0	0	0	0	0	0	0	0	0	0	0	5.06086e-05	0	0	0
SH003730.07FU_KC694158_reps_singleton	k__Fungi, p__Ascomycota, c__unidentified, o__unidentified, f__unidentified, g__unidentified, s__unidentified	0	0	0	0	0	0	0	0	0	0	0	0	0	0	0	0	0	0	0	0	0	0	0	0	0	0	0	0	0	0	0	0	0	0	0	0	0	0	0	0	0	0	0	0	0	0	0	0
SH032989.07FU_FR870035_reps_singleton	k__Fungi, p__Ascomycota, c__Saccharomycetes, o__Saccharomycetales, f__Saccharomycetales_fam_Incertae_sedis, g__Starmerella, s__unidentified	0	0	0	0	0	0	0	0	0	0	0	0	0	0	0	0	0	0	0	0	0	0	0	0	0.000840101	0	0	0	0	0	0	0	0	0	0	0	0	0	0	0	0	0	0	0	0	0	0	0
SH014275.07FU_JQ411339_reps	k__Fungi, p__Ascomycota, c__Sordariomycetes, o__Xylariales, f__Diatrypaceae, g__unidentified, s__unidentified	0	0	0	0	0	0	0	0	0	0	0	0.00887635	0	0	0	0	0	0	0	0	0	0	0	0	0	0	0	0	0	0	0	0	0	0	0	0	0	0	0.000733138	0	0	0	0	0	0	0	0	0
SH007169.07FU_EU153500_reps	k__Fungi, p__Basidiomycota, c__Agaricomycetes, o__unidentified, f__unidentified, g__unidentified, s__unidentified	0	0	0	0	0	0	0	0	0	0	0	0	0	0	0	0	0	0	0	0	0	0	0	0	0	0	0	0	0	0	0	0	0	0	0	0	0	0	0	0	0	0	0	0.00209992	0	0	0	0
SH009619.07FU_KM265849_reps	k__Fungi, p__Basidiomycota, c__Agaricomycetes, o__Russulales, f__Peniophoraceae, g__Peniophora, s__Peniophora_pithya	0	0	0	0	0	0	0	0	0	0	0	0	0	0	0	0	0	0	0	0	0	0	0.0101067	0	0	0	0	0	0	0	0	0	0	0	0	0	0	0	0	0	0	0	0	0	0	0	0	2.86295e-05
SH024336.07FU_KC765125_reps	k__Fungi, p__Ascomycota, c__Saccharomycetes, o__Saccharomycetales, f__Saccharomycetaceae, g__Saccharomyces, s__Saccharomyces_cerevisiae	0	0	0	0	0.0287494	0.00693548	2.43641e-05	0	0.00433781	0	0.0653908	0.015803	0	0	0	0	0	0	0.000446553	0	0	0	0	0	9.33445e-05	0	0.0216877	0	0	0	0	0	0	0.00961538	0.017071	0.0361842	0.0714286	0.00172117	0	0	0.0404174	0	0	0.0142086	0	0	0	0
SH003734.07FU_EU118607_refs	k__Fungi, p__Basidiomycota, c__Agaricomycetes, o__Cantharellales, f__Botryobasidiaceae, g__Botryobasidium, s__Botryobasidium_subcoronatum	0	0	0	0	0	0	0	0	0	0	0	0	0	0	0	0	0	0	0	0	0	0	0	0	0	0	0	0	0	0	0	0	0	0	0	0	0	0	0	0	0	0	0.0188175	0	0	0	0	0
SH003722.07FU_KC884462_reps	k__Fungi, p__Ascomycota, c__Leotiomycetes, o__unidentified, f__unidentified, g__unidentified, s__unidentified	0	0	0	0	0	0	0	0	0	0	0	0	0	0	0	0	0	0	0	0	0	0	0	0	0	0	0	0	0	0	0	0	0	0	0	0	0	0	0	0	0	0	0	0	0	0	0	0
SH021473.07FU_FJ238090_reps	k__Fungi, p__Basidiomycota, c__unidentified, o__unidentified, f__unidentified, g__unidentified, s__unidentified	0	0	0	0	0	0	0	0	0	0	0	0	0	0	0	0	0	0	0	0	0	0	0	0	0	0	0	0	0	0	0	0	0	0	0	0	0	0	0	0	0	0	0.00577355	0	0	0	0	0
SH490037.07FU_KP714303_reps_singleton	k__Fungi, p__Ascomycota, c__Eurotiomycetes, o__Eurotiales, f__Trichocomaceae, g__Talaromyces, s__Talaromyces_amestolkiae	0	0	0.000355019	0	0	0	0	0.00425195	0	0	0	0	0	0	2.8401e-05	0	0	0	0	0	0	0	0.00580198	0	0	0	0	0	0	0	0	0	0	0	0	0	0	0	0	0	0	0	0	0	0	0	0	0
SH004738.07FU_GU131272_reps_singleton	k__Fungi, p__Ascomycota, c__Sordariomycetes, o__Hypocreales, f__Hypocreaceae, g__Trichoderma, s__Trichoderma_viride	0	0	0	0	0	0	0	0	0	0	0	0	0	0	0	0	0	0	0.000223277	0	0	0	0	0	0	0	0	0	0	0	0	0	0	0	0	0	0	0	0	0	0	0	0	0	0	0	0	0
SH630877.07FU_KX515702_reps_singleton	k__Fungi, p__unidentified, c__unidentified, o__unidentified, f__unidentified, g__unidentified, s__unidentified	0	0	0	0	0	0	0	0	0	0	0	0	0	0	0	0.0015453	0	0	0	0	0	0	0	0	0	0	0	0	0	0	0	0	0	0	0	0	0	0	0	0	0	0	0	0	0	0	0	0
SH012199.07FU_UDB016396_refs	k__Fungi, p__Basidiomycota, c__Agaricomycetes, o__Polyporales, f__Xenasmataceae, g__Xenasma, s__Xenasma_tulasnelloideum	0	0	0	0	0	0	0	0	0	0	0	0	0	0	0	0	0	0	0	0	0	0	0	0	0	0	0	0	0	0	0	0	0	0	0	0	0	0	0	0	0	0	0	0	0	0	0	0
SH027792.07FU_AF118139_refs	k__Fungi, p__Ascomycota, c__Sordariomycetes, o__Togniniales, f__Togniniaceae, g__Phaeoacremonium, s__Phaeoacremonium_rubrigenum	0	0	0	0	0	0	0	0	0	0	0	0	0	0	0	0	0	0	0	0	0	0	0	0	0	0	0	0	0	0	0	0	0	0	0	0	0	0	0	0	0	0	0	0	0	0	0	0
SH009263.07FU_AY743632_refs	k__Fungi, p__Basidiomycota, c__Malasseziomycetes, o__Malasseziales, f__Malasseziaceae, g__Malassezia, s__Malassezia_sympodialis	0	0	0	0	0.00479157	0.00016129	0	0	0	0	0	5.13084e-05	0.0050419	3.50766e-05	0	0	0	0	0	0	0	0	0	0	0	0	0	0	0	0	0.0784314	0	0.000139997	0	0	0	0	0	0	0	0	0	0	0	0.00688277	0	0	0
SH019265.07FU_HQ631033_reps_singleton	k__Fungi, p__Ascomycota, c__Dothideomycetes, o__unidentified, f__unidentified, g__unidentified, s__unidentified	0	0.663572	8.87548e-05	0	0.000958313	0	0	7.20669e-05	0	0	0	0	0	0	0	0	6.80133e-05	0	0	0	0	0	0	0	0	0	0	0	2.39023e-05	0	0	0	0	0	0.000898473	0	0	0	0	0	0	0	0	0	0	0	0	0
SH028501.07FU_HQ882800_reps	k__Fungi, p__Ascomycota, c__Dothideomycetes, o__Pleosporales, f__Didymellaceae, g__unidentified, s__unidentified	0	0	0	0	0	0	0	0	0	0	0	0	0	0	0	0	0.00020404	0	0	0	0	0	0	0	0	0	0	0	0	0	0	0	0	0	0	0	0	0	0	0	0	0	0	0	0	0	0	0
SH004017.07FU_UDB025163_reps	k__Fungi, p__Basidiomycota, c__Agaricomycetes, o__unidentified, f__unidentified, g__unidentified, s__unidentified	0	0	0	0	0	0	0	0	0	0	0	0	0	0	0	0	0	0	0	0	0	0	0	0	0	0	0	0	0	0	0	0	0	0	0	0	0	0	0	0	0	0	0	0	0	0	0	0
SH008768.07FU_JN192388_refs_singleton	k__Fungi, p__Ascomycota, c__Dothideomycetes, o__Pleosporales, f__Pleosporaceae, g__Curvularia, s__Curvularia_tripogonis	0	0	0	0	0	0	0	0	0	0	0	0	0	0	0	0	0	0	0	0	0	0	0	0	0	0	0	0	0	0	0	0	0	0	0	0	0	0	0	0	0	0	0	0	0	0	0	0
SH008326.07FU_KX610324_reps	k__Fungi, p__Ascomycota, c__unidentified, o__unidentified, f__unidentified, g__unidentified, s__unidentified	0	0	0	0	0	0	0	0	0	0	0	0	0	0	0	0	0	0	0	0	0	0	0	0	0	0	0	0	0	0	0	0	0	0	0	0	0	0	0	0	0	0	0	0	0	0	0	5.7259e-05
SH005658.07FU_AB693782_reps	k__Fungi, p__Basidiomycota, c__Ustilaginomycetes, o__Ustilaginales, f__Ustilaginaceae, g__unidentified, s__unidentified	0	0	0	0	0	0	0	0	0	0	0	0	0	0	0	0	0	0	0	0	0	0	0	0	0	0	0	0	4.78046e-05	0	0	0	0	0	0	0	0	0	0	0	0	0	0	0	0	0	0	0
SH020861.07FU_AM262325_reps	k__Fungi, p__Basidiomycota, c__Tremellomycetes, o__Tremellales, f__unidentified, g__unidentified, s__unidentified	0	0	0	0	0	0	0	0	0	0	0	0	0	0	0	0	0	0	0.382584	0	0	0	0	0	0	0	0	0	0	0	0	0	0	0	0.000898473	0	0	0	0	0	0	0	0	0	0	0	0	0
SH630141.07FU_KU325121_reps_singleton	k__Fungi, p__Ascomycota, c__Dothideomycetes, o__Pleosporales, f__Pleosporaceae, g__Alternaria, s__Alternaria_infectoria	0	0	0	0	0	0	0	0	0	0	0	0	0	0	0	0	0	0.000101678	0	0	0	0	0	0	0	0	0	0	0	0	0	0	0	0	0	0	0	0	0	0	0	0	0	0	0	0	0	0
SH008129.07FU_EU754960_reps_singleton	k__Fungi, p__Ascomycota, c__Dothideomycetes, o__Pleosporales, f__unidentified, g__unidentified, s__unidentified	0	0	0	0	0	0	0	0	0	0	0	0	0	0	0	0	0	0	0	0	0	0	0	0	0	0	0	0	0	0	0	0	0	0	0	0	0	0	0	0	0	0	0	0	0	0	0	5.7259e-05
SH032431.07FU_AF444373_refs	k__Fungi, p__Basidiomycota, c__Tremellomycetes, o__Filobasidiales, f__Filobasidiaceae, g__Filobasidium, s__Filobasidium_wieringae	0	0	0	0	0	0	0	0	0	0	0	0	0	0	0	0	0	0	0	0	0	0	0	0	0	0	0	0	0	0	0	0	0	0	0	0	0	0	0	0	0	0	0	0	0	0	0	0
SH006354.07FU_AY046153_refs	k__Fungi, p__Ascomycota, c__Saccharomycetes, o__Saccharomycetales, f__Saccharomycetaceae, g__Kazachstania, s__Kazachstania_servazzii	0	0	0	0	0	0	0	0	0	0	0	0	0	0	0	0	0	0	0	0	0	0	0	0	0	0	0	0	0	0	0	0	0	0	0	0	0	0	0	0	0	0	0	0	0	0	0	8.58885e-05
SH014171.07FU_KF767326_reps_singleton	k__Fungi, p__Ascomycota, c__Eurotiomycetes, o__Eurotiales, f__Aspergillaceae, g__unidentified, s__unidentified	0	0	0	0	0	0	0	0	0	0	0	0	0	0	0	0	0	0	0	0	0	0	0	0	0	0	0	0	0	0	0	0	0	0	0	0	0	0	0	0	5.37822e-05	0	0	0	0	0	0	0
SH014449.07FU_AF121283_reps	k__Fungi, p__Ascomycota, c__unidentified, o__unidentified, f__unidentified, g__unidentified, s__unidentified	0	0	0	0	0	0	0	0	0	0	0	0	0	0	0	0	0	0	0	0	0	0	0	0	0	0	0	0	0	0	0	0	0	0	0	0	0	0	0	0	0	0	0.00694964	0	0	0	0	0
SH022315.07FU_GU721291_reps	k__Fungi, p__unidentified, c__unidentified, o__unidentified, f__unidentified, g__unidentified, s__unidentified	0	0	0	0	0	0	0	0	0	0	0	0	0	0	0	0	0	0	0	0	0	0	0	0	0	0	0	0	0	0	0	0	0	0	0	0	0	0	0	0	0	0	0	0	0	0	0	0
SH004658.07FU_AB018043_refs	k__Fungi, p__Ascomycota, c__Saccharomycetes, o__Saccharomycetales, f__Saccharomycetaceae, g__Saccharomyces, s__Saccharomyces_cerevisiae	0	0	0	0	0	0	0	0	0	0	0	0	0	0	0	0	0	0	0	0	0	0	0	0	0	0	0	0	0	0	0	0	0	0	0	0	0	0	0	0	0.00293113	0	0	0.00016363	0	0	0	0
SH008122.07FU_GU237794_refs	k__Fungi, p__Ascomycota, c__Dothideomycetes, o__Pleosporales, f__Didymellaceae, g__Didymella, s__Didymella_exigua	0	0	0	0	0	0	0	0	0	0	0	0	0	0	0	0	0	0.000101678	0	0	0	0	0	0.0241228	0	0	0	0	0	0	0	0	0	0	0	0	0	0	0	0	0	0	0	0	0	0	0	0
SH490729.07FU_KT161063_reps	k__Fungi, p__Ascomycota, c__Dothideomycetes, o__Pleosporales, f__Didymosphaeriaceae, g__unidentified, s__unidentified	0	0	0	0	0	0	0	0	0	0	0	0	0	0	0	0	0	0	0	0	9.65997e-05	0	0	0	0	0	0	0	0	0	0	0	0	0	0	0	0	0	0	0	0	0	0	0	0	0	0	0
SH016817.07FU_EF452449_refs	k__Fungi, p__Ascomycota, c__Dothideomycetes, o__Pleosporales, f__Pleosporaceae, g__Stemphylium, s__Stemphylium_herbarum	0	0	0	0	0	0	0	0	0	0	0	0.000102617	2.4009e-05	0	0	0	0	0	0	0	0	0	0	0	0.526743	0	0	0.000172741	0	0	0	0	0	0	0	0	0	0	0.000733138	0	0	0	0	0	0	0	0	0
SH013109.07FU_AF444329_refs	k__Fungi, p__Basidiomycota, c__Tremellomycetes, o__Cystofilobasidiales, f__Cystofilobasidiaceae, g__Cystofilobasidium, s__Cystofilobasidium_macerans	0	0	0	0	0	0	0	0	0	0	0	0	0	0	0	0	0	0	0	0	0	0	0	0	0	0	0	0	0	0	0	0	0	0	0	0	0	0	0	0	0	0	0	0	0	0.0066727	0	0
SH020975.07FU_KC411681_reps	k__Fungi, p__Ascomycota, c__Eurotiomycetes, o__Eurotiales, f__Aspergillaceae, g__Penicillium, s__Penicillium_alicantinum	0	0	0	0	0	0	0	0	0	0	0	0	0	0	0	0	0	0	0	0	0	0	0	0	0	0	0	0	0	0	0	0	0	0	0	0	0	0	0	0	0	0	0.000213835	0	0	0	0	0
SH005490.07FU_AY214440_refs	k__Fungi, p__Ascomycota, c__Eurotiomycetes, o__Eurotiales, f__Aspergillaceae, g__Aspergillus, s__Aspergillus_caesiellus	0	0	0	0	0	0	0	0	0	0	0	0	0	0	0	0	0	0	0	0	0	0	0	0	0	0	0	0	0	0	0	0	0	0	0	0	0	0	0	0	0	0	0.00988987	0.0181084	0.0268225	0.0444954	0	0
SH019367.07FU_AB006428_reps_singleton	k__Fungi, p__Ascomycota, c__Eurotiomycetes, o__Eurotiales, f__Aspergillaceae, g__Aspergillus, s__Aspergillus_restrictus	0	0	0	0	0	0	0	0	0	0	0	0	0	0	0	0	0	0	0	0	0	0	0	0	0	0	0	0	0	0	0	0	0	0	0	0	0	0	0	0	0.000349585	0	0	0	0	0.000888616	0	0
SH009297.07FU_AY158675_refs	k__Fungi, p__Basidiomycota, c__Exobasidiomycetes, o__Exobasidiales, f__Brachybasidiaceae, g__Meira, s__Meira_argovae	0	0	0	0	0	0	0	0	0	0	0	0	0	0	0	0	0	0	0	0	0	0.00804742	0	0	0	0	0	0	0	0	0	0.00523735	0	0	0	0	0	0	0	0	0	0	0	0	0	0	0	0
SH020812.07FU_JX126901_reps	k__Fungi, p__Basidiomycota, c__Agaricomycetes, o__Polyporales, f__Coriolaceae, g__Fomes, s__Fomes_fasciatus	0.00874811	0	0	0	0	0	0	0	0	0	0	0	0	0	0	0	0	0	0	0	0	0	0	0	0	0	0	0	0	0	0	0	0	0	0	0	0	0	0	0	0	0	0	0	0	0	0	0
SH007940.07FU_KJ679498_reps_singleton	k__Fungi, p__Ascomycota, c__Eurotiomycetes, o__Eurotiales, f__Aspergillaceae, g__Emericella, s__unidentified	0	0	0	0	0	0	0	0	0	0	0	0	0	0	0	0	0	0	0	0	0	0	0	0	0	0	0	0	0	0	0	0	0	0	0	0	0	0	0	0	0.00024202	0	0	0	0	0	0	0
SH002387.07FU_JN207250_reps_singleton	k__Fungi, p__Ascomycota, c__Sordariomycetes, o__Trichosphaeriales, f__Trichosphaeriaceae, g__Nigrospora, s__unidentified	0	0	0	0	0	0	0	0	0	0	0	0	0	0	0	0	0	0.0157092	0	0	0	0	0	0	0	0	0	0	0	0	0	0	0	0	0	0	0	0.0533563	0	0	0	0	0	0	0	0	0	0
SH024425.07FU_JN710536_reps_singleton	k__Fungi, p__Basidiomycota, c__Agaricomycetes, o__Polyporales, f__Polyporaceae, g__Flabellophora, s__unidentified	0	0	0	0	0	0	0	0	0	0	0	0	0	0	0	0	0	0	0	0	0	0	0	0	0	0	0	0	0	0	0	0	0	0	0	0	0	0	0	0	0	0	0.0238961	0	0	0	0	0
SH005550.07FU_FJ571436_reps_singleton	k__Fungi, p__Ascomycota, c__Eurotiomycetes, o__Eurotiales, f__Aspergillaceae, g__Aspergillus, s__unidentified	0	0	0	0	0	0	0	0	0	0	0	0	0	0	0	0	0	0	0	0	0	0	0	0	0	0	0	0	0	0	0	0	0	0	0	0	0	0	0	0	0	0	0	0	0	8.07833e-05	0	0
SH025461.07FU_KF800360_reps	k__Fungi, p__Ascomycota, c__unidentified, o__unidentified, f__unidentified, g__unidentified, s__unidentified	0	0	0.00017751	0	0	0	0	0	0	0	0	0	0	0	0	0	0.000544107	0	0	0	9.65997e-05	0	0	0	0	0	0	0	0	0	0	0	0	0	0	0	0	0	0	0	0	0	0.000160376	0	0	0	0	0
SH001485.07FU_KU164262_reps	k__Fungi, p__Basidiomycota, c__Malasseziomycetes, o__Malasseziales, f__unidentified, g__unidentified, s__unidentified	0	0	0	0	0	0	0	0	0	0	0	0	0	0	0	0	0	0	0	0	0	0	0	0	0	0	0	0	0	0	0	0	0	0	0	0	0	0	0	0	0	0	0	0	0	0	0	0
SH020487.07FU_KF646814_reps	k__Fungi, p__Ascomycota, c__Dothideomycetes, o__Dothideomycetes_ord_Incertae_sedis, f__Dothideomycetes_fam_Incertae_sedis, g__Peltaster, s__unidentified	0	0	0	0	0	0	0	0	0	0	0	0	0	0	0.0413235	0	0	0	0	0	0	0	0	0	0	0	0	0	0	0	0	0	0	0	0	0	0	0	0	0	0	0	0	0	0	0	0	0
SH017690.07FU_KX908448_reps	k__Fungi, p__Ascomycota, c__Dothideomycetes, o__Capnodiales, f__unidentified, g__unidentified, s__unidentified	0	0	0	0	0	0	0	0	0	0	0	0	0	0	0	0	0	0	0.00842869	0	0	0	0	0	0	0	0	0	0	0	0	0	0	0	0	0	0	0	0	0	0	0	0	0	0	0	0	0
SH000314.07FU_GU909623_reps	k__Fungi, p__Ascomycota, c__Dothideomycetes, o__Pleosporales, f__unidentified, g__unidentified, s__unidentified	0	0	0	0	0	0	0	0	0	0	0	0	0	0	0	0	0	0.0494154	5.58191e-05	0	0	0	0	0	0	0	0	0	0	0	0	0	0	0	0	0	0	0	0	0	0	0	0	0	0	0	0	5.7259e-05
SH023987.07FU_AF294699_refs	k__Fungi, p__Basidiomycota, c__Ustilaginomycetes, o__Ustilaginales, f__Ustilaginaceae, g__Moesziomyces, s__Moesziomyces_aphidis	0	0	8.87548e-05	0	0	0	0	0	0	0	0	0	0	0	0	0.00296182	0	0	0	0	0	0	0	0	0	0	0	0.00673691	0.0357817	0	0	0	0	0	0.000898473	0	0	0	0	0	0	0	0	0	0	0	0	0
SH027814.07FU_JF412007_refs	k__Fungi, p__Ascomycota, c__Sordariomycetes, o__Sordariales, f__Chaetomiaceae, g__Mycothermus, s__Mycothermus_thermophilus	0	0	0	0	0	0	0	0	0	0	0	0	0	0	0	0	0	0	0.000837287	0	0	0	0	0	0	0	0	0	0	0	0	0	0	0	0	0	0	0	0	0	0	0	0	0	0	0	0	0
SH032236.07FU_AF354086_refs	k__Fungi, p__Basidiomycota, c__Agaricomycetes, o__Cantharellales, f__Ceratobasidiaceae, g__unidentified, s__unidentified	0	0	0	0	0	0	0	0	0	0	0	0	0	0	0	0	0	0	0	0	0	0	0	0	0	0	0.0240536	0	0	0	0	0	0	0	0	0	0	0	0	0	0	0	0	0	0	0	0	0
SH022585.07FU_UDB011618_refs	k__Fungi, p__Basidiomycota, c__Agaricomycetes, o__Polyporales, f__Fomitopsidaceae, g__Fomitopsis, s__Fomitopsis_pinicola	0	0	0	0	0	0	0	0	0	0	0	0	0	0	0	0	0	0	0	0	0	0	0	0	0	0	0	0	0	0	0	0	0	0	0	0	0	0	0	0	0	0	0	0	0	0	0	0
SH004918.07FU_KT328876_reps	k__Fungi, p__Basidiomycota, c__Tremellomycetes, o__Tremellales, f__Tremellaceae, g__Cryptococcus, s__unidentified	0	8.5955e-05	0	0	0	0	0	0	0	0	0	0	0	0	0	0	0	0	0	0	0	0	0	0	0	0	0	0	0.154935	0	0	0	0	0	0.00269542	0	0	0	0	0	0	0	0	0	0	0	0	0
SH012645.07FU_HQ676143_reps_singleton	k__Fungi, p__Basidiomycota, c__Agaricomycetes, o__Polyporales, f__Coriolaceae, g__Laetiporus, s__Laetiporus_sulphureus	0	0	0	0	0	0	0	0	0	0	0.000104292	0	0	0	0	0	0	0	0	0	0	0	0	0	0	0	0	0	0	0	0	0	0	0	0	0	0	0	0	0	0	0	0	0	0	0	0	0
M01904:40:000000000-ABBU0:1:1109:8877:18493_1:N:0:88	N/A	0	8.5955e-05	0	4.54897e-05	0.00143747	0.000322581	0.853742	0.000648602	0	9.70591e-05	0.000417166	0.000205233	0.00156059	0.000245536	0	0	0	0	0	0	0	0	0	0	0.000373378	0.00660611	0	0	0	0	0.0112045	0	0	0	0	0.00164474	0.00793651	0	0.00219941	0.00530035	0	0.80298	0	0	0.000404869	0	0	0.000171777
M01904:40:000000000-ABBU0:1:1101:13876:4181_1:N:0:79	N/A	0.0179487	0.0227781	0	0	0	0	0	0	0	0.00621178	0	0	0.0154138	0	0.0226072	0	0	0.0340112	0.000893106	0	0	0	0.0830994	0	0	0	0.153785	0	0	0	0	0	0	0	0	0	0	0	0	0	0.193966	0	0.059072	0.0664339	0.126015	0.268572	0.0634453	0
M01904:40:000000000-ABBU0:1:1101:19202:3686_1:N:0:79	k__Fungi, p__unidentified, c__unidentified, o__unidentified, f__unidentified, g__unidentified, s__unidentified	0.0251885	0	0	4.54897e-05	0	0	0	0	0	0.0485296	0.000104292	0	0	0	0	0	0.0030606	0	0.000279096	0	0.0504733	0	0.0424855	0	0.0240829	0.0503716	0	0.0449128	0.0198389	0	0.196078	0	0.0103598	0	0.000898473	0	0	0	0	0.0300353	0.0599403	0.00530114	0.11916	0.0482437	0.0811255	0.0875368	0.0364473	0
M01904:40:000000000-ABBU0:1:1105:26362:18969_1:N:0:88	k__Fungi, p__Basidiomycota, c__Wallemiomycetes, o__Wallemiales, f__Wallemiales_fam_Incertae_sedis, g__Wallemia, s__Wallemia_sebi	0	8.5955e-05	0.141741	0	0.015333	0.00596774	4.87282e-05	0	0	0	0	0	2.4009e-05	0	0	0	0	0	0	6.63174e-05	0	0	0	0	0	0	0	0.128001	0	0.137845	0	0	0	0	0.000898473	0.03125	0	0	0	0	0.0893861	0	0.00711002	0	0.144741	0	0	0.00435168
M01904:40:000000000-ABBU0:1:2101:11341:20826_1:N:0:80	N/A	0	0	8.87548e-05	0	0	0.00645161	0.00143748	0	0	0	0	0	0.672589	0	2.8401e-05	0.000128775	0	0	0	0	0	0	0	0	9.33445e-05	0	0	0	0	0	0	0	0	0	0	0.00164474	0	0	0.000733138	0	0	0	0	0	0	0	0	0
M01904:40:000000000-ABBU0:1:1103:16440:16548_1:N:0:81	N/A	0	0	0	0.000773325	0	0	0	0	0	0	0.000104292	0	0	0	0	0	0	0	0.000223277	0	0	3.3117e-05	0	0	0.033044	0.00825764	0	0	0	0	0	0.00835748	0	0	0	0	0.0238095	0	0	0	0.0378896	0.00286147	0.116914	0.0251718	0.0685999	0.0961321	0.0393312	0
M01904:40:000000000-ABBU0:1:1101:14450:8165_1:N:0:88	N/A	0	0.0176208	0	4.54897e-05	0	0	0	0	0.00921784	0.00844414	0	0.0216521	0.00722672	0	0	0	0	0	0	0	0.112297	0	0	0.000438596	0.100812	0	0	0	0	0	0	0	0	0	0	0.00164474	0.0396825	0	0	0	0.0674967	0.00281587	0.127766	0.0250082	0.0541512	0.0964229	0.0149716	0
M01904:36:000000000-ABM09:1:1101:14487:2134_1:N:0:83	N/A	0	0	0	0	0	0	0	0	0	0	0	0	0	0	0	0	0	0	0	0	0	0	0	0	0	0	0	0	0	0	0	0	0	0	0	0	0	0	0	0	0	0	0	0.541944	0	0	0	0
M01904:40:000000000-ABBU0:1:1101:7561:8296_1:N:0:79	N/A	0.0538462	0.034382	0	0.0115999	0.105894	0.0575806	0	0	0.0318558	0.0407648	0.0918288	5.13084e-05	0.0283066	0	0	0.0502221	0.0633204	0	0.111248	0	0	0	0	0	0	0	0	0	0	0	0	0	0	0	0	0	0	0	0	0	0	0	0.00400941	0	0	0	0	0.000629849
M01904:40:000000000-ABBU0:1:2105:11234:19535_1:N:0:88	k__Fungi, p__Ascomycota, c__Saccharomycetes, o__Saccharomycetales, f__Metschnikowiaceae, g__Metschnikowia, s__Metschnikowia_cibodasensis	0	8.5955e-05	0.000266264	0	0	0	0	0	0	0	0	0	0	0	0	0	0.000136027	0	0	0	0	0	0.000187161	0	0	0	0	0	0.393958	0	0	0	0	0	0.00449236	0	0	0	0	0	0	0	0	0	0	0	0	0
M01904:40:000000000-ABBU0:1:1106:19236:3331_1:N:0:79	N/A	0.00467572	0.00550112	0	0	0	0	0	0	0	0	0	0	0	0	0	0	0	0	0	0	0	0	0	0	0	0	0	0	0	0	0	0	0	0	0	0	0.031746	0	0	0	0.0346627	0	0.0360312	0.026999	0.0172069	0.0379197	0	0
M01904:40:000000000-ABBU0:1:1101:19069:4201_1:N:0:82	N/A	0.00542986	0	0	0	0.0838524	0	0.00299678	0.0954886	0	0.00727943	0.0696668	0.103386	0	0	0	0	0	0	0.0731231	0	0	0	0	0	0	0.000825764	0	0	0	0	0	0	0	0	0	0	0	0	0	0	0	0.00152764	0	0	0.000506086	0.00211652	0.0271821	0
M01904:40:000000000-ABBU0:1:2111:7821:12141_1:N:0:90	N/A	0	0	0	0	0	0	0	0	0	0	0	0	0	0	0	0	0	0	0	0	0	0	0.000187161	0	0	0	0	0	0	0	0	0	0	0	0	0	0	0	0	0	0	0	0	0	0	0	0.140298	0.0326949
M01904:40:000000000-ABBU0:1:1101:14028:10175_1:N:0:79	N/A	0.0600302	0.0017191	0.0354132	0	0.0292286	0.119355	0.0135708	0	0.059916	0	0.00949054	0.00379682	0.053276	0.014171	0.0227776	6.43874e-05	0.00040808	0	0.00318169	0.0180383	0	0	0	0	0	0	0	0	0	0	0	0	0	0	0	0	0	0	0	0	0	0.0359907	0	0	0.000430173	0	0	0.00498153
M01904:40:000000000-ABBU0:1:1101:12620:2131_1:N:0:79	N/A	0.06727	0	0.0074554	0	0	0	0	0	0.130541	0	0	0	0	0.0191168	0	0.00791964	0.0275454	0.124504	5.58191e-05	0.125937	0	0	0	0	0	0	0	0	0	0	0	0	0.000139997	0	0	0	0	0	0	0	0	0	0	0	0	0	0	0
M01904:40:000000000-ABBU0:1:2101:9597:11523_1:N:0:84	N/A	0	0	0	0	0	0	2.43641e-05	0.335904	0	0	0	5.13084e-05	0	3.50766e-05	0	0	0	0	0	0	0	0	0	0	0	0	0	0	0	0	0	0	0	0	0	0	0	0	0	0	0	2.28006e-05	0	0	0	0	0	0
M01904:40:000000000-ABBU0:1:1101:24608:5631_1:N:0:81	N/A	0	0	0	0.0259746	0	0	0	0	0	0	0.230224	0	0	0	0	0	0	0	0	0	0	0	0	0	0	0	0	0	0	0	0	0	0	0	0	0.00164474	0	0	0	0	0	0	0	0	0	0	0	0
M01904:40:000000000-ABBU0:1:1101:10370:2712_1:N:0:68	N/A	0	0	0	0	0	0	2.43641e-05	0	0	0	0	0.119395	0	3.50766e-05	0	0.00096581	0	0	0.0177505	0	0	0	0	0	0	0	0	0	0	0	0	0	0	0	0	0	0	0	0	0	0	0.0164848	0	0	0	0	0	0.0230181
M01904:40:000000000-ABBU0:1:1101:22593:8213_1:N:0:87	N/A	0	0	0	0	0	0	0	0	0	0.0184412	0	0	0	0	0	0	0.00285656	0	0	0	0	0	0	0	0	0	0	0	0	0	0	0	0	0	0	0	0	0	0	0	0	0	0	0	0.0301374	0	0	5.7259e-05
M01904:40:000000000-ABBU0:1:1101:7906:19824_1:N:0:79	k__Fungi, , , , , ,	0.00829563	0.00300842	0.0292891	0	0.0292286	0	0	0.0126838	0	0.00165	0	0	0	0	0	0	0.0164592	0.0235892	0	0.0141256	0	0	0	0	0.0224027	0.000825764	0	0	0.0199584	0.0225564	0	0	0.00363993	0	0.176101	0	0	0	0.115103	0	0	0.00637277	0	0	0.0116906	0	0.00582911	0.00386498
M01904:40:000000000-ABBU0:1:1101:15420:15576_1:N:0:79	N/A	0.0101056	0	0	0	0	0	0	0	0	0.00524119	0	0	0	0	0	0	0	0	0.000893106	0	0	0	0	0.0258772	0	0	0	0	0	0	0	0	0	0	0	0	0	0.0189329	0	0	0.0232339	0	0.0227734	0.0217083	0.00847694	0.0162051	0	2.86295e-05
M01904:40:000000000-ABBU0:1:1101:15032:4645_1:N:0:79	N/A	0.112066	0	0.00150883	0	0.000479157	0	0	0	0	0	0.000104292	0.0970241	0	0	0	0.00109459	0.0486975	0	0.021602	0	0	0	0	0	0	0	0	0	0	0	0	0	0	0	0	0	0	0	0	0	0	0	0	0	0	0	0	0
[truncated: 1,879 more rows]
[truncated: 13 more columns]
